# Supplementary material for: Interplay between Position-Dependent Codon Usage Bias and Hydrogen Bonding at the 5ʹ End of ORFeomes
Source: mSystems. 2020 Aug 11;5(4):e00613-20. doi: 10.1128/mSystems.00613-20 (PMC7426154; doi:10.1128/mSystems.00613-20)
Supplement: TABLE S1 [file mSystems.00613-20-st001.txt]

Genome	Modeling	Subject	Carrying_capacity	Rate	Initial_content	AIC_Exponential	BIC_Exponential	Pval_Carrying_capacity	Pval_Rate	Pval_Initial_cost	Taxid	LastMajorReleaseAccession	AssemblyName	Organism	SpeciesTaxid	SpeciesName	Synonym	superkingdom	phylum	class	order	family	genus	species	complete_tax	No_of_CDSs	Length_total	Length_mean	Length_median	Length_sd	GC_mean	GC_median	GC_sd	GC1_mean	GC1_median	GC1_sd	GC2_mean	GC2_median	GC2_sd	GC3_mean	GC3_median	GC3_sd
GCF_000001985.1	Unsuccessful	Hydrogen bonds	7.521810076	NA	7.426571401	NA	NA	NA	NA	NA	441960	GCF_000001985.1	JCVI-PMFA1-2.0	Talaromyces marneffei ATCC 18224 (ascomycetes)	37727	Talaromyces marneffei	GCA_000001985.1GCF_000001985.1identical	Eukaryota	Ascomycota	Eurotiomycetes	Eurotiales	Trichocomaceae	Talaromyces	Talaromyces marneffei	Ascomycota__Eurotiomycetes__Eurotiales__Trichocomaceae__Talaromyces__Talaromyces marneffei	10638	16078742	1511.444068	1260	1172.729316	0.500949478	0.499306037	0.028671205	0.551667646	0.551219512	0.042310015	0.433699349	0.429494132	0.052176299	0.517481563	0.509325052	0.064848671
GCF_000002495.2	Successful	Hydrogen bonds	7.74216595	0.202590239	7.604931776	-383.5321875	-373.1517081	4.40E-224	0.030128107	2.33E-111	242507	GCF_000002495.2	MG8	Pyricularia oryzae 70-15 (rice blast fungus)	318829	Pyricularia oryzae	GCA_000002495.2GCF_000002495.2identical	Eukaryota	Ascomycota	Sordariomycetes	Magnaporthales	Pyriculariaceae	Pyricularia	Pyricularia oryzae	Ascomycota__Sordariomycetes__Magnaporthales__Pyriculariaceae__Pyricularia__Pyricularia oryzae	12989	17117401	1317.838248	1071	1161.462153	0.574746846	0.571961223	0.050254258	0.578783901	0.581395349	0.05667888	0.468462866	0.463329453	0.061861079	0.676993534	0.666666667	0.110213467
GCF_000002515.2	Successful	Hydrogen bonds	7.259998318	-0.014021923	7.248994698	-446.8616915	-436.4812121	2.06E-127	0.511354264	1.85E-198	28985	GCF_000002515.2	ASM251v1	Kluyveromyces lactis (budding yeasts)	28985	Kluyveromyces lactis	GCA_000002515.1GCF_000002515.2different	Eukaryota	Ascomycota	Saccharomycetes	Saccharomycetales	Saccharomycetaceae	Kluyveromyces	Kluyveromyces lactis	Ascomycota__Saccharomycetes__Saccharomycetales__Saccharomycetaceae__Kluyveromyces__Kluyveromyces lactis	5085	7402764	1455.80413	1221	1056.523707	0.404540174	0.402930403	0.027175405	0.458155095	0.457202505	0.044213592	0.365161953	0.360927152	0.053015509	0.390303475	0.383606557	0.046323565
GCF_000002525.2	Unsuccessful	Hydrogen bonds	7.647326519	NA	7.430121251	NA	NA	NA	NA	NA	284591	GCF_000002525.2	ASM252v1	Yarrowia lipolytica CLIB122 (budding yeasts)	4952	Yarrowia lipolytica	GCA_000002525.1GCF_000002525.2different	Eukaryota	Ascomycota	Saccharomycetes	Saccharomycetales	Dipodascaceae	Yarrowia	Yarrowia lipolytica	Ascomycota__Saccharomycetes__Saccharomycetales__Dipodascaceae__Yarrowia__Yarrowia lipolytica	6472	9465522	1462.534302	1209	1095.92349	0.536954681	0.536875686	0.038564437	0.564342371	0.565578702	0.051190184	0.410080161	0.402985075	0.05820474	0.636441511	0.637269802	0.084810161
GCF_000002545.3	Successful	Hydrogen bonds	7.33105655	-0.047790284	7.330565709	-405.4058634	-395.025384	1.19E-200	0.049910412	6.47E-207	5478	GCF_000002545.3	ASM254v2	[Candida] glabrata (budding yeasts)	5478	[Candida] glabrata	GCA_000002545.2GCF_000002545.3different	Eukaryota	Ascomycota	Saccharomycetes	Saccharomycetales	Saccharomycetaceae	Nakaseomyces	[Candida] glabrata	Ascomycota__Saccharomycetes__Saccharomycetales__Saccharomycetaceae__Nakaseomyces__[Candida] glabrata	5213	7930791	1521.348744	1263	1132.407824	0.416124117	0.406544648	0.053370091	0.464382056	0.460556845	0.05324195	0.362728737	0.357142857	0.056869652	0.42126156	0.39049236	0.111523724
GCF_000002655.1	Unsuccessful	Hydrogen bonds	7.619479019	NA	7.508207274	NA	NA	NA	NA	NA	330879	GCF_000002655.1	ASM265v1	Aspergillus fumigatus Af293 (ascomycetes)	746128	Aspergillus fumigatus	GCA_000002655.1GCF_000002655.1identical	Eukaryota	Ascomycota	Eurotiomycetes	Eurotiales	Aspergillaceae	Aspergillus	Aspergillus fumigatus	Ascomycota__Eurotiomycetes__Eurotiales__Aspergillaceae__Aspergillus__Aspergillus fumigatus	9630	14242587	1478.980997	1248	1114.177798	0.542055959	0.538917759	0.036038701	0.572856466	0.573398457	0.04372869	0.448279967	0.444444444	0.052049141	0.605031445	0.592054784	0.083462363
GCF_000002715.2	Unsuccessful	Hydrogen bonds	7.668084685	NA	7.523389131	NA	NA	NA	NA	NA	344612	GCF_000002715.2	ASM271v1	Aspergillus clavatus NRRL 1 (ascomycetes)	5057	Aspergillus clavatus	GCA_000002715.1GCF_000002715.2identical	Eukaryota	Ascomycota	Eurotiomycetes	Eurotiales	Aspergillaceae	Aspergillus	Aspergillus clavatus	Ascomycota__Eurotiomycetes__Eurotiales__Aspergillaceae__Aspergillus__Aspergillus clavatus	9121	13531958	1483.604649	1242	1194.031833	0.55714739	0.552998605	0.045127225	0.5818237	0.58125	0.046289623	0.448045837	0.443686007	0.054756011	0.641572565	0.627737226	0.102372219
GCF_000002855.3	Unsuccessful	Hydrogen bonds	7.639897537	NA	7.538646183	NA	NA	NA	NA	NA	5061	GCF_000002855.3	ASM285v2	Aspergillus niger (ascomycetes)	5061	Aspergillus niger	GCA_000002855.2GCF_000002855.3different	Eukaryota	Ascomycota	Eurotiomycetes	Eurotiales	Aspergillaceae	Aspergillus	Aspergillus niger	Ascomycota__Eurotiomycetes__Eurotiales__Aspergillaceae__Aspergillus__Aspergillus niger	10609	16212945	1528.225563	1299	1123.38485	0.544100711	0.543729373	0.036268943	0.572495963	0.573566085	0.044198166	0.44376183	0.440092166	0.050531806	0.616044419	0.610599078	0.081788865
GCF_000002945.1	Successful	Hydrogen bonds	7.200470682	0.108735904	7.163900933	-456.5918206	-446.2113412	2.07E-231	0.216888418	9.56E-148	4896	GCF_000002945.1	ASM294v2	Schizosaccharomyces pombe (fission yeast)	4896	Schizosaccharomyces pombe	GCA_000002945.2GCF_000002945.1identical	Eukaryota	Ascomycota	Schizosaccharomycetes	Schizosaccharomycetales	Schizosaccharomycetaceae	Schizosaccharomyces	Schizosaccharomyces pombe	Ascomycota__Schizosaccharomycetes__Schizosaccharomycetales__Schizosaccharomycetaceae__Schizosaccharomyces__Schizosaccharomyces pombe	5132	7161055	1395.373149	1137	1113.986317	0.398817814	0.395928981	0.035071995	0.478667229	0.478787879	0.055241504	0.381358058	0.37755102	0.053631837	0.336428148	0.327586207	0.052238951
GCF_000003125.1	Unsuccessful	Hydrogen bonds	7.486112517	NA	7.387437811	NA	NA	NA	NA	NA	441959	GCF_000003125.1	JCVI-TSTA1-3.0	Talaromyces stipitatus ATCC 10500 (ascomycetes)	28564	Talaromyces stipitatus	GCA_000003125.1GCF_000003125.1identical	Eukaryota	Ascomycota	Eurotiomycetes	Eurotiales	Trichocomaceae	Talaromyces	Talaromyces stipitatus	Ascomycota__Eurotiomycetes__Eurotiales__Trichocomaceae__Talaromyces__Talaromyces stipitatus	13252	19094732	1440.894356	1186.5	1118.899703	0.489565642	0.489659628	0.02896158	0.547009656	0.546974204	0.042875509	0.430369904	0.426705834	0.051892024	0.491316504	0.486898074	0.059870051
GCF_000003515.1	Unsuccessful	Hydrogen bonds	7.586057843	NA	7.53300997	NA	NA	NA	NA	NA	336963	GCF_000003515.1	ASM351v2	Uncinocarpus reesii 1704 (ascomycetes)	33188	Uncinocarpus reesii	GCA_000003515.2GCF_000003515.1identical	Eukaryota	Ascomycota	Eurotiomycetes	Onygenales	Onygenaceae	Uncinocarpus	Uncinocarpus reesii	Ascomycota__Eurotiomycetes__Onygenales__Onygenaceae__Uncinocarpus__Uncinocarpus reesii	7760	11197040	1442.917526	1191	1123.102455	0.51744442	0.513685906	0.037046708	0.562605028	0.5625	0.043524207	0.446337804	0.441918002	0.056522671	0.543390402	0.531898349	0.072784146
GCF_000003835.1	Successful	Hydrogen bonds	7.443826957	0.208682918	7.347393893	-479.6948343	-469.3143549	7.56E-243	0.016006918	1.53E-128	306902	GCF_000003835.1	ASM383v1	Clavispora lusitaniae ATCC 42720 (budding yeasts)	36911	Clavispora lusitaniae	GCA_000003835.1GCF_000003835.1identical	Eukaryota	Ascomycota	Saccharomycetes	Saccharomycetales	Metschnikowiaceae	Clavispora	Clavispora lusitaniae	Ascomycota__Saccharomycetes__Saccharomycetales__Metschnikowiaceae__Clavispora__Clavispora lusitaniae	5936	8246328	1389.206199	1143	965.7889737	0.473113285	0.462565925	0.056809363	0.507059004	0.496629145	0.071664628	0.391174273	0.380952381	0.068026171	0.521106578	0.502328292	0.101798573
GCF_000003855.2	Unsuccessful	Hydrogen bonds	7.559281804	NA	7.491974062	NA	NA	NA	NA	NA	559298	GCF_000003855.2	BD_SLH14081_V1	Blastomyces gilchristii SLH14081 (ascomycetes)	1681229	Blastomyces gilchristii	GCA_000003855.2GCF_000003855.2identical	Eukaryota	Ascomycota	Eurotiomycetes	Onygenales	Ajellomycetaceae	Blastomyces	Blastomyces gilchristii	Ascomycota__Eurotiomycetes__Onygenales__Ajellomycetaceae__Blastomyces__Blastomyces gilchristii	9587	12921375	1347.801711	1086	1074.543841	0.515280936	0.514035088	0.043010223	0.554476943	0.557432432	0.050523675	0.449521328	0.447592068	0.059139268	0.541844538	0.53125	0.081241642
GCF_000004155.1	Successful	Hydrogen bonds	7.244620032	0.067194561	7.182451182	-492.5769387	-482.1964593	2.53E-230	0.003464121	1.29E-169	653667	GCF_000004155.1	SCY4	Schizosaccharomyces cryophilus OY26 (ascomycetes)	866546	Schizosaccharomyces cryophilus	GCA_000004155.2GCF_000004155.1identical	Eukaryota	Ascomycota	Schizosaccharomycetes	Schizosaccharomycetales	Schizosaccharomycetaceae	Schizosaccharomyces	Schizosaccharomyces cryophilus	Ascomycota__Schizosaccharomycetes__Schizosaccharomycetales__Schizosaccharomycetaceae__Schizosaccharomyces__Schizosaccharomyces cryophilus	5180	7031071	1357.349614	1104	1087.020941	0.411345805	0.408070631	0.03228856	0.490367634	0.489859401	0.05097189	0.384729267	0.381477913	0.052027156	0.358940347	0.35	0.050802037
GCF_000005825.2	Successful	Hydrogen bonds	7.213396995	0.134159864	6.842618786	-530.2177572	-519.8372778	3.92E-249	4.60E-30	8.69E-156	398511	GCF_000005825.2	ASM582v2	Bacillus pseudofirmus OF4 (firmicutes)	79885	Bacillus pseudofirmus	GCA_000005825.2GCF_000005825.2identical	Bacteria	Firmicutes	Bacilli	Bacillales	Bacillaceae	Bacillus	Bacillus pseudofirmus	Firmicutes__Bacilli__Bacillales__Bacillaceae__Bacillus__Bacillus pseudofirmus	4159	3611532	868.3654725	765	570.3876884	0.398492423	0.402402402	0.037037065	0.51058009	0.517006803	0.063789758	0.34453711	0.346560847	0.052263422	0.340360032	0.339622642	0.057117258
GCF_000005845.2	Successful	Hydrogen bonds	7.55984493	0.213951358	6.847930475	-452.0858949	-441.7054155	9.54E-238	5.25E-29	1.77E-122	511145	GCF_000005845.2	ASM584v2	Escherichia coli str. K-12 substr. MG1655 (E. coli)	562	Escherichia coli	GCA_000005845.2GCF_000005845.2identical	Bacteria	Proteobacteria	Gammaproteobacteria	Enterobacterales	Enterobacteriaceae	Escherichia	Escherichia coli	Proteobacteria__Gammaproteobacteria__Enterobacterales__Enterobacteriaceae__Escherichia__Escherichia coli	4357	4091782	939.1282993	825	639.5396993	0.508256106	0.52	0.052334864	0.578901529	0.591054313	0.070444784	0.402438236	0.404255319	0.05280133	0.54342873	0.556149733	0.086553873
GCF_000006175.1	Successful	Hydrogen bonds	6.959023507	0.121187374	6.672576397	-431.719576	-421.3390966	6.43E-226	8.69E-13	3.33E-137	456320	GCF_000006175.1	ASM617v2	Methanococcus voltae A3 (euryarchaeotes)	2188	Methanococcus voltae	GCA_000006175.2GCF_000006175.1identical	Archaea	Euryarchaeota	Methanococci	Methanococcales	Methanococcaceae	Methanococcus	Methanococcus voltae	Euryarchaeota__Methanococci__Methanococcales__Methanococcaceae__Methanococcus__Methanococcus voltae	1693	1541988	910.8021264	783	624.4667828	0.311998236	0.313364055	0.041571556	0.40580573	0.406143345	0.062172598	0.304761632	0.303571429	0.059957824	0.225427391	0.225274725	0.039647588
GCF_000006275.2	Unsuccessful	Hydrogen bonds	7.579769761	NA	7.481549815	NA	NA	NA	NA	NA	332952	GCF_000006275.2	JCVI-afl1-v2.0	Aspergillus flavus NRRL3357 (ascomycetes)	5059	Aspergillus flavus	GCA_000006275.2GCF_000006275.2identical	Eukaryota	Ascomycota	Eurotiomycetes	Eurotiales	Aspergillaceae	Aspergillus	Aspergillus flavus	Ascomycota__Eurotiomycetes__Eurotiales__Aspergillaceae__Aspergillus__Aspergillus flavus	13485	17055840	1264.80089	1059	1021.187472	0.521945704	0.51981352	0.032514016	0.561243007	0.562913907	0.046011415	0.44019828	0.436363636	0.05278135	0.56439581	0.555555556	0.070366933
GCF_000006335.3	Unsuccessful	Hydrogen bonds	7.026087373	NA	6.98181523	NA	NA	NA	NA	NA	294747	GCF_000006335.3	ASM633v3	Candida tropicalis MYA-3404 (budding yeasts)	5482	Candida tropicalis	GCA_000006335.3GCF_000006335.3identical	Eukaryota	Ascomycota	Saccharomycetes	Saccharomycetales	Debaryomycetaceae	Candida	Candida tropicalis	Ascomycota__Saccharomycetes__Saccharomycetales__Debaryomycetaceae__Candida__Candida tropicalis	6254	9100553	1455.157179	1213.5	1020.402553	0.341284298	0.343380482	0.046004893	0.423648369	0.423687208	0.056816143	0.350315895	0.345743809	0.066733476	0.249888561	0.251617087	0.090741172
GCF_000006445.2	Successful	Hydrogen bonds	7.156335757	0.161938439	7.07608682	-441.9084796	-431.5280002	9.42E-232	0.046368602	7.36E-130	284592	GCF_000006445.2	ASM644v2	Debaryomyces hansenii CBS767 (budding yeasts)	4959	Debaryomyces hansenii	GCA_000006445.2GCF_000006445.2different	Eukaryota	Ascomycota	Saccharomycetes	Saccharomycetales	Debaryomycetaceae	Debaryomyces	Debaryomyces hansenii	Ascomycota__Saccharomycetes__Saccharomycetales__Debaryomycetaceae__Debaryomyces__Debaryomyces hansenii	6286	9037332	1437.692014	1213.5	1075.249085	0.380144384	0.376583454	0.038748626	0.427932378	0.427083333	0.049603206	0.354686667	0.351619194	0.057979368	0.357814075	0.343003683	0.07062215
GCF_000006605.1	Successful	Hydrogen bonds	7.874720006	0.186218193	7.31831085	-424.5716311	-414.1911517	6.32E-233	9.21E-21	2.07E-124	306537	GCF_000006605.1	ASM660v1	Corynebacterium jeikeium K411 (high GC Gram+)	38289	Corynebacterium jeikeium	GCA_000006605.1GCF_000006605.1identical	Bacteria	Actinobacteria	Actinobacteria	Corynebacteriales	Corynebacteriaceae	Corynebacterium	Corynebacterium jeikeium	Actinobacteria__Actinobacteria__Corynebacteriales__Corynebacteriaceae__Corynebacterium__Corynebacterium jeikeium	2133	2227874	1044.479137	918	696.1611631	0.616082701	0.623306233	0.041323983	0.646079967	0.650557621	0.054791458	0.449812499	0.447424893	0.050639931	0.752355278	0.768656716	0.087833787
GCF_000006625.1	Successful	Hydrogen bonds	6.785113045	0.174557695	6.426198037	-333.3170826	-322.9366032	4.00E-207	2.06E-06	8.43E-102	273119	GCF_000006625.1	ASM662v1	Ureaplasma parvum serovar 3 str. ATCC 700970 (mycoplasmas)	134821	Ureaplasma parvum	GCA_000006625.1GCF_000006625.1identical	Bacteria	Tenericutes	Mollicutes	Mycoplasmatales	Mycoplasmataceae	Ureaplasma	Ureaplasma parvum	Tenericutes__Mollicutes__Mycoplasmatales__Mycoplasmataceae__Ureaplasma__Ureaplasma parvum	608	689667	1134.320724	865.5	1288.419656	0.258390964	0.258306948	0.038557778	0.375030084	0.372647191	0.071003424	0.269535843	0.265657688	0.063801696	0.130605648	0.125892425	0.031688888
GCF_000006645.1	Successful	Hydrogen bonds	7.46503137	0.199910922	6.888254568	-387.5189831	-377.1385037	2.74E-223	3.72E-16	2.20E-111	187410	GCF_000006645.1	ASM664v1	Yersinia pestis KIM10+ (enterobacteria)	632	Yersinia pestis	GCA_000006645.1GCF_000006645.1identical	Bacteria	Proteobacteria	Gammaproteobacteria	Enterobacterales	Yersiniaceae	Yersinia	Yersinia pestis	Proteobacteria__Gammaproteobacteria__Enterobacterales__Yersiniaceae__Yersinia__Yersinia pestis	4340	3987676	918.8193548	783	734.6430832	0.477661112	0.486514465	0.051303623	0.5498941	0.5625	0.072227643	0.397247887	0.399149881	0.051861933	0.485841267	0.492385787	0.080104955
GCF_000006685.1	Successful	Hydrogen bonds	7.241694118	0.147578402	7.00670518	-384.3844137	-374.0039343	2.01E-219	7.59E-06	7.59E-122	243161	GCF_000006685.1	ASM668v1	Chlamydia muridarum str. Nigg (agent of mouse pneumonitis)	83560	Chlamydia muridarum	GCA_000006685.1GCF_000006685.1identical	Bacteria	Chlamydiae	Chlamydiia	Chlamydiales	Chlamydiaceae	Chlamydia	Chlamydia muridarum	Chlamydiae__Chlamydiia__Chlamydiales__Chlamydiaceae__Chlamydia__Chlamydia muridarum	914	978238	1070.282276	870	881.8818107	0.405909489	0.407165945	0.024160988	0.50241379	0.509456318	0.049543177	0.382436743	0.381726968	0.04412833	0.332878887	0.331428571	0.03921517
GCF_000006725.1	Successful	Hydrogen bonds	7.624857777	0.185901955	7.196932902	-450.2259828	-439.8455034	5.50E-237	1.82E-17	1.58E-128	160492	GCF_000006725.1	ASM672v1	Xylella fastidiosa 9a5c (g-proteobacteria)	2371	Xylella fastidiosa	GCA_000006725.1GCF_000006725.1identical	Bacteria	Proteobacteria	Gammaproteobacteria	Xanthomonadales	Xanthomonadaceae	Xylella	Xylella fastidiosa	Proteobacteria__Gammaproteobacteria__Xanthomonadales__Xanthomonadaceae__Xylella__Xylella fastidiosa	2599	2269784	873.3297422	672	761.873385	0.52964646	0.532624113	0.058844692	0.589381911	0.598639456	0.070732513	0.44094176	0.439473684	0.057442422	0.558618752	0.558208955	0.104942076
GCF_000006745.1	Successful	Hydrogen bonds	7.449817144	0.148201781	6.986065688	-480.383848	-470.0033686	8.15E-241	1.50E-27	6.15E-143	243277	GCF_000006745.1	ASM674v1	Vibrio cholerae O1 biovar El Tor str. N16961 (g-proteobacteria)	666	Vibrio cholerae	GCA_000006745.1GCF_000006745.1identical	Bacteria	Proteobacteria	Gammaproteobacteria	Vibrionales	Vibrionaceae	Vibrio	Vibrio cholerae	Proteobacteria__Gammaproteobacteria__Vibrionales__Vibrionaceae__Vibrio__Vibrio cholerae	3504	3435366	980.4126712	846	691.5658455	0.475006639	0.482493234	0.040218436	0.561310961	0.567728938	0.056465994	0.381521128	0.383587153	0.043593657	0.482187825	0.494274726	0.070549818
GCF_000006765.1	Successful	Hydrogen bonds	8.032607916	0.195791249	7.431912728	-508.0496631	-497.6691837	1.30E-251	2.18E-34	1.21E-140	208964	GCF_000006765.1	ASM676v1	Pseudomonas aeruginosa PAO1 (g-proteobacteria)	287	Pseudomonas aeruginosa	GCA_000006765.1GCF_000006765.1identical	Bacteria	Proteobacteria	Gammaproteobacteria	Pseudomonadales	Pseudomonadaceae	Pseudomonas	Pseudomonas aeruginosa	Proteobacteria__Gammaproteobacteria__Pseudomonadales__Pseudomonadaceae__Pseudomonas__Pseudomonas aeruginosa	5572	5593665	1003.888191	873	750.810035	0.667660019	0.672590846	0.039102864	0.684382359	0.688552953	0.060174454	0.450413551	0.451092548	0.049839281	0.868184147	0.882641085	0.064960435
GCF_000006785.2	Successful	Hydrogen bonds	7.177412575	0.187508572	6.585126182	-388.5091072	-378.1286278	1.70E-221	6.45E-18	1.05E-112	160490	GCF_000006785.2	ASM678v2	Streptococcus pyogenes M1 GAS (firmicutes)	1314	Streptococcus pyogenes	GCA_000006785.2GCF_000006785.2identical	Bacteria	Firmicutes	Bacilli	Lactobacillales	Streptococcaceae	Streptococcus	Streptococcus pyogenes	Firmicutes__Bacilli__Lactobacillales__Streptococcaceae__Streptococcus__Streptococcus pyogenes	1693	1553031	917.3248671	792	619.9387206	0.386450776	0.39047619	0.036553239	0.497572411	0.503401361	0.061792262	0.344983576	0.345498783	0.049987941	0.316796339	0.317757009	0.060618356
GCF_000006805.1	Successful	Hydrogen bonds	8.013462588	0.2500733	7.57502038	-489.6790195	-479.2985401	8.16E-249	2.54E-17	3.24E-125	64091	GCF_000006805.1	ASM680v1	Halobacterium salinarum NRC-1 (euryarchaeotes)	2242	Halobacterium salinarum	GCA_000006805.1GCF_000006805.1identical	Archaea	Euryarchaeota	Halobacteria	Halobacteriales	Halobacteriaceae	Halobacterium	Halobacterium salinarum	Euryarchaeota__Halobacteria__Halobacteriales__Halobacteriaceae__Halobacterium__Halobacterium salinarum	2665	2286085	857.8180113	738	560.8599865	0.661178101	0.675977654	0.063058774	0.689297953	0.692946058	0.065382662	0.45675297	0.454945055	0.067297888	0.83748296	0.884615385	0.114381508
GCF_000006825.1	Successful	Hydrogen bonds	7.2461	0.190021434	6.619798943	-416.1660858	-405.7856064	8.62E-228	1.50E-22	2.44E-118	272843	GCF_000006825.1	ASM682v1	Pasteurella multocida subsp. multocida str. Pm70 (g-proteobacteria)	747	Pasteurella multocida	GCA_000006825.1GCF_000006825.1identical	Bacteria	Proteobacteria	Gammaproteobacteria	Pasteurellales	Pasteurellaceae	Pasteurella	Pasteurella multocida	Proteobacteria__Gammaproteobacteria__Pasteurellales__Pasteurellaceae__Pasteurella__Pasteurella multocida	2034	2007610	987.0255654	855	674.8784069	0.40626937	0.411171498	0.034445316	0.513542141	0.521885137	0.056596178	0.361016386	0.362756797	0.044563046	0.344250637	0.347263806	0.053484409
GCF_000006845.1	Successful	Hydrogen bonds	7.635433557	0.209014919	6.914312288	-399.1479708	-388.7674914	6.74E-227	2.88E-22	7.88E-113	242231	GCF_000006845.1	ASM684v1	Neisseria gonorrhoeae FA 1090 (b-proteobacteria)	485	Neisseria gonorrhoeae	GCA_000006845.1GCF_000006845.1identical	Bacteria	Proteobacteria	Betaproteobacteria	Neisseriales	Neisseriaceae	Neisseria	Neisseria gonorrhoeae	Proteobacteria__Betaproteobacteria__Neisseriales__Neisseriaceae__Neisseria__Neisseria gonorrhoeae	1886	1655196	877.6224814	732	634.1340465	0.528541034	0.542323232	0.064600351	0.567312395	0.578125	0.066746311	0.406922311	0.408736409	0.0582232	0.611388396	0.642761905	0.112403007
GCF_000006865.1	Successful	Hydrogen bonds	7.09471374	0.18860665	6.516292699	-380.0054219	-369.6249425	2.94E-219	2.39E-16	3.39E-110	272623	GCF_000006865.1	ASM686v1	Lactococcus lactis subsp. lactis Il1403 (firmicutes)	1358	Lactococcus lactis	GCA_000006865.1GCF_000006865.1identical	Bacteria	Firmicutes	Bacilli	Lactobacillales	Streptococcaceae	Lactococcus	Lactococcus lactis	Firmicutes__Bacilli__Lactobacillales__Streptococcaceae__Lactococcus__Lactococcus lactis	2277	1990605	874.2226614	747	618.82807	0.356544587	0.358518519	0.03572296	0.477113374	0.480349345	0.06531566	0.335797896	0.335135135	0.055207653	0.25672249	0.249457701	0.050019142
GCF_000006885.1	Successful	Hydrogen bonds	7.229771718	0.162854207	6.59413954	-402.0949066	-391.7144272	9.40E-224	6.95E-24	1.51E-121	170187	GCF_000006885.1	ASM688v1	Streptococcus pneumoniae TIGR4 (firmicutes)	1313	Streptococcus pneumoniae	GCA_000006885.1GCF_000006885.1identical	Bacteria	Firmicutes	Bacilli	Lactobacillales	Streptococcaceae	Streptococcus	Streptococcus pneumoniae	Firmicutes__Bacilli__Lactobacillales__Streptococcaceae__Streptococcus__Streptococcus pneumoniae	2271	1908564	840.4068692	711	713.1334331	0.395638169	0.406994048	0.047397773	0.49397763	0.505050505	0.076668693	0.338284944	0.339552239	0.056258083	0.354631745	0.361344538	0.078476407
GCF_000006905.1	Successful	Hydrogen bonds	8.044278804	0.176124116	7.74815488	-482.1443621	-471.7638827	1.25E-245	8.19E-14	9.86E-140	190650	GCF_000006905.1	ASM690v1	Caulobacter vibrioides CB15 (a-proteobacteria)	155892	Caulobacter vibrioides	GCA_000006905.1GCF_000006905.1identical	Bacteria	Proteobacteria	Alphaproteobacteria	Caulobacterales	Caulobacteraceae	Caulobacter	Caulobacter vibrioides	Proteobacteria__Alphaproteobacteria__Caulobacterales__Caulobacteraceae__Caulobacter__Caulobacter vibrioides	3737	3638580	973.6633663	828	641.8778036	0.672825077	0.675177305	0.033292208	0.681573106	0.682795699	0.057419303	0.482873377	0.479750779	0.056802129	0.854028749	0.872340426	0.072477391
GCF_000006925.2	Successful	Hydrogen bonds	7.557854804	0.178224998	7.000252518	-392.9159224	-382.535443	2.79E-224	9.21E-18	6.97E-118	198214	GCF_000006925.2	ASM692v2	Shigella flexneri 2a str. 301 (enterobacteria)	623	Shigella flexneri	GCA_000006925.2GCF_000006925.2identical	Bacteria	Proteobacteria	Gammaproteobacteria	Enterobacterales	Enterobacteriaceae	Shigella	Shigella flexneri	Proteobacteria__Gammaproteobacteria__Enterobacterales__Enterobacteriaceae__Shigella__Shigella flexneri	4313	3770361	874.1852539	762	581.8862128	0.510673822	0.521386431	0.04685286	0.580382242	0.590462833	0.06257583	0.407910897	0.406367041	0.052250809	0.543728325	0.555555556	0.082188598
GCF_000006945.2	Successful	Hydrogen bonds	7.598561634	0.189474197	6.89655125	-461.4420398	-451.0615604	2.78E-239	7.73E-33	6.08E-130	99287	GCF_000006945.2	ASM694v2	Salmonella enterica subsp. enterica serovar Typhimurium str. LT2 (enterobacteria)	28901	Salmonella enterica	GCA_000006945.2GCF_000006945.2identical	Bacteria	Proteobacteria	Gammaproteobacteria	Enterobacterales	Enterobacteriaceae	Salmonella	Salmonella enterica	Proteobacteria__Gammaproteobacteria__Enterobacterales__Enterobacteriaceae__Salmonella__Salmonella enterica	4548	4292790	943.8852243	816	670.8501377	0.524063741	0.534979424	0.054418947	0.585413776	0.595679012	0.065664966	0.408482643	0.40981494	0.04949861	0.578294805	0.595744681	0.091171807
GCF_000006965.1	Successful	Hydrogen bonds	7.901188605	0.167477938	7.410411837	-441.2038019	-430.8233225	6.55E-236	1.87E-21	2.09E-132	266834	GCF_000006965.1	ASM696v1	Sinorhizobium meliloti 1021 (a-proteobacteria)	382	Sinorhizobium meliloti	GCA_000006965.1GCF_000006965.1identical	Bacteria	Proteobacteria	Alphaproteobacteria	Rhizobiales	Rhizobiaceae	Sinorhizobium	Sinorhizobium meliloti	Proteobacteria__Alphaproteobacteria__Rhizobiales__Rhizobiaceae__Sinorhizobium__Sinorhizobium meliloti	6218	5782195	929.9123512	846	593.5539195	0.623700576	0.627627628	0.031843625	0.644597305	0.646839875	0.047288304	0.459351802	0.457943925	0.048128453	0.767152608	0.781818182	0.067509213
GCF_000006985.1	Successful	Hydrogen bonds	7.738399913	0.137273595	7.168593265	-449.6769507	-439.2964713	2.81E-235	1.15E-30	7.84E-141	194439	GCF_000006985.1	ASM698v1	Chlorobaculum tepidum TLS (green sulfur bacteria)	1097	Chlorobaculum tepidum	GCA_000006985.1GCF_000006985.1identical	Bacteria	Chlorobi	Chlorobia	Chlorobiales	Chlorobiaceae	Chlorobaculum	Chlorobaculum tepidum	Chlorobi__Chlorobia__Chlorobiales__Chlorobiaceae__Chlorobaculum__Chlorobaculum tepidum	2245	1896672	844.8427617	720	652.5372383	0.554765152	0.569105691	0.06341173	0.573750013	0.584848485	0.073297413	0.408858393	0.40821256	0.055967796	0.681687262	0.710843373	0.116996137
GCF_000007005.1	Successful	Hydrogen bonds	7.084909387	0.093696943	6.986722353	-453.7756176	-443.3951382	4.60E-228	0.000639663	3.86E-151	273057	GCF_000007005.1	ASM700v1	Saccharolobus solfataricus P2 (crenarchaeotes)	2287	Saccharolobus solfataricus	GCA_000007005.1GCF_000007005.1identical	Archaea	Crenarchaeota	Thermoprotei	Sulfolobales	Sulfolobaceae	Saccharolobus	Saccharolobus solfataricus	Crenarchaeota__Thermoprotei__Sulfolobales__Sulfolobaceae__Saccharolobus__Saccharolobus solfataricus	3163	2600769	822.2475498	741	522.1780146	0.363228771	0.358974359	0.046551023	0.427164943	0.430420712	0.054750457	0.33150262	0.330188679	0.056205554	0.331019134	0.306625578	0.096629164
GCF_000007025.1	Successful	Hydrogen bonds	6.990815014	0.128371807	6.645194336	-380.8985821	-370.5181027	5.64E-216	3.50E-11	1.15E-124	272944	GCF_000007025.1	ASM702v1	Rickettsia conorii str. Malish 7 (a-proteobacteria)	781	Rickettsia conorii	GCA_000007025.1GCF_000007025.1identical	Bacteria	Proteobacteria	Alphaproteobacteria	Rickettsiales	Rickettsiaceae	Rickettsia	Rickettsia conorii	Proteobacteria__Alphaproteobacteria__Rickettsiales__Rickettsiaceae__Rickettsia__Rickettsia conorii	1499	1057802	705.6717812	479	670.6027471	0.322511015	0.321285141	0.04372536	0.404942877	0.410852713	0.069639145	0.31840177	0.317829457	0.062707316	0.244186168	0.233893557	0.066832734
GCF_000007045.1	Successful	Hydrogen bonds	7.236435813	0.13846152	6.662961523	-426.4659891	-416.0855097	1.16E-227	3.29E-27	8.03E-133	171101	GCF_000007045.1	ASM704v1	Streptococcus pneumoniae R6 (firmicutes)	1313	Streptococcus pneumoniae	GCA_000007045.1GCF_000007045.1identical	Bacteria	Firmicutes	Bacilli	Lactobacillales	Streptococcaceae	Streptococcus	Streptococcus pneumoniae	Firmicutes__Bacilli__Lactobacillales__Streptococcaceae__Streptococcus__Streptococcus pneumoniae	1814	1692063	932.7800441	798	676.0577564	0.401541469	0.411842214	0.044367921	0.508359679	0.517492911	0.068078723	0.339850613	0.341676158	0.049683188	0.356414114	0.364207392	0.077439598
GCF_000007065.1	Successful	Hydrogen bonds	7.339355703	0.117810979	6.962309507	-459.2450476	-448.8645682	1.31E-233	2.75E-22	4.20E-146	192952	GCF_000007065.1	ASM706v1	Methanosarcina mazei Go1 (euryarchaeotes)	2209	Methanosarcina mazei	GCA_000007065.1GCF_000007065.1identical	Archaea	Euryarchaeota	Methanomicrobia	Methanosarcinales	Methanosarcinaceae	Methanosarcina	Methanosarcina mazei	Euryarchaeota__Methanomicrobia__Methanosarcinales__Methanosarcinaceae__Methanosarcina__Methanosarcina mazei	3440	3127739	909.2264535	768	661.2871828	0.434108577	0.444444444	0.051786923	0.509630719	0.520648039	0.070293697	0.364369998	0.366465251	0.054066589	0.42832594	0.438797038	0.078176023
GCF_000007085.1	Successful	Hydrogen bonds	7.141282506	0.106768898	6.893008043	-443.4895746	-433.1090952	5.09E-228	2.09E-12	5.06E-145	273068	GCF_000007085.1	ASM708v1	Caldanaerobacter subterraneus subsp. tengcongensis MB4 (firmicutes)	911092	Caldanaerobacter subterraneus	GCA_000007085.1GCF_000007085.1identical	Bacteria	Firmicutes	Clostridia	Thermoanaerobacterales	Thermoanaerobacteraceae	Caldanaerobacter	Caldanaerobacter subterraneus	Firmicutes__Clostridia__Thermoanaerobacterales__Thermoanaerobacteraceae__Caldanaerobacter__Caldanaerobacter subterraneus	2638	2405852	911.9984837	824.5	589.9950733	0.374720148	0.377331728	0.040621418	0.463791651	0.467889908	0.057929351	0.323487378	0.322081906	0.054109368	0.336884106	0.33981881	0.062268886
GCF_000007105.1	Unsuccessful	Hydrogen bonds	7.442081185	NA	7.179314565	NA	NA	NA	NA	NA	264203	GCF_000007105.1	ASM710v1	Zymomonas mobilis subsp. mobilis ZM4 = ATCC 31821 (a-proteobacteria)	542	Zymomonas mobilis	GCA_000007105.1GCF_000007105.1identical	Bacteria	Proteobacteria	Alphaproteobacteria	Sphingomonadales	Sphingomonadaceae	Zymomonas	Zymomonas mobilis	Proteobacteria__Alphaproteobacteria__Sphingomonadales__Sphingomonadaceae__Zymomonas__Zymomonas mobilis	1767	1788663	1012.259762	876	675.9382304	0.474777475	0.478787879	0.043915776	0.558970415	0.565891473	0.058661358	0.415558254	0.416167665	0.049330284	0.449803265	0.451327434	0.068187313
GCF_000007125.1	Successful	Hydrogen bonds	7.762537151	0.160350734	7.263170169	-407.8758771	-397.4953977	7.50E-228	1.75E-18	2.21E-126	224914	GCF_000007125.1	ASM712v1	Brucella melitensis bv. 1 str. 16M (a-proteobacteria)	29459	Brucella melitensis	GCA_000007125.1GCF_000007125.1identical	Bacteria	Proteobacteria	Alphaproteobacteria	Rhizobiales	Brucellaceae	Brucella	Brucella melitensis	Proteobacteria__Alphaproteobacteria__Rhizobiales__Brucellaceae__Brucella__Brucella melitensis	3302	2914249	882.5708661	780	623.4102683	0.572905313	0.5815344	0.040471845	0.618539047	0.628752914	0.061760976	0.446971245	0.443298969	0.054137152	0.653204867	0.669603581	0.075543642
GCF_000007145.1	Successful	Hydrogen bonds	7.990243711	0.203497957	7.567774915	-514.9893811	-504.6089017	4.47E-253	1.36E-23	3.76E-140	190485	GCF_000007145.1	ASM714v1	Xanthomonas campestris pv. campestris str. ATCC 33913 (g-proteobacteria)	339	Xanthomonas campestris	GCA_000007145.1GCF_000007145.1identical	Bacteria	Proteobacteria	Gammaproteobacteria	Xanthomonadales	Xanthomonadaceae	Xanthomonas	Xanthomonas campestris	Proteobacteria__Gammaproteobacteria__Xanthomonadales__Xanthomonadaceae__Xanthomonas__Xanthomonas campestris	4179	4307349	1030.71285	876	740.4747903	0.653229504	0.659722222	0.0408113	0.674646754	0.6796875	0.060024954	0.474751956	0.47311828	0.054619485	0.810289816	0.827586207	0.074115643
GCF_000007165.1	Successful	Hydrogen bonds	7.973083608	0.216465777	7.492830209	-471.2340602	-460.8535808	4.45E-244	4.58E-20	4.38E-128	190486	GCF_000007165.1	ASM716v1	Xanthomonas citri pv. citri str. 306 (g-proteobacteria)	346	Xanthomonas citri	GCA_000007165.1GCF_000007165.1identical	Bacteria	Proteobacteria	Gammaproteobacteria	Xanthomonadales	Xanthomonadaceae	Xanthomonas	Xanthomonas citri	Proteobacteria__Gammaproteobacteria__Xanthomonadales__Xanthomonadaceae__Xanthomonas__Xanthomonas citri	4687	4596461	980.6829528	801	781.4588193	0.645491373	0.651564186	0.042063366	0.667472575	0.673913043	0.064045306	0.483349446	0.477477477	0.066788647	0.785654764	0.805970149	0.082079347
GCF_000007205.1	Successful	Hydrogen bonds	7.247010803	0.102873274	6.988281854	-434.1324176	-423.7519382	3.57E-226	1.31E-12	7.52E-145	182082	GCF_000007205.1	ASM720v1	Chlamydia pneumoniae TW-183 (chlamydias)	83558	Chlamydia pneumoniae	GCA_000007205.1GCF_000007205.1identical	Bacteria	Chlamydiae	Chlamydiia	Chlamydiales	Chlamydiaceae	Chlamydia	Chlamydia pneumoniae	Chlamydiae__Chlamydiia__Chlamydiales__Chlamydiaceae__Chlamydia__Chlamydia pneumoniae	1076	1106553	1028.394981	867	720.8226251	0.408492263	0.409780184	0.028397459	0.501561937	0.508341064	0.052086179	0.378792496	0.376355557	0.04951506	0.34512266	0.348300691	0.048065853
GCF_000007225.1	Successful	Hydrogen bonds	7.5752065	0.152117345	7.269874199	-435.1069136	-424.7264342	3.31E-232	6.65E-12	3.42E-133	178306	GCF_000007225.1	ASM722v1	Pyrobaculum aerophilum str. IM2 (crenarchaeotes)	13773	Pyrobaculum aerophilum	GCA_000007225.1GCF_000007225.1identical	Archaea	Crenarchaeota	Thermoprotei	Thermoproteales	Thermoproteaceae	Pyrobaculum	Pyrobaculum aerophilum	Crenarchaeota__Thermoprotei__Thermoproteales__Thermoproteaceae__Pyrobaculum__Pyrobaculum aerophilum	2496	1959875	785.2063301	663	543.4838051	0.515079482	0.518181818	0.04846024	0.549760189	0.553051464	0.053917774	0.405834441	0.405172414	0.056200936	0.589646139	0.595993043	0.083166313
GCF_000007245.1	Unsuccessful	Hydrogen bonds	7.589946052	NA	7.335459862	NA	NA	NA	NA	NA	183190	GCF_000007245.1	ASM724v1	Xylella fastidiosa Temecula1 (g-proteobacteria)	2371	Xylella fastidiosa	GCA_000007245.1GCF_000007245.1identical	Bacteria	Proteobacteria	Gammaproteobacteria	Xanthomonadales	Xanthomonadaceae	Xylella	Xylella fastidiosa	Proteobacteria__Gammaproteobacteria__Xanthomonadales__Xanthomonadaceae__Xylella__Xylella fastidiosa	2296	2076472	904.3867596	705	791.9037101	0.519532414	0.526548287	0.054625603	0.585062022	0.59602649	0.069173871	0.435471168	0.435854123	0.054466842	0.538063242	0.545454545	0.092661773
GCF_000007265.1	Successful	Hydrogen bonds	7.088868856	0.20305891	6.521555904	-387.9324835	-377.5520041	2.66E-221	1.21E-15	1.20E-108	208435	GCF_000007265.1	ASM726v1	Streptococcus agalactiae 2603V/R (firmicutes)	1311	Streptococcus agalactiae	GCA_000007265.1GCF_000007265.1identical	Bacteria	Firmicutes	Bacilli	Lactobacillales	Streptococcaceae	Streptococcus	Streptococcus agalactiae	Firmicutes__Bacilli__Lactobacillales__Streptococcaceae__Streptococcus__Streptococcus agalactiae	2127	1870452	879.3850494	762	626.8690036	0.354419287	0.355932203	0.037800606	0.471043088	0.473867596	0.069342576	0.329792555	0.331081081	0.053847032	0.262422219	0.253378378	0.056452425
GCF_000007285.1	Successful	Hydrogen bonds	7.175629198	0.18404552	6.598911268	-368.8835624	-358.503083	3.02E-217	1.83E-15	2.31E-109	186103	GCF_000007285.1	ASM728v1	Streptococcus pyogenes MGAS8232 (firmicutes)	1314	Streptococcus pyogenes	GCA_000007285.1GCF_000007285.1identical	Bacteria	Firmicutes	Bacilli	Lactobacillales	Streptococcaceae	Streptococcus	Streptococcus pyogenes	Firmicutes__Bacilli__Lactobacillales__Streptococcaceae__Streptococcus__Streptococcus pyogenes	1897	1647196	868.3162889	750	608.2826782	0.3849728	0.389254386	0.038887693	0.490904138	0.498074454	0.066068136	0.34348788	0.344827586	0.052938224	0.320524834	0.320241692	0.063078448
GCF_000007305.1	Successful	Hydrogen bonds	7.227462623	0.101437597	7.095685606	-453.475646	-443.0951666	5.56E-230	1.40E-05	2.14E-149	186497	GCF_000007305.1	ASM730v1	Pyrococcus furiosus DSM 3638 (euryarchaeotes)	2261	Pyrococcus furiosus	GCA_000007305.1GCF_000007305.1identical	Archaea	Euryarchaeota	Thermococci	Thermococcales	Thermococcaceae	Pyrococcus	Pyrococcus furiosus	Euryarchaeota__Thermococci__Thermococcales__Thermococcaceae__Pyrococcus__Pyrococcus furiosus	2053	1753902	854.3117389	759	540.8969531	0.40846046	0.407088123	0.035882122	0.49058949	0.493630573	0.050569809	0.343256563	0.342696629	0.050747252	0.391535417	0.379084967	0.073098071
GCF_000007325.1	Successful	Hydrogen bonds	6.828848255	0.148274923	6.502426957	-449.8558734	-439.475394	8.83E-231	8.27E-15	6.28E-133	190304	GCF_000007325.1	ASM732v1	Fusobacterium nucleatum subsp. nucleatum ATCC 25586 (fusobacteria)	851	Fusobacterium nucleatum	GCA_000007325.1GCF_000007325.1identical	Bacteria	Fusobacteria	Fusobacteriia	Fusobacteriales	Fusobacteriaceae	Fusobacterium	Fusobacterium nucleatum	Fusobacteria__Fusobacteriia__Fusobacteriales__Fusobacteriaceae__Fusobacterium__Fusobacterium nucleatum	1983	1917624	967.03177	813	719.4776784	0.270824894	0.270440252	0.035668754	0.395733501	0.395454545	0.064410806	0.287700805	0.285714286	0.060862244	0.129040375	0.125786164	0.033014133
GCF_000007365.1	Successful	Hydrogen bonds	6.788116709	0.249992636	6.374576285	-348.2308649	-337.8503855	4.15E-212	5.84E-06	7.84E-89	198804	GCF_000007365.1	ASM736v1	Buchnera aphidicola str. Sg (Schizaphis graminum) (enterobacteria)	9	Buchnera aphidicola	GCA_000007365.1GCF_000007365.1identical	Bacteria	Proteobacteria	Gammaproteobacteria	Enterobacterales	Erwiniaceae	Buchnera	Buchnera aphidicola	Proteobacteria__Gammaproteobacteria__Enterobacterales__Erwiniaceae__Buchnera__Buchnera aphidicola	589	574079	974.6672326	840	624.9532537	0.260276847	0.258747698	0.040743722	0.355442136	0.354948805	0.069973574	0.292675325	0.295019157	0.061975916	0.132714617	0.12797619	0.036911056
GCF_000007405.1	Successful	Hydrogen bonds	7.561313644	0.2044059	6.880247342	-439.3214241	-428.9409447	7.73E-235	1.02E-26	7.94E-122	198215	GCF_000007405.1	ASM740v1	Shigella flexneri 2a str. 2457T (enterobacteria)	623	Shigella flexneri	GCA_000007405.1GCF_000007405.1identical	Bacteria	Proteobacteria	Gammaproteobacteria	Enterobacterales	Enterobacteriaceae	Shigella	Shigella flexneri	Proteobacteria__Gammaproteobacteria__Enterobacterales__Enterobacteriaceae__Shigella__Shigella flexneri	4551	4072714	894.9052955	780	597.4018932	0.509217758	0.520080321	0.048301364	0.571810177	0.585751979	0.073355373	0.412942108	0.41038961	0.060200188	0.542909929	0.555772994	0.081273836
GCF_000007425.1	Successful	Hydrogen bonds	7.176286784	0.180377135	6.609653831	-370.7085843	-360.3281049	1.63E-217	1.45E-15	1.40E-110	198466	GCF_000007425.1	ASM742v1	Streptococcus pyogenes MGAS315 (firmicutes)	1314	Streptococcus pyogenes	GCA_000007425.1GCF_000007425.1identical	Bacteria	Firmicutes	Bacilli	Lactobacillales	Streptococcaceae	Streptococcus	Streptococcus pyogenes	Firmicutes__Bacilli__Lactobacillales__Streptococcaceae__Streptococcus__Streptococcus pyogenes	1898	1651725	870.2449947	742.5	623.9344042	0.385095915	0.389223283	0.038472209	0.490820639	0.496932053	0.06645134	0.343225958	0.344768742	0.053060151	0.321241101	0.320031847	0.063245543
GCF_000007445.1	Successful	Hydrogen bonds	7.549395185	0.214334391	6.833960179	-447.4475708	-437.0670914	1.01E-236	2.06E-28	2.28E-121	199310	GCF_000007445.1	ASM744v1	Escherichia coli CFT073 (E. coli)	562	Escherichia coli	GCA_000007445.1GCF_000007445.1identical	Bacteria	Proteobacteria	Gammaproteobacteria	Enterobacterales	Enterobacteriaceae	Escherichia	Escherichia coli	Proteobacteria__Gammaproteobacteria__Enterobacterales__Enterobacteriaceae__Escherichia__Escherichia coli	5087	4652896	914.6640456	783	691.0177783	0.503712113	0.516363636	0.054077238	0.571898767	0.585365854	0.073692532	0.405673539	0.406727829	0.054612637	0.533565534	0.548148148	0.089004397
GCF_000007465.2	Successful	Hydrogen bonds	7.134713056	0.170236794	6.598035446	-382.0258472	-371.6453678	2.73E-219	2.06E-16	4.59E-115	210007	GCF_000007465.2	ASM746v2	Streptococcus mutans UA159 (firmicutes)	1309	Streptococcus mutans	GCA_000007465.2GCF_000007465.2identical	Bacteria	Firmicutes	Bacilli	Lactobacillales	Streptococcaceae	Streptococcus	Streptococcus mutans	Firmicutes__Bacilli__Lactobacillales__Streptococcaceae__Streptococcus__Streptococcus mutans	1958	1742316	889.8447395	753	658.7170381	0.370972818	0.373509481	0.039031297	0.483943391	0.486030402	0.069886653	0.336138122	0.335758377	0.053328223	0.292836941	0.289186156	0.060347409
GCF_000007485.1	Successful	Hydrogen bonds	7.413088987	0.261661411	7.159015286	-368.5135139	-358.1330345	3.04E-220	0.002563499	3.44E-94	203267	GCF_000007485.1	ASM748v1	Tropheryma whipplei str. Twist (high GC Gram+)	2039	Tropheryma whipplei	GCA_000007485.1GCF_000007485.1identical	Bacteria	Actinobacteria	Actinobacteria	Micrococcales	NA	Tropheryma	Tropheryma whipplei	Actinobacteria__Actinobacteria__Micrococcales__NA__Tropheryma__Tropheryma whipplei	856	814783	951.8492991	807	686.3828417	0.46500545	0.465192243	0.032833955	0.540125025	0.543774485	0.05651555	0.427696048	0.420933556	0.052219728	0.427195262	0.427084942	0.057428887
GCF_000007505.1	Successful	Hydrogen bonds	7.76367256	0.164935118	7.251282326	-407.0392428	-396.6587634	7.08E-228	1.42E-18	4.24E-125	204722	GCF_000007505.1	ASM750v1	Brucella suis 1330 (a-proteobacteria)	29461	Brucella suis	GCA_000007505.1GCF_000007505.1identical	Bacteria	Proteobacteria	Alphaproteobacteria	Rhizobiales	Brucellaceae	Brucella	Brucella suis	Proteobacteria__Alphaproteobacteria__Rhizobiales__Brucellaceae__Brucella__Brucella suis	3290	2929548	890.4401216	792	629.3321272	0.573342389	0.581866742	0.04023068	0.619631303	0.628930818	0.060461531	0.444065292	0.442307692	0.049518776	0.656334109	0.672	0.07382808
GCF_000007525.1	Successful	Hydrogen bonds	7.82579117	0.13339979	7.429887579	-396.7977737	-386.4172943	2.19E-224	1.34E-14	2.50E-131	206672	GCF_000007525.1	ASM752v1	Bifidobacterium longum NCC2705 (high GC Gram+)	216816	Bifidobacterium longum	GCA_000007525.1GCF_000007525.1identical	Bacteria	Actinobacteria	Actinobacteria	Bifidobacteriales	Bifidobacteriaceae	Bifidobacterium	Bifidobacterium longum	Actinobacteria__Actinobacteria__Bifidobacteriales__Bifidobacteriaceae__Bifidobacterium__Bifidobacterium longum	1728	1929288	1116.486111	966	771.847246	0.602428917	0.608869026	0.04373015	0.617032642	0.623038944	0.056870272	0.444252993	0.439616804	0.054056953	0.746001116	0.760191693	0.103436283
GCF_000007545.1	Successful	Hydrogen bonds	7.594278878	0.187896092	6.90815342	-456.4785066	-446.0980272	3.62E-238	1.86E-31	3.15E-129	209261	GCF_000007545.1	ASM754v1	Salmonella enterica subsp. enterica serovar Typhi str. Ty2 (enterobacteria)	28901	Salmonella enterica	GCA_000007545.1GCF_000007545.1identical	Bacteria	Proteobacteria	Gammaproteobacteria	Enterobacterales	Enterobacteriaceae	Salmonella	Salmonella enterica	Proteobacteria__Gammaproteobacteria__Enterobacterales__Enterobacteriaceae__Salmonella__Salmonella enterica	4858	4256003	876.0813092	750	648.6961115	0.517035857	0.530333701	0.059830719	0.574163698	0.588747362	0.076670323	0.410340733	0.410628019	0.054637929	0.566607008	0.586988585	0.096955484
GCF_000007565.2	Successful	Hydrogen bonds	7.882357507	0.180523949	7.377073389	-518.5844176	-508.2039382	1.39E-252	3.38E-32	1.63E-145	160488	GCF_000007565.2	ASM756v2	Pseudomonas putida KT2440 (g-proteobacteria)	303	Pseudomonas putida	GCA_000007565.2GCF_000007565.2identical	Bacteria	Proteobacteria	Gammaproteobacteria	Pseudomonadales	Pseudomonadaceae	Pseudomonas	Pseudomonas putida	Proteobacteria__Gammaproteobacteria__Pseudomonadales__Pseudomonadaceae__Pseudomonas__Pseudomonas putida	5564	5490027	986.7050683	855	816.9078316	0.615986108	0.625445256	0.043545751	0.649356003	0.652526013	0.058309007	0.436024675	0.436643192	0.047014765	0.762577646	0.785779103	0.085355592
GCF_000007585.1	Successful	Hydrogen bonds	7.497451681	0.196137639	6.719206341	-366.2495395	-355.8690601	7.26E-219	2.84E-21	5.88E-108	242619	GCF_000007585.1	ASM758v1	Porphyromonas gingivalis W83 (CFB group bacteria)	837	Porphyromonas gingivalis	GCA_000007585.1GCF_000007585.1identical	Bacteria	Bacteroidetes	Bacteroidia	Bacteroidales	Porphyromonadaceae	Porphyromonas	Porphyromonas gingivalis	Bacteroidetes__Bacteroidia__Bacteroidales__Porphyromonadaceae__Porphyromonas__Porphyromonas gingivalis	2027	2032216	1002.573261	870	737.6861814	0.484872488	0.491803279	0.050226842	0.532623286	0.541818182	0.064134409	0.389041377	0.389105058	0.048525157	0.532954372	0.543269231	0.088900479
GCF_000007605.1	Successful	Hydrogen bonds	7.205247094	0.139834328	6.919694007	-383.8100664	-373.429587	1.22E-218	4.45E-08	1.67E-123	227941	GCF_000007605.1	ASM760v1	Chlamydia caviae GPIC (chlamydias)	83557	Chlamydia caviae	GCA_000007605.1GCF_000007605.1identical	Bacteria	Chlamydiae	Chlamydiia	Chlamydiales	Chlamydiaceae	Chlamydia	Chlamydia caviae	Chlamydiae__Chlamydiia__Chlamydiales__Chlamydiaceae__Chlamydia__Chlamydia caviae	995	1069979	1075.355779	894	775.4892452	0.395178598	0.395782644	0.025626318	0.491610933	0.495762712	0.049529209	0.376783343	0.374340949	0.047701937	0.317141014	0.315286624	0.040105077
GCF_000007625.1	Successful	Hydrogen bonds	6.873898424	0.140948929	6.545949232	-459.4196554	-449.039176	1.18E-232	1.56E-16	4.18E-137	212717	GCF_000007625.1	ASM762v1	Clostridium tetani E88 (firmicutes)	1513	Clostridium tetani	GCA_000007625.1GCF_000007625.1identical	Bacteria	Firmicutes	Clostridia	Clostridiales	Clostridiaceae	Clostridium	Clostridium tetani	Firmicutes__Clostridia__Clostridiales__Clostridiaceae__Clostridium__Clostridium tetani	2750	2519547	916.1989091	798	616.4921625	0.287039166	0.288147194	0.037187939	0.395441802	0.39699095	0.067187511	0.295665871	0.295270054	0.058699056	0.170009999	0.165775401	0.0395794
GCF_000007645.1	Successful	Hydrogen bonds	6.99500583	0.166950902	6.6558516	-450.957173	-440.5766936	7.05E-233	3.46E-14	1.56E-129	176280	GCF_000007645.1	ASM764v1	Staphylococcus epidermidis ATCC 12228 (firmicutes)	1282	Staphylococcus epidermidis	GCA_000007645.1GCF_000007645.1identical	Bacteria	Firmicutes	Bacilli	Bacillales	Staphylococcaceae	Staphylococcus	Staphylococcus epidermidis	Firmicutes__Bacilli__Bacillales__Staphylococcaceae__Staphylococcus__Staphylococcus epidermidis	2482	2135826	860.5261886	748.5	845.9425917	0.322207248	0.326164875	0.038264241	0.442134208	0.450936625	0.074008572	0.307417685	0.309667359	0.058071468	0.217069851	0.212121212	0.045828431
GCF_000007665.1	Successful	Hydrogen bonds	8.057435923	0.276702837	7.626874223	-463.348965	-452.9684856	6.94E-244	1.36E-12	1.10E-114	281090	GCF_000007665.1	ASM766v1	Leifsonia xyli subsp. xyli str. CTCB07 (high GC Gram+)	1575	Leifsonia xyli	GCA_000007665.1GCF_000007665.1identical	Bacteria	Actinobacteria	Actinobacteria	Micrococcales	Microbacteriaceae	Leifsonia	Leifsonia xyli	Actinobacteria__Actinobacteria__Micrococcales__Microbacteriaceae__Leifsonia__Leifsonia xyli	2503	2243010	896.1286456	789	581.6618576	0.677125719	0.681089744	0.040630547	0.687376033	0.689922481	0.068358345	0.505875704	0.5	0.073685843	0.838120908	0.863636364	0.081722932
GCF_000007685.1	Successful	Hydrogen bonds	7.10966924	0.130790003	6.797633696	-484.8464852	-474.4660058	9.43E-239	2.85E-19	1.38E-146	267671	GCF_000007685.1	ASM768v1	Leptospira interrogans serovar Copenhageni str. Fiocruz L1-130 (bacteria)	173	Leptospira interrogans	GCA_000007685.1GCF_000007685.1identical	Bacteria	Spirochaetes	Spirochaetia	Leptospirales	Leptospiraceae	Leptospira	Leptospira interrogans	Spirochaetes__Spirochaetia__Leptospirales__Leptospiraceae__Leptospira__Leptospira interrogans	4048	3590512	886.9841897	744	708.3187689	0.357857204	0.360846176	0.0415567	0.43301695	0.442021057	0.068256432	0.339125728	0.339950739	0.053776395	0.301427964	0.297044263	0.053368676
GCF_000007705.1	Successful	Hydrogen bonds	7.999470578	0.194816375	7.245160265	-451.6214593	-441.2409799	1.63E-239	6.04E-33	7.72E-129	243365	GCF_000007705.1	ASM770v1	Chromobacterium violaceum ATCC 12472 (b-proteobacteria)	536	Chromobacterium violaceum	GCA_000007705.1GCF_000007705.1identical	Bacteria	Proteobacteria	Betaproteobacteria	Neisseriales	Chromobacteriaceae	Chromobacterium	Chromobacterium violaceum	Proteobacteria__Betaproteobacteria__Neisseriales__Chromobacteriaceae__Chromobacterium__Chromobacterium violaceum	4310	4182358	970.3846868	819	689.8119423	0.655287793	0.662393162	0.051174681	0.661875221	0.666315045	0.062764847	0.451191628	0.449582249	0.058216702	0.852796513	0.878299574	0.089712392
GCF_000007725.1	Successful	Hydrogen bonds	6.810372101	0.200598017	6.456443444	-342.7558275	-332.3753481	4.49E-210	7.63E-06	4.88E-98	224915	GCF_000007725.1	ASM772v1	Buchnera aphidicola str. Bp (Baizongia pistaciae) (enterobacteria)	9	Buchnera aphidicola	GCA_000007725.1GCF_000007725.1identical	Bacteria	Proteobacteria	Gammaproteobacteria	Enterobacterales	Erwiniaceae	Buchnera	Buchnera aphidicola	Proteobacteria__Gammaproteobacteria__Enterobacterales__Erwiniaceae__Buchnera__Buchnera aphidicola	523	507146	969.6864245	834	626.8648815	0.266902128	0.265678449	0.037322623	0.346499496	0.344444444	0.066826045	0.303017841	0.30458221	0.055744871	0.151189509	0.151376147	0.027521394
GCF_000007745.1	Successful	Hydrogen bonds	7.319603904	0.183815902	6.547750012	-382.9568778	-372.5763984	5.24E-221	1.47E-24	3.57E-113	221988	GCF_000007745.1	ASM774v1	[Mannheimia] succiniciproducens MBEL55E (g-proteobacteria)	157673	[Mannheimia] succiniciproducens	GCA_000007745.1GCF_000007745.1identical	Bacteria	Proteobacteria	Gammaproteobacteria	Pasteurellales	Pasteurellaceae	Basfia	[Mannheimia] succiniciproducens	Proteobacteria__Gammaproteobacteria__Pasteurellales__Pasteurellaceae__Basfia__[Mannheimia] succiniciproducens	2101	2034746	968.4654926	855	693.1437021	0.429578157	0.435129741	0.041142755	0.513043789	0.520295203	0.055849847	0.364629811	0.365638767	0.045167096	0.411058067	0.420253165	0.074266434
GCF_000007765.2	Successful	Hydrogen bonds	7.325647918	0.13969603	6.894718194	-413.42814	-403.0476606	1.56E-225	1.18E-17	2.29E-130	227377	GCF_000007765.2	ASM776v2	Coxiella burnetii RSA 493 (g-proteobacteria)	777	Coxiella burnetii	GCA_000007765.2GCF_000007765.2identical	Bacteria	Proteobacteria	Gammaproteobacteria	Legionellales	Coxiellaceae	Coxiella	Coxiella burnetii	Proteobacteria__Gammaproteobacteria__Legionellales__Coxiellaceae__Coxiella__Coxiella burnetii	1833	1572153	857.6939444	747	625.3779055	0.430063437	0.432692308	0.049309979	0.503198905	0.510040161	0.06698677	0.376079011	0.374853114	0.055406652	0.410912394	0.411764706	0.067754186
GCF_000007785.1	Successful	Hydrogen bonds	7.142554759	0.16548052	6.655743817	-432.8816819	-422.5012025	7.32E-230	1.86E-20	6.34E-127	226185	GCF_000007785.1	ASM778v1	Enterococcus faecalis V583 (firmicutes)	1351	Enterococcus faecalis	GCA_000007785.1GCF_000007785.1identical	Bacteria	Firmicutes	Bacilli	Lactobacillales	Enterococcaceae	Enterococcus	Enterococcus faecalis	Firmicutes__Bacilli__Lactobacillales__Enterococcaceae__Enterococcus__Enterococcus faecalis	3264	2890944	885.7058824	750	679.5120953	0.371269543	0.375932888	0.044021478	0.476918469	0.48527001	0.067258501	0.337446009	0.339728254	0.055220201	0.29944415	0.298191166	0.064993831
GCF_000007805.1	Successful	Hydrogen bonds	7.786896583	0.169858953	7.291882683	-485.9846398	-475.6041604	7.98E-245	9.70E-28	1.21E-140	223283	GCF_000007805.1	ASM780v1	Pseudomonas syringae pv. tomato str. DC3000 (g-proteobacteria)	251701	Pseudomonas syringae group genomosp. 3	GCA_000007805.1GCF_000007805.1identical	Bacteria	Proteobacteria	Gammaproteobacteria	Pseudomonadales	Pseudomonadaceae	Pseudomonas	Pseudomonas syringae group genomosp. 3	Proteobacteria__Gammaproteobacteria__Pseudomonadales__Pseudomonadaceae__Pseudomonas__Pseudomonas syringae group genomosp. 3	5619	5578692	992.8264816	849	828.2899954	0.585356859	0.593968767	0.041998898	0.625283988	0.628751975	0.055243714	0.430328874	0.429530201	0.047218695	0.700457713	0.72029703	0.08318259
GCF_000007825.1	Successful	Hydrogen bonds	7.079775026	0.15254292	6.752710876	-514.0876195	-503.7071401	4.96E-246	7.40E-22	7.34E-147	226900	GCF_000007825.1	ASM782v1	Bacillus cereus ATCC 14579 (firmicutes)	1396	Bacillus cereus	GCA_000007825.1GCF_000007825.1identical	Bacteria	Firmicutes	Bacilli	Bacillales	Bacillaceae	Bacillus	Bacillus cereus	Firmicutes__Bacilli__Bacillales__Bacillaceae__Bacillus__Bacillus cereus	5231	4364619	834.3756452	720	660.0046658	0.354100793	0.355626327	0.035374155	0.47124353	0.474452555	0.065734391	0.328998202	0.329588015	0.05547528	0.262060647	0.258345428	0.047586092
GCF_000007845.1	Successful	Hydrogen bonds	7.084487254	0.161044781	6.724870681	-504.1719824	-493.791503	2.31E-244	3.58E-22	1.11E-142	198094	GCF_000007845.1	ASM784v1	Bacillus anthracis str. Ames (firmicutes)	1392	Bacillus anthracis	GCA_000007845.1GCF_000007845.1identical	Bacteria	Firmicutes	Bacilli	Bacillales	Bacillaceae	Bacillus	Bacillus anthracis	Firmicutes__Bacilli__Bacillales__Bacillaceae__Bacillus__Bacillus anthracis	5321	4232613	795.4544259	690	601.1751451	0.354188139	0.356321839	0.036247669	0.469870985	0.474576271	0.067590043	0.328001957	0.329608939	0.057064784	0.264691476	0.260869565	0.048801316
GCF_000007865.1	Unsuccessful	Hydrogen bonds	8.105952684	NA	7.840611892	NA	NA	NA	NA	NA	262316	GCF_000007865.1	ASM786v1	Mycobacterium avium subsp. paratuberculosis K-10 (high GC Gram+)	1764	Mycobacterium avium	GCA_000007865.1GCF_000007865.1identical	Bacteria	Actinobacteria	Actinobacteria	Corynebacteriales	Mycobacteriaceae	Mycobacterium	Mycobacterium avium	Actinobacteria__Actinobacteria__Corynebacteriales__Mycobacteriaceae__Mycobacterium__Mycobacterium avium	4510	4452762	987.3086475	864	762.6554045	0.693240827	0.695555556	0.036818763	0.692394862	0.694130407	0.058092958	0.500307769	0.495750163	0.065071977	0.8870206	0.904255319	0.066747806
GCF_000007885.1	Successful	Hydrogen bonds	7.464614267	0.198551582	6.879702204	-396.973041	-386.5925616	3.07E-225	1.27E-17	1.16E-113	229193	GCF_000007885.1	ASM788v1	Yersinia pestis biovar Microtus str. 91001 (enterobacteria)	632	Yersinia pestis	GCA_000007885.1GCF_000007885.1identical	Bacteria	Proteobacteria	Gammaproteobacteria	Enterobacterales	Yersiniaceae	Yersinia	Yersinia pestis	Proteobacteria__Gammaproteobacteria__Enterobacterales__Yersiniaceae__Yersinia__Yersinia pestis	4489	4071368	906.9654712	780	732.9399878	0.477401433	0.48657188	0.052183569	0.548904538	0.561290323	0.07294265	0.397797567	0.398907104	0.053796215	0.485501099	0.49201278	0.081702414
GCF_000007905.1	Successful	Hydrogen bonds	7.097488229	0.186139816	6.709823088	-419.1250832	-408.7446038	1.86E-227	2.13E-12	5.81E-119	235279	GCF_000007905.1	ASM790v1	Helicobacter hepaticus ATCC 51449 (e-proteobacteria)	32025	Helicobacter hepaticus	GCA_000007905.1GCF_000007905.1identical	Bacteria	Proteobacteria	Epsilonproteobacteria	Campylobacterales	Helicobacteraceae	Helicobacter	Helicobacter hepaticus	Proteobacteria__Epsilonproteobacteria__Campylobacterales__Helicobacteraceae__Helicobacter__Helicobacter hepaticus	1778	1670545	939.564117	795	618.6324222	0.361186366	0.362305992	0.031079976	0.471218229	0.477011494	0.051982254	0.334163028	0.33532327	0.046889072	0.278178241	0.272458865	0.046100821
GCF_000007925.1	Successful	Hydrogen bonds	7.135853762	-0.031347513	7.134935891	-363.4498631	-353.0693837	3.79E-168	0.634613981	2.33E-189	167539	GCF_000007925.1	ASM792v1	Prochlorococcus marinus subsp. marinus str. CCMP1375 (cyanobacteria)	1219	Prochlorococcus marinus	GCA_000007925.1GCF_000007925.1identical	Bacteria	Cyanobacteria	NA	Synechococcales	Prochloraceae	Prochlorococcus	Prochlorococcus marinus	Cyanobacteria__NA__Synechococcales__Prochloraceae__Prochlorococcus__Prochlorococcus marinus	1882	1555914	826.7343252	699	605.1005097	0.370117547	0.37198234	0.039955147	0.471926801	0.476845377	0.069134171	0.376906651	0.380026954	0.054009091	0.261519189	0.254687683	0.05184921
GCF_000007945.1	Successful	Hydrogen bonds	7.173455015	0.19867942	6.633969682	-365.8058181	-355.4253387	5.04E-217	8.15E-13	1.87E-105	233412	GCF_000007945.1	ASM794v1	[Haemophilus] ducreyi 35000HP (g-proteobacteria)	730	[Haemophilus] ducreyi	GCA_000007945.1GCF_000007945.1identical	Bacteria	Proteobacteria	Gammaproteobacteria	Pasteurellales	Pasteurellaceae	Haemophilus	[Haemophilus] ducreyi	Proteobacteria__Gammaproteobacteria__Pasteurellales__Pasteurellaceae__Haemophilus__[Haemophilus] ducreyi	1607	1496349	931.1443684	771	764.3581654	0.385102647	0.386094675	0.037212052	0.496033716	0.503184713	0.058418769	0.360056894	0.361282367	0.048689355	0.299217204	0.287323944	0.06952411
GCF_000007985.2	Successful	Hydrogen bonds	7.860914192	0.150958721	7.234825075	-443.4489165	-433.0684371	2.12E-235	6.41E-31	1.19E-136	243231	GCF_000007985.2	ASM798v2	Geobacter sulfurreducens PCA (d-proteobacteria)	35554	Geobacter sulfurreducens	GCA_000007985.2GCF_000007985.2identical	Bacteria	Proteobacteria	Deltaproteobacteria	Desulfuromonadales	Geobacteraceae	Geobacter	Geobacter sulfurreducens	Proteobacteria__Deltaproteobacteria__Desulfuromonadales__Geobacteraceae__Geobacter__Geobacter sulfurreducens	3430	3465906	1010.468222	861	801.2606344	0.607347783	0.614334768	0.054220578	0.628336916	0.633234714	0.06288815	0.433307289	0.432964452	0.057486219	0.760399143	0.779128785	0.100341874
GCF_000008005.1	Successful	Hydrogen bonds	7.086534328	0.150741707	6.753054689	-504.860747	-494.4802676	4.90E-244	2.33E-21	2.06E-145	222523	GCF_000008005.1	ASM800v1	Bacillus cereus ATCC 10987 (firmicutes)	1396	Bacillus cereus	GCA_000008005.1GCF_000008005.1identical	Bacteria	Firmicutes	Bacilli	Bacillales	Bacillaceae	Bacillus	Bacillus cereus	Firmicutes__Bacilli__Bacillales__Bacillaceae__Bacillus__Bacillus cereus	5678	4639179	817.0445579	705	605.0769699	0.354841165	0.356150602	0.038502805	0.466767108	0.472873608	0.071319901	0.32914327	0.32843587	0.05944082	0.26861243	0.263565891	0.052903443
GCF_000008025.1	Successful	Hydrogen bonds	7.067474762	0.139560237	6.748464311	-374.2811633	-363.9006839	8.36E-216	7.07E-09	9.49E-121	163164	GCF_000008025.1	ASM802v1	Wolbachia endosymbiont of Drosophila melanogaster (a-proteobacteria)	163164	Wolbachia endosymbiont of Drosophila melanogaster	GCA_000008025.1GCF_000008025.1identical	Bacteria	Proteobacteria	Alphaproteobacteria	Rickettsiales	Anaplasmataceae	Wolbachia	Wolbachia endosymbiont of Drosophila melanogaster	Proteobacteria__Alphaproteobacteria__Rickettsiales__Anaplasmataceae__Wolbachia__Wolbachia endosymbiont of Drosophila melanogaster	1229	1086880	884.3612693	735	701.6369167	0.350940237	0.350681537	0.030620037	0.431682238	0.438967136	0.063155106	0.334754726	0.334987593	0.049024574	0.286384147	0.279569892	0.052326328
GCF_000008045.1	Successful	Hydrogen bonds	6.920445396	0.145266628	6.487495814	-383.7087211	-373.3282417	3.17E-217	3.54E-14	2.65E-120	257363	GCF_000008045.1	ASM804v1	Rickettsia typhi str. Wilmington (a-proteobacteria)	785	Rickettsia typhi	GCA_000008045.1GCF_000008045.1identical	Bacteria	Proteobacteria	Alphaproteobacteria	Rickettsiales	Rickettsiaceae	Rickettsia	Rickettsia typhi	Proteobacteria__Alphaproteobacteria__Rickettsiales__Rickettsiaceae__Rickettsia__Rickettsia typhi	841	845245	1005.047562	843	731.6227171	0.298668428	0.300555556	0.034811613	0.400352291	0.40625	0.064327986	0.310270991	0.311046512	0.050735073	0.185382004	0.18338558	0.034327853
GCF_000008065.1	Successful	Hydrogen bonds	7.05143726	0.156812329	6.622978218	-394.6061363	-384.2256569	6.79E-221	4.20E-14	1.77E-120	257314	GCF_000008065.1	ASM806v1	Lactobacillus johnsonii NCC 533 (firmicutes)	33959	Lactobacillus johnsonii	GCA_000008065.1GCF_000008065.1identical	Bacteria	Firmicutes	Bacilli	Lactobacillales	Lactobacillaceae	Lactobacillus	Lactobacillus johnsonii	Firmicutes__Bacilli__Lactobacillales__Lactobacillaceae__Lactobacillus__Lactobacillus johnsonii	1815	1786648	984.3790634	827	847.8053421	0.345080941	0.347325103	0.031734625	0.458963481	0.464285714	0.063867358	0.329642211	0.327868852	0.049289238	0.246638329	0.242677824	0.044956604
GCF_000008105.1	Successful	Hydrogen bonds	7.596984343	0.190536224	6.895677075	-457.1202331	-446.7397536	2.14E-238	5.65E-32	8.64E-129	321314	GCF_000008105.1	ASM810v1	Salmonella enterica subsp. enterica serovar Choleraesuis str. SC-B67 (enterobacteria)	28901	Salmonella enterica	GCA_000008105.1GCF_000008105.1identical	Bacteria	Proteobacteria	Gammaproteobacteria	Enterobacterales	Enterobacteriaceae	Salmonella	Salmonella enterica	Proteobacteria__Gammaproteobacteria__Enterobacterales__Enterobacteriaceae__Salmonella__Salmonella enterica	5014	4391037	875.7552852	756	663.9718366	0.518185792	0.530424204	0.05964302	0.57448125	0.588501603	0.076726887	0.41213691	0.411111111	0.056209041	0.567941001	0.5859375	0.095858528
GCF_000008125.1	Successful	Hydrogen bonds	8.111236351	0.112896759	7.838631988	-436.5347463	-426.1542669	1.51E-232	6.16E-13	4.84E-147	262724	GCF_000008125.1	ASM812v1	Thermus thermophilus HB27 (bacteria)	274	Thermus thermophilus	GCA_000008125.1GCF_000008125.1identical	Bacteria	Deinococcus-Thermus	Deinococci	Thermales	Thermaceae	Thermus	Thermus thermophilus	Deinococcus-Thermus__Deinococci__Thermales__Thermaceae__Thermus__Thermus thermophilus	2218	2017718	909.7015329	795	597.0059089	0.693977416	0.69655869	0.03213494	0.720786908	0.724366887	0.060860704	0.452394482	0.449437229	0.060863607	0.908749314	0.924528302	0.059953235
GCF_000008145.1	Successful	Hydrogen bonds	7.762854024	0.163550049	7.255977914	-414.6643134	-404.283834	2.02E-229	2.37E-19	4.96E-127	262698	GCF_000008145.1	ASM814v1	Brucella abortus bv. 1 str. 9-941 (a-proteobacteria)	235	Brucella abortus	GCA_000008145.1GCF_000008145.1identical	Bacteria	Proteobacteria	Alphaproteobacteria	Rhizobiales	Brucellaceae	Brucella	Brucella abortus	Proteobacteria__Alphaproteobacteria__Rhizobiales__Brucellaceae__Brucella__Brucella abortus	3308	2904646	878.06711	777	637.9868434	0.572747712	0.581560284	0.040749051	0.618675926	0.62862395	0.061286282	0.445224041	0.443037975	0.052105809	0.654345314	0.670492595	0.074940051
GCF_000008165.1	Successful	Hydrogen bonds	7.085393615	0.153587083	6.741487844	-493.2291863	-482.8487069	1.01E-241	2.26E-20	3.09E-142	260799	GCF_000008165.1	ASM816v1	Bacillus anthracis str. Sterne (firmicutes)	1392	Bacillus anthracis	GCA_000008165.1GCF_000008165.1identical	Bacteria	Firmicutes	Bacilli	Bacillales	Bacillaceae	Bacillus	Bacillus anthracis	Firmicutes__Bacilli__Bacillales__Bacillaceae__Bacillus__Bacillus anthracis	4952	4191585	846.4428514	739.5	605.1587415	0.356137367	0.357965771	0.033774205	0.474611718	0.477724335	0.062809094	0.330122245	0.330731685	0.053784626	0.263678137	0.260869565	0.045482691
GCF_000008185.1	Successful	Hydrogen bonds	7.153592846	0.131546821	6.587336512	-441.9601794	-431.5797	5.59E-230	4.32E-30	2.00E-137	243275	GCF_000008185.1	ASM818v1	Treponema denticola ATCC 35405 (spirochetes)	158	Treponema denticola	GCA_000008185.1GCF_000008185.1identical	Bacteria	Spirochaetes	Spirochaetia	Spirochaetales	Spirochaetaceae	Treponema	Treponema denticola	Spirochaetes__Spirochaetia__Spirochaetales__Spirochaetaceae__Treponema__Treponema denticola	2767	2608797	942.8250813	810	715.266726	0.372464187	0.377708978	0.057572038	0.444175478	0.452205882	0.07101578	0.333865582	0.337243402	0.060050237	0.339351501	0.341911765	0.078136984
GCF_000008205.1	Unsuccessful	Hydrogen bonds	6.880319924	NA	6.554119548	NA	NA	NA	NA	NA	262719	GCF_000008205.1	ASM820v1	Mycoplasma hyopneumoniae J (mycoplasmas)	2099	Mycoplasma hyopneumoniae	GCA_000008205.1GCF_000008205.1identical	Bacteria	Tenericutes	Mollicutes	Mycoplasmatales	Mycoplasmataceae	Mycoplasma	Mycoplasma hyopneumoniae	Tenericutes__Mollicutes__Mycoplasmatales__Mycoplasmataceae__Mycoplasma__Mycoplasma hyopneumoniae	693	807055	1164.58153	903	1001.059335	0.29044846	0.290519878	0.043356442	0.39197548	0.396396396	0.072571995	0.283142385	0.280536913	0.05630655	0.196226667	0.192073171	0.038256082
GCF_000008225.1	Successful	Hydrogen bonds	6.886535567	0.172397086	6.491089576	-326.471574	-316.0910946	3.23E-206	4.12E-07	1.74E-101	262722	GCF_000008225.1	ASM822v1	Mycoplasma hyopneumoniae 7448 (mycoplasmas)	2099	Mycoplasma hyopneumoniae	GCA_000008225.1GCF_000008225.1identical	Bacteria	Tenericutes	Mollicutes	Mycoplasmatales	Mycoplasmataceae	Mycoplasma	Mycoplasma hyopneumoniae	Tenericutes__Mollicutes__Mycoplasmatales__Mycoplasmataceae__Mycoplasma__Mycoplasma hyopneumoniae	710	827440	1165.408451	906	1040.806379	0.289212825	0.289662765	0.043824543	0.389971502	0.394947838	0.073553704	0.281895054	0.2800818	0.057731341	0.19577247	0.192063075	0.037854159
GCF_000008245.1	Successful	Hydrogen bonds	6.87382854	0.164770329	6.464504351	-328.4779802	-318.0975008	2.93E-206	6.35E-08	1.24E-103	262723	GCF_000008245.1	ASM824v1	Mycoplasma synoviae 53 (mycoplasmas)	2109	Mycoplasma synoviae	GCA_000008245.1GCF_000008245.1identical	Bacteria	Tenericutes	Mollicutes	Mycoplasmatales	Mycoplasmataceae	Mycoplasma	Mycoplasma synoviae	Tenericutes__Mollicutes__Mycoplasmatales__Mycoplasmataceae__Mycoplasma__Mycoplasma synoviae	681	727629	1068.471366	885	815.5668758	0.285965311	0.288998358	0.044889789	0.396296663	0.398373984	0.071823524	0.290632146	0.286594761	0.069172175	0.170967385	0.166953528	0.045941804
GCF_000008265.1	Successful	Hydrogen bonds	7.117256595	0.174885309	6.810903087	-418.3099403	-407.9294609	4.93E-227	2.38E-09	1.63E-121	263820	GCF_000008265.1	ASM826v1	Picrophilus torridus DSM 9790 (euryarchaeotes)	82076	Picrophilus torridus	GCA_000008265.1GCF_000008265.1identical	Archaea	Euryarchaeota	Thermoplasmata	Thermoplasmatales	Picrophilaceae	Picrophilus	Picrophilus torridus	Euryarchaeota__Thermoplasmata__Thermoplasmatales__Picrophilaceae__Picrophilus__Picrophilus torridus	1565	1427108	911.8900958	810	596.6308267	0.367550089	0.368703108	0.044557991	0.413587795	0.413793103	0.058513474	0.324659824	0.325301205	0.052423089	0.364402656	0.364341085	0.06103612
GCF_000008285.1	Successful	Hydrogen bonds	7.160330284	0.162078265	6.659236073	-440.7347663	-430.3542869	1.79E-231	1.36E-22	1.71E-129	265669	GCF_000008285.1	ASM828v1	Listeria monocytogenes serotype 4b str. F2365 (firmicutes)	1639	Listeria monocytogenes	GCA_000008285.1GCF_000008285.1identical	Bacteria	Firmicutes	Bacilli	Bacillales	Listeriaceae	Listeria	Listeria monocytogenes	Firmicutes__Bacilli__Bacillales__Listeriaceae__Listeria__Listeria monocytogenes	2854	2604410	912.547302	786	639.5055242	0.379188789	0.383775821	0.035964245	0.49429661	0.503760249	0.066090693	0.341042623	0.343283582	0.049726177	0.3022278	0.299768755	0.052652669
GCF_000008305.1	Successful	Hydrogen bonds	6.819284603	0.200885777	6.336442441	-339.003874	-328.6233946	2.48E-209	6.02E-09	2.80E-97	265311	GCF_000008305.1	ASM830v1	Mesoplasma florum L1 (mycoplasmas)	2151	Mesoplasma florum	GCA_000008305.1GCF_000008305.1identical	Bacteria	Tenericutes	Mollicutes	Entomoplasmatales	Entomoplasmataceae	Mesoplasma	Mesoplasma florum	Tenericutes__Mollicutes__Entomoplasmatales__Entomoplasmataceae__Mesoplasma__Mesoplasma florum	680	736302	1082.797059	894	764.0446073	0.268351921	0.268262826	0.037769041	0.382627689	0.385015203	0.064108568	0.289532578	0.291740807	0.062087005	0.132895496	0.129946619	0.030016969
GCF_000008325.1	Successful	Hydrogen bonds	7.935714566	0.197539323	7.334502847	-465.8275128	-455.4470334	2.90E-242	1.61E-27	7.08E-131	243233	GCF_000008325.1	ASM832v1	Methylococcus capsulatus str. Bath (g-proteobacteria)	414	Methylococcus capsulatus	GCA_000008325.1GCF_000008325.1identical	Bacteria	Proteobacteria	Gammaproteobacteria	Methylococcales	Methylococcaceae	Methylococcus	Methylococcus capsulatus	Proteobacteria__Gammaproteobacteria__Methylococcales__Methylococcaceae__Methylococcus__Methylococcus capsulatus	3022	3016222	998.0880212	823.5	730.1344805	0.634878333	0.639817174	0.03758295	0.656484498	0.661223674	0.054715218	0.456437832	0.454545455	0.054566828	0.791713689	0.80115194	0.062815317
GCF_000008345.1	Successful	Hydrogen bonds	7.822744999	0.292531764	7.458984611	-461.0210011	-450.6405217	2.33E-242	4.64E-09	6.73E-110	267747	GCF_000008345.1	ASM834v1	Cutibacterium acnes KPA171202 (high GC Gram+)	1747	Cutibacterium acnes	GCA_000008345.1GCF_000008345.1identical	Bacteria	Actinobacteria	Actinobacteria	Propionibacteriales	Propionibacteriaceae	Cutibacterium	Cutibacterium acnes	Actinobacteria__Actinobacteria__Propionibacteriales__Propionibacteriaceae__Cutibacterium__Cutibacterium acnes	2507	2314857	923.3573993	804	645.4533995	0.599054396	0.602505695	0.034339424	0.637248235	0.64516129	0.061358668	0.474761327	0.471720818	0.054431878	0.685156542	0.68902439	0.072985724
GCF_000008365.1	Successful	Hydrogen bonds	6.768914095	0.214195423	6.307228145	-365.4093617	-355.0288823	6.51E-215	1.87E-09	1.26E-99	267748	GCF_000008365.1	ASM836v1	Mycoplasma mobile 163K (mycoplasmas)	2118	Mycoplasma mobile	GCA_000008365.1GCF_000008365.1identical	Bacteria	Tenericutes	Mollicutes	Mycoplasmatales	Mycoplasmataceae	Mycoplasma	Mycoplasma mobile	Tenericutes__Mollicutes__Mycoplasmatales__Mycoplasmataceae__Mycoplasma__Mycoplasma mobile	655	714572	1090.949618	882	960.1766477	0.251002721	0.250463822	0.036721269	0.355380406	0.355408389	0.066811899	0.280119307	0.276243094	0.06744211	0.117508604	0.114808652	0.031335732
GCF_000008385.1	Successful	Hydrogen bonds	7.059780954	0.122322626	6.764757221	-403.9782412	-393.5977618	9.00E-221	6.74E-11	1.20E-131	292805	GCF_000008385.1	ASM838v1	Wolbachia endosymbiont strain TRS of Brugia malayi (a-proteobacteria)	80849	Wolbachia endosymbiont of Brugia malayi	GCA_000008385.1GCF_000008385.1identical	Bacteria	Proteobacteria	Alphaproteobacteria	Rickettsiales	Anaplasmataceae	Wolbachia	Wolbachia endosymbiont of Brugia malayi	Proteobacteria__Alphaproteobacteria__Rickettsiales__Anaplasmataceae__Wolbachia__Wolbachia endosymbiont of Brugia malayi	1006	859759	854.6312127	699	670.5351677	0.342984677	0.344586398	0.028854801	0.418612087	0.423076923	0.061428243	0.326784886	0.32945414	0.049501353	0.283553942	0.280701754	0.044307342
GCF_000008405.1	Unsuccessful	Hydrogen bonds	6.879728109	NA	6.556097561	NA	NA	NA	NA	NA	295358	GCF_000008405.1	ASM840v1	Mycoplasma hyopneumoniae 232 (mycoplasmas)	2099	Mycoplasma hyopneumoniae	GCA_000008405.1GCF_000008405.1identical	Bacteria	Tenericutes	Mollicutes	Mycoplasmatales	Mycoplasmataceae	Mycoplasma	Mycoplasma hyopneumoniae	Tenericutes__Mollicutes__Mycoplasmatales__Mycoplasmataceae__Mycoplasma__Mycoplasma hyopneumoniae	691	804141	1163.735166	903	1056.604092	0.290154661	0.291032149	0.043593239	0.392104488	0.398373984	0.072742832	0.282002341	0.280536913	0.057474361	0.1963571	0.192076831	0.037547417
GCF_000008425.1	Successful	Hydrogen bonds	7.415832356	0.136797073	6.850657622	-480.0892611	-469.7087817	7.16E-240	1.73E-35	1.44E-145	279010	GCF_000008425.1	ASM842v1	Bacillus licheniformis DSM 13 = ATCC 14580 (firmicutes)	1402	Bacillus licheniformis	GCA_000008425.1GCF_000008425.1identical	Bacteria	Firmicutes	Bacilli	Bacillales	Bacillaceae	Bacillus	Bacillus licheniformis	Firmicutes__Bacilli__Bacillales__Bacillaceae__Bacillus__Bacillus licheniformis	4287	3713770	866.2864474	765	624.8446688	0.46069919	0.468973092	0.046135651	0.522052391	0.528205128	0.060176944	0.356970919	0.358245329	0.055560215	0.503076032	0.519736842	0.077591345
GCF_000008445.1	Successful	Hydrogen bonds	7.083101989	0.163085934	6.720029466	-503.8460877	-493.4656083	2.25E-244	3.60E-22	4.19E-142	261594	GCF_000008445.1	ASM844v1	Bacillus anthracis str. 'Ames Ancestor' (firmicutes)	1392	Bacillus anthracis	GCA_000008445.1GCF_000008445.1identical	Bacteria	Firmicutes	Bacilli	Bacillales	Bacillaceae	Bacillus	Bacillus anthracis	Firmicutes__Bacilli__Bacillales__Bacillaceae__Bacillus__Bacillus anthracis	5683	4654067	818.9454513	708	619.4086649	0.353117113	0.355371901	0.036270619	0.464714253	0.470588235	0.070716401	0.327298871	0.328358209	0.057071881	0.267341157	0.263157895	0.051312782
GCF_000008465.1	Successful	Hydrogen bonds	7.438326558	0.179343278	6.910201809	-398.8849381	-388.5044587	6.49E-225	4.26E-17	3.23E-118	283942	GCF_000008465.1	ASM846v1	Idiomarina loihiensis L2TR (g-proteobacteria)	135577	Idiomarina loihiensis	GCA_000008465.1GCF_000008465.1identical	Bacteria	Proteobacteria	Gammaproteobacteria	Alteromonadales	Idiomarinaceae	Idiomarina	Idiomarina loihiensis	Proteobacteria__Gammaproteobacteria__Alteromonadales__Idiomarinaceae__Idiomarina__Idiomarina loihiensis	2650	2632901	993.5475472	853.5	640.2823375	0.469782299	0.472964474	0.032943896	0.562585717	0.56784519	0.049362471	0.383120203	0.384615385	0.041963913	0.463641123	0.464949138	0.05852061
GCF_000008485.1	Successful	Hydrogen bonds	7.178380855	0.105084	6.863953187	-490.0273478	-479.6468684	8.24E-238	5.15E-23	1.81E-155	272624	GCF_000008485.1	ASM848v1	Legionella pneumophila subsp. pneumophila str. Philadelphia 1 (g-proteobacteria)	446	Legionella pneumophila	GCA_000008485.1GCF_000008485.1identical	Bacteria	Proteobacteria	Gammaproteobacteria	Legionellales	Legionellaceae	Legionella	Legionella pneumophila	Proteobacteria__Gammaproteobacteria__Legionellales__Legionellaceae__Legionella__Legionella pneumophila	2943	3012525	1023.623853	885	697.6074614	0.386892404	0.387434555	0.033189474	0.47582505	0.478599222	0.051874515	0.355069454	0.354978355	0.048517933	0.329782637	0.327272727	0.048924274
GCF_000008505.1	Successful	Hydrogen bonds	7.080369302	0.153831502	6.747497554	-487.9908035	-477.6103241	1.33E-240	6.69E-19	4.76E-141	281309	GCF_000008505.1	ASM850v1	[Bacillus thuringiensis] serovar konkukian str. 97-27 (firmicutes)	1428	Bacillus thuringiensis	GCA_000008505.1GCF_000008505.1identical	Bacteria	Firmicutes	Bacilli	Bacillales	Bacillaceae	Bacillus	Bacillus thuringiensis	Firmicutes__Bacilli__Bacillales__Bacillaceae__Bacillus__Bacillus thuringiensis	5197	4457700	857.7448528	744	620.7330015	0.354756678	0.356615559	0.035218555	0.472194904	0.475177305	0.06399142	0.329142721	0.329700272	0.0553751	0.262932352	0.260465116	0.0453973
GCF_000008525.1	Successful	Hydrogen bonds	7.199123854	0.159594061	6.751614793	-409.6355391	-399.2550597	4.76E-225	2.74E-16	8.29E-124	85962	GCF_000008525.1	ASM852v1	Helicobacter pylori 26695 (e-proteobacteria)	210	Helicobacter pylori	GCA_000008525.1GCF_000008525.1identical	Bacteria	Proteobacteria	Epsilonproteobacteria	Campylobacterales	Helicobacteraceae	Helicobacter	Helicobacter pylori	Proteobacteria__Epsilonproteobacteria__Campylobacterales__Helicobacteraceae__Helicobacter__Helicobacter pylori	1445	1430421	989.9107266	834	707.4849017	0.393292146	0.395480226	0.034114515	0.443103536	0.443594646	0.045104217	0.319433433	0.317518248	0.048051556	0.41733947	0.424332344	0.051770616
GCF_000008545.1	Successful	Hydrogen bonds	7.397756383	0.126902528	7.124518097	-461.8426209	-451.4621415	2.77E-235	3.24E-14	1.65E-144	243274	GCF_000008545.1	ASM854v1	Thermotoga maritima MSB8 (thermotogales)	2336	Thermotoga maritima	GCA_000008545.1GCF_000008545.1identical	Bacteria	Thermotogae	Thermotogae	Thermotogales	Thermotogaceae	Thermotoga	Thermotoga maritima	Thermotogae__Thermotogae__Thermotogales__Thermotogaceae__Thermotoga__Thermotoga maritima	1858	1760496	947.5220667	855	590.180795	0.460894773	0.464047806	0.033707623	0.517901605	0.523809524	0.047683902	0.343406133	0.343248841	0.047651041	0.521376579	0.525376922	0.064868515
GCF_000008565.1	Successful	Hydrogen bonds	8.030418596	0.152212059	7.661764288	-515.611004	-505.2305246	1.37E-251	2.34E-25	1.63E-152	243230	GCF_000008565.1	ASM856v1	Deinococcus radiodurans R1 (bacteria)	1299	Deinococcus radiodurans	GCA_000008565.1GCF_000008565.1identical	Bacteria	Deinococcus-Thermus	Deinococci	Deinococcales	Deinococcaceae	Deinococcus	Deinococcus radiodurans	Deinococcus-Thermus__Deinococci__Deinococcales__Deinococcaceae__Deinococcus__Deinococcus radiodurans	3167	2950356	931.593306	792	591.6096708	0.669189215	0.675287356	0.046823635	0.696918434	0.701974865	0.066009472	0.48036033	0.479015919	0.05837679	0.830293109	0.852517986	0.079459289
GCF_000008585.1	Successful	Hydrogen bonds	7.981266319	0.242404229	7.648958251	-495.6930835	-485.3126041	8.59E-250	8.44E-13	8.77E-128	83331	GCF_000008585.1	ASM858v1	Mycobacterium tuberculosis CDC1551 (high GC Gram+)	1773	Mycobacterium tuberculosis	GCA_000008585.1GCF_000008585.1identical	Bacteria	Actinobacteria	Actinobacteria	Corynebacteriales	Mycobacteriaceae	Mycobacterium	Mycobacterium tuberculosis	Actinobacteria__Actinobacteria__Corynebacteriales__Mycobacteriaceae__Mycobacterium__Mycobacterium tuberculosis	4231	4075718	963.2989837	814	792.7431774	0.653318915	0.654114365	0.035117238	0.67465786	0.677233429	0.055571387	0.504699073	0.496240602	0.065436631	0.780605688	0.789855072	0.063176215
GCF_000008625.1	Successful	Hydrogen bonds	7.309197986	0.138172074	7.057513017	-412.395108	-402.0146286	3.69E-225	2.40E-08	1.45E-130	224324	GCF_000008625.1	ASM862v1	Aquifex aeolicus VF5 (aquificales)	63363	Aquifex aeolicus	GCA_000008625.1GCF_000008625.1identical	Bacteria	Aquificae	Aquificae	Aquificales	Aquificaceae	Aquifex	Aquifex aeolicus	Aquificae__Aquificae__Aquificales__Aquificaceae__Aquifex__Aquifex aeolicus	1526	1445475	947.2313237	820.5	563.9523392	0.432982617	0.438629101	0.037983581	0.501371997	0.506614173	0.051557808	0.321162896	0.321272607	0.046905963	0.476412957	0.488212135	0.064403126
GCF_000008645.1	Successful	Hydrogen bonds	7.533383308	0.117595703	7.031679102	-438.7822773	-428.4017979	2.42E-230	1.31E-27	7.68E-143	187420	GCF_000008645.1	ASM864v1	Methanothermobacter thermautotrophicus str. Delta H (euryarchaeotes)	145262	Methanothermobacter thermautotrophicus	GCA_000008645.1GCF_000008645.1identical	Archaea	Euryarchaeota	Methanobacteria	Methanobacteriales	Methanobacteriaceae	Methanothermobacter	Methanothermobacter thermautotrophicus	Euryarchaeota__Methanobacteria__Methanobacteriales__Methanobacteriaceae__Methanothermobacter__Methanothermobacter thermautotrophicus	1823	1576221	864.6302798	747	590.728198	0.500098094	0.5075	0.042210955	0.546738165	0.554376658	0.058824818	0.39395134	0.395918367	0.054754153	0.55960543	0.569230769	0.077423556
GCF_000008665.1	Successful	Hydrogen bonds	7.477063874	0.129697525	7.249079316	-483.8233357	-473.4428563	1.41E-240	1.15E-12	7.72E-149	224325	GCF_000008665.1	ASM866v1	Archaeoglobus fulgidus DSM 4304 (euryarchaeotes)	2234	Archaeoglobus fulgidus	GCA_000008665.1GCF_000008665.1identical	Archaea	Euryarchaeota	Archaeoglobi	Archaeoglobales	Archaeoglobaceae	Archaeoglobus	Archaeoglobus fulgidus	Euryarchaeota__Archaeoglobi__Archaeoglobales__Archaeoglobaceae__Archaeoglobus__Archaeoglobus fulgidus	2431	2025793	833.3167421	732	548.1615349	0.487097264	0.495833333	0.04020561	0.524107446	0.529147982	0.05063416	0.362000448	0.363636364	0.053437011	0.57518532	0.588357588	0.074741317
GCF_000008685.2	Successful	Hydrogen bonds	6.874364611	0.105972137	6.591021173	-359.1387616	-348.7582822	1.46E-208	2.83E-08	6.77E-126	224326	GCF_000008685.2	ASM868v2	Borreliella burgdorferi B31 (Lyme disease spirochete)	139	Borreliella burgdorferi	GCA_000008685.2GCF_000008685.2identical	Bacteria	Spirochaetes	Spirochaetia	Spirochaetales	Borreliaceae	Borreliella	Borreliella burgdorferi	Spirochaetes__Spirochaetia__Spirochaetales__Borreliaceae__Borreliella__Borreliella burgdorferi	1391	1222965	879.1984184	753	585.9057952	0.28600598	0.285529716	0.03808274	0.370755728	0.373287671	0.064046998	0.274335708	0.273755656	0.055992864	0.212925761	0.209737828	0.034737261
GCF_000008725.1	Successful	Hydrogen bonds	7.271128996	0.131220238	7.03385875	-398.6348573	-388.2543779	1.39E-221	3.02E-07	2.46E-129	272561	GCF_000008725.1	ASM872v1	Chlamydia trachomatis D/UW-3/CX (chlamydias)	813	Chlamydia trachomatis	GCA_000008725.1GCF_000008725.1identical	Bacteria	Chlamydiae	Chlamydiia	Chlamydiales	Chlamydiaceae	Chlamydia	Chlamydia trachomatis	Chlamydiae__Chlamydiia__Chlamydiales__Chlamydiaceae__Chlamydia__Chlamydia trachomatis	887	936324	1055.607666	873	733.5009371	0.415535253	0.415159345	0.023194373	0.513828684	0.516129032	0.042593975	0.386258601	0.384868421	0.04516923	0.346518473	0.346320346	0.040914219
GCF_000008745.1	Successful	Hydrogen bonds	7.247720847	0.102331188	6.992175667	-427.6035361	-417.2230567	9.87E-225	7.03E-12	1.19E-143	115713	GCF_000008745.1	ASM874v1	Chlamydia pneumoniae CWL029 (chlamydias)	83558	Chlamydia pneumoniae	GCA_000008745.1GCF_000008745.1identical	Bacteria	Chlamydiae	Chlamydiia	Chlamydiales	Chlamydiaceae	Chlamydia	Chlamydia pneumoniae	Chlamydiae__Chlamydiia__Chlamydiales__Chlamydiaceae__Chlamydia__Chlamydia pneumoniae	1029	1073979	1043.71137	876	720.2328385	0.409095674	0.409881698	0.027557924	0.504296094	0.509433962	0.049257421	0.377851896	0.375921376	0.048209737	0.345139031	0.347972973	0.047359259
GCF_000008765.1	Successful	Hydrogen bonds	6.948937184	0.154679499	6.543609478	-482.3477093	-471.9672299	1.16E-238	3.33E-23	7.74E-139	272562	GCF_000008765.1	ASM876v1	Clostridium acetobutylicum ATCC 824 (firmicutes)	1488	Clostridium acetobutylicum	GCA_000008765.1GCF_000008765.1identical	Bacteria	Firmicutes	Clostridia	Clostridiales	Clostridiaceae	Clostridium	Clostridium acetobutylicum	Firmicutes__Clostridia__Clostridiales__Clostridiaceae__Clostridium__Clostridium acetobutylicum	3778	3519603	931.6048174	799.5	661.2900777	0.311250796	0.312678271	0.032232958	0.411340471	0.412796091	0.059689531	0.309249378	0.308213888	0.055224312	0.213162539	0.211372875	0.038277378
GCF_000008785.1	Successful	Hydrogen bonds	7.208392552	0.168504128	6.735215961	-403.3228908	-392.9424114	3.81E-224	4.49E-16	2.21E-120	85963	GCF_000008785.1	ASM878v1	Helicobacter pylori J99 (e-proteobacteria)	210	Helicobacter pylori	GCA_000008785.1GCF_000008785.1identical	Bacteria	Proteobacteria	Epsilonproteobacteria	Campylobacterales	Helicobacteraceae	Helicobacter	Helicobacter pylori	Proteobacteria__Epsilonproteobacteria__Campylobacterales__Helicobacteraceae__Helicobacter__Helicobacter pylori	1562	1511387	967.5973111	807	764.7062927	0.392420597	0.396261356	0.037853085	0.438250574	0.441944725	0.052604838	0.321456788	0.317628561	0.049144142	0.417554939	0.426597293	0.059270498
GCF_000008805.1	Successful	Hydrogen bonds	7.598479696	0.205882573	6.883453401	-389.66822	-379.2877406	1.27E-224	4.26E-21	2.62E-111	122586	GCF_000008805.1	ASM880v1	Neisseria meningitidis MC58 (b-proteobacteria)	487	Neisseria meningitidis	GCA_000008805.1GCF_000008805.1identical	Bacteria	Proteobacteria	Betaproteobacteria	Neisseriales	Neisseriaceae	Neisseria	Neisseria meningitidis	Proteobacteria__Betaproteobacteria__Neisseriales__Neisseriaceae__Neisseria__Neisseria meningitidis	1943	1770381	911.1585178	759	701.4763559	0.517949843	0.535147392	0.071435701	0.560366618	0.574209246	0.073787331	0.398991322	0.402531646	0.058729886	0.594491589	0.631578947	0.124504556
GCF_000008865.2	Successful	Hydrogen bonds	7.554460219	0.208743836	6.882230984	-440.1510331	-429.7705537	4.39E-235	5.45E-26	4.93E-121	386585	GCF_000008865.2	ASM886v2	Escherichia coli O157:H7 str. Sakai (E. coli)	562	Escherichia coli	GCA_000008865.2GCF_000008865.2identical	Bacteria	Proteobacteria	Gammaproteobacteria	Enterobacterales	Enterobacteriaceae	Escherichia	Escherichia coli	Proteobacteria__Gammaproteobacteria__Enterobacterales__Enterobacteriaceae__Escherichia__Escherichia coli	5291	4900243	926.1468531	771	718.0738851	0.507404065	0.519607843	0.055312686	0.577959897	0.590277778	0.069218582	0.406261268	0.407185629	0.053004746	0.537991437	0.553846154	0.092775365
GCF_000008885.1	Successful	Hydrogen bonds	6.709483465	0.183761585	6.302910904	-393.7101916	-383.3297122	1.11E-219	2.86E-11	7.65E-112	36870	GCF_000008885.1	ASM888v1	Wigglesworthia glossinidia endosymbiont of Glossina brevipalpis (enterobacteria)	51229	Wigglesworthia glossinidia	GCA_000008885.1GCF_000008885.1identical	Bacteria	Proteobacteria	Gammaproteobacteria	Enterobacterales	Erwiniaceae	Wigglesworthia	Wigglesworthia glossinidia	Proteobacteria__Gammaproteobacteria__Enterobacterales__Erwiniaceae__Wigglesworthia__Wigglesworthia glossinidia	643	621073	965.8989114	837	617.0825167	0.233121729	0.232835821	0.043441321	0.302023664	0.299137931	0.071812873	0.277189604	0.277777778	0.060637315	0.120151114	0.118	0.026276892
GCF_000008925.1	Successful	Hydrogen bonds	7.003903962	0.166065274	6.623334291	-383.4639026	-373.0834232	1.12E-218	1.75E-10	1.27E-115	362948	GCF_000008925.1	ASM892v1	Lactobacillus salivarius UCC118 (firmicutes)	1624	Lactobacillus salivarius	GCA_000008925.1GCF_000008925.1identical	Bacteria	Firmicutes	Bacilli	Lactobacillales	Lactobacillaceae	Lactobacillus	Lactobacillus salivarius	Firmicutes__Bacilli__Lactobacillales__Lactobacillaceae__Lactobacillus__Lactobacillus salivarius	2013	1765134	876.8673621	768	598.8918459	0.329747598	0.329573935	0.036529597	0.447081706	0.448767834	0.067480563	0.323122896	0.324414716	0.053467572	0.219038193	0.209606987	0.05585908
GCF_000008945.1	Successful	Hydrogen bonds	7.837532793	0.148628938	7.408612685	-400.6034523	-390.2229729	3.65E-226	2.51E-15	3.39E-128	205913	GCF_000008945.1	ASM894v1	Bifidobacterium longum DJO10A (high GC Gram+)	216816	Bifidobacterium longum	GCA_000008945.1GCF_000008945.1identical	Bacteria	Actinobacteria	Actinobacteria	Bifidobacteriales	Bifidobacteriaceae	Bifidobacterium	Bifidobacterium longum	Actinobacteria__Actinobacteria__Bifidobacteriales__Bifidobacteriaceae__Bifidobacterium__Bifidobacterium longum	2032	2104981	1035.915846	906	763.1264616	0.602895657	0.609411359	0.044845884	0.614051029	0.62122553	0.05828729	0.446834906	0.441893405	0.057651253	0.747802495	0.76329148	0.104048102
GCF_000008985.1	Successful	Hydrogen bonds	6.998632556	0.14361588	6.579262909	-355.0202842	-344.6398048	1.46E-211	3.26E-11	3.47E-115	177416	GCF_000008985.1	ASM898v1	Francisella tularensis subsp. tularensis SCHU S4 (g-proteobacteria)	263	Francisella tularensis	GCA_000008985.1GCF_000008985.1identical	Bacteria	Proteobacteria	Gammaproteobacteria	Thiotrichales	Francisellaceae	Francisella	Francisella tularensis	Proteobacteria__Gammaproteobacteria__Thiotrichales__Francisellaceae__Francisella__Francisella tularensis	1556	1475850	948.4897172	804	595.8507198	0.326688504	0.327691573	0.033653883	0.437986741	0.438940582	0.061694646	0.325172802	0.326545769	0.050186745	0.216905969	0.217592501	0.03436561
GCF_000009005.1	Successful	Hydrogen bonds	7.01019421	0.177880161	6.627317414	-423.1940593	-412.8135799	1.59E-227	4.29E-13	3.34E-121	273036	GCF_000009005.1	ASM900v1	Staphylococcus aureus RF122 (firmicutes)	1280	Staphylococcus aureus	GCA_000009005.1GCF_000009005.1identical	Bacteria	Firmicutes	Bacilli	Bacillales	Staphylococcaceae	Staphylococcus	Staphylococcus aureus	Firmicutes__Bacilli__Bacillales__Staphylococcaceae__Staphylococcus__Staphylococcus aureus	2786	2327783	835.528715	726	630.8237287	0.327429473	0.330861051	0.037356657	0.435033437	0.446463404	0.078771691	0.311759513	0.311822947	0.05885276	0.23550113	0.228571429	0.052705421
GCF_000009025.1	Successful	Hydrogen bonds	7.453700971	0.177240621	6.775701906	-369.5840953	-359.2036159	9.73E-219	7.17E-20	1.26E-112	255470	GCF_000009025.1	ASM902v1	Dehalococcoides mccartyi CBDB1 (GNS bacteria)	61435	Dehalococcoides mccartyi	GCA_000009025.1GCF_000009025.1identical	Bacteria	Chloroflexi	Dehalococcoidia	Dehalococcoidales	Dehalococcoidaceae	Dehalococcoides	Dehalococcoides mccartyi	Chloroflexi__Dehalococcoidia__Dehalococcoidales__Dehalococcoidaceae__Dehalococcoides__Dehalococcoides mccartyi	1428	1258845	881.5441176	747	593.4433957	0.473308661	0.480415171	0.036349644	0.545714482	0.551439627	0.051866828	0.390316651	0.390848219	0.046859575	0.483894343	0.491769408	0.059059382
GCF_000009045.1	Successful	Hydrogen bonds	7.327347656	0.153523737	6.815891087	-499.8706901	-489.4902106	1.72E-244	4.34E-33	5.53E-145	224308	GCF_000009045.1	ASM904v1	Bacillus subtilis subsp. subtilis str. 168 (firmicutes)	1423	Bacillus subtilis	GCA_000009045.1GCF_000009045.1identical	Bacteria	Firmicutes	Bacilli	Bacillales	Bacillaceae	Bacillus	Bacillus subtilis	Firmicutes__Bacilli__Bacillales__Bacillaceae__Bacillus__Bacillus subtilis	4325	3731178	862.7001156	744	793.7347707	0.4306164	0.438596491	0.047737114	0.5103847	0.51863354	0.06345519	0.349077614	0.352459016	0.055209245	0.432386885	0.443298969	0.079466019
GCF_000009065.1	Successful	Hydrogen bonds	7.465603805	0.198941917	6.887857636	-368.7744738	-358.3939944	2.56E-219	2.36E-14	1.13E-107	214092	GCF_000009065.1	ASM906v1	Yersinia pestis CO92 (enterobacteria)	632	Yersinia pestis	GCA_000009065.1GCF_000009065.1identical	Bacteria	Proteobacteria	Gammaproteobacteria	Enterobacterales	Yersiniaceae	Yersinia	Yersinia pestis	Proteobacteria__Gammaproteobacteria__Enterobacterales__Yersiniaceae__Yersinia__Yersinia pestis	3979	3852405	968.1842171	825	728.7077631	0.480169042	0.487878788	0.049157295	0.556782054	0.568181818	0.067008171	0.395375898	0.396963124	0.048320698	0.488349174	0.495145631	0.078936168
GCF_000009085.1	Successful	Hydrogen bonds	6.930636961	0.210482363	6.407610369	-394.8106574	-384.430178	5.38E-222	3.83E-14	1.49E-107	192222	GCF_000009085.1	ASM908v1	Campylobacter jejuni subsp. jejuni NCTC 11168 = ATCC 700819 (e-proteobacteria)	197	Campylobacter jejuni	GCA_000009085.1GCF_000009085.1identical	Bacteria	Proteobacteria	Epsilonproteobacteria	Campylobacterales	Campylobacteraceae	Campylobacter	Campylobacter jejuni	Proteobacteria__Epsilonproteobacteria__Campylobacterales__Campylobacteraceae__Campylobacter__Campylobacter jejuni	1572	1503957	956.7156489	825	599.1141497	0.305536823	0.306362711	0.036477738	0.422888824	0.423803938	0.056833185	0.299587956	0.298519869	0.058251803	0.194133688	0.191224765	0.035519356
GCF_000009105.1	Successful	Hydrogen bonds	7.605438192	0.207856479	6.904714637	-396.8012527	-386.4207733	3.26E-226	2.71E-21	2.04E-112	122587	GCF_000009105.1	ASM910v1	Neisseria meningitidis Z2491 (b-proteobacteria)	487	Neisseria meningitidis	GCA_000009105.1GCF_000009105.1identical	Bacteria	Proteobacteria	Betaproteobacteria	Neisseriales	Neisseriaceae	Neisseria	Neisseria meningitidis	Proteobacteria__Betaproteobacteria__Neisseriales__Neisseriaceae__Neisseria__Neisseria meningitidis	2439	1878434	770.1656417	606	630.6208164	0.510795229	0.528301887	0.071022294	0.547005572	0.561497326	0.079915132	0.409092392	0.407894737	0.06542071	0.576303402	0.6125	0.125452945
GCF_000009125.1	Successful	Hydrogen bonds	8.043783276	0.218631654	7.403004499	-457.0214573	-446.6409779	1.73E-241	6.55E-26	4.52E-125	267608	GCF_000009125.1	ASM912v1	Ralstonia solanacearum GMI1000 (b-proteobacteria)	305	Ralstonia solanacearum	GCA_000009125.1GCF_000009125.1identical	Bacteria	Proteobacteria	Betaproteobacteria	Burkholderiales	Burkholderiaceae	Ralstonia	Ralstonia solanacearum	Proteobacteria__Betaproteobacteria__Burkholderiales__Burkholderiaceae__Ralstonia__Ralstonia solanacearum	5135	5121659	997.4019474	831	892.8694699	0.668760564	0.676616915	0.048140085	0.673092276	0.678294574	0.062078973	0.478534733	0.475884244	0.061484053	0.854653879	0.88372093	0.089878482
GCF_000009145.1	Successful	Hydrogen bonds	7.557886889	0.172188764	7.010837954	-465.888082	-455.5076026	1.98E-239	1.53E-27	1.29E-134	228410	GCF_000009145.1	ASM914v1	Nitrosomonas europaea ATCC 19718 (b-proteobacteria)	915	Nitrosomonas europaea	GCA_000009145.1GCF_000009145.1identical	Bacteria	Proteobacteria	Betaproteobacteria	Nitrosomonadales	Nitrosomonadaceae	Nitrosomonas	Nitrosomonas europaea	Proteobacteria__Betaproteobacteria__Nitrosomonadales__Nitrosomonadaceae__Nitrosomonas__Nitrosomonas europaea	2646	2513225	949.8204837	798	696.7802266	0.506914284	0.511047716	0.046228336	0.579784432	0.585278276	0.056765068	0.410799083	0.410516076	0.048979156	0.530158776	0.534078021	0.083230718
GCF_000009165.1	Successful	Hydrogen bonds	7.968218003	0.207315346	7.505641055	-463.6799033	-453.2994239	3.00E-242	5.21E-19	1.98E-128	316273	GCF_000009165.1	ASM916v1	Xanthomonas campestris pv. vesicatoria str. 85-10 (g-proteobacteria)	456327	Xanthomonas euvesicatoria	GCA_000009165.1GCF_000009165.1identical	Bacteria	Proteobacteria	Gammaproteobacteria	Xanthomonadales	Xanthomonadaceae	Xanthomonas	Xanthomonas euvesicatoria	Proteobacteria__Gammaproteobacteria__Xanthomonadales__Xanthomonadaceae__Xanthomonas__Xanthomonas euvesicatoria	4799	4703247	980.0473015	804	737.9751612	0.644563296	0.650724638	0.041462424	0.667828917	0.673469388	0.060946305	0.479784177	0.474206349	0.064048267	0.786079511	0.806034483	0.081498374
GCF_000009185.1	Successful	Hydrogen bonds	7.493419025	-0.021683658	7.488809677	-403.3935126	-393.0130332	3.72E-153	0.421774725	9.28E-195	362976	GCF_000009185.1	ASM918v1	Haloquadratum walsbyi DSM 16790 (euryarchaeotes)	293091	Haloquadratum walsbyi	GCA_000009185.1GCF_000009185.1identical	Archaea	Euryarchaeota	Halobacteria	Haloferacales	Haloferacaceae	Haloquadratum	Haloquadratum walsbyi	Euryarchaeota__Halobacteria__Haloferacales__Haloferacaceae__Haloquadratum__Haloquadratum walsbyi	2822	2455724	870.2069454	726	819.3159274	0.490376961	0.484585476	0.041691785	0.607954412	0.615071063	0.058648238	0.43153363	0.431962441	0.057851909	0.431646855	0.397244456	0.101344485
GCF_000009205.2	Successful	Hydrogen bonds	6.904738045	0.162075595	6.521659095	-473.3743954	-462.993916	7.59E-237	8.72E-20	7.14E-135	272563	GCF_000009205.2	ASM920v2	Clostridioides difficile 630 (firmicutes)	1496	Clostridioides difficile	GCA_000009205.2GCF_000009205.2identical	Bacteria	Firmicutes	Clostridia	Clostridiales	Peptostreptococcaceae	Clostridioides	Clostridioides difficile	Firmicutes__Clostridia__Clostridiales__Peptostreptococcaceae__Clostridioides__Clostridioides difficile	3766	3519651	934.5860329	804	654.7480141	0.298366994	0.296296296	0.042031015	0.410303491	0.412326829	0.064648367	0.302796759	0.300347327	0.058694618	0.182000733	0.168203059	0.065527055
GCF_000009225.2	Successful	Hydrogen bonds	7.857362644	0.193913632	7.239243724	-487.0695529	-476.6890735	3.22E-246	3.72E-32	9.89E-136	216595	GCF_000009225.2	ASM922v1	Pseudomonas fluorescens SBW25 (g-proteobacteria)	294	Pseudomonas fluorescens	GCA_000009225.1GCF_000009225.2identical	Bacteria	Proteobacteria	Gammaproteobacteria	Pseudomonadales	Pseudomonadaceae	Pseudomonas	Pseudomonas fluorescens	Proteobacteria__Gammaproteobacteria__Pseudomonadales__Pseudomonadaceae__Pseudomonas__Pseudomonas fluorescens	6091	5992982	983.9077327	849	799.6592936	0.605796544	0.614814815	0.043028839	0.630503831	0.635009311	0.055458545	0.432603629	0.432360743	0.047263202	0.754283161	0.778625954	0.089336453
GCF_000009245.1	Successful	Hydrogen bonds	6.992796315	0.147229218	6.5649586	-390.7910982	-380.4106188	2.93E-219	1.82E-14	1.00E-121	376619	GCF_000009245.1	ASM924v1	Francisella tularensis subsp. holarctica LVS (g-proteobacteria)	263	Francisella tularensis	GCA_000009245.1GCF_000009245.1identical	Bacteria	Proteobacteria	Gammaproteobacteria	Thiotrichales	Francisellaceae	Francisella	Francisella tularensis	Proteobacteria__Gammaproteobacteria__Thiotrichales__Francisellaceae__Francisella__Francisella tularensis	1912	1716421	897.709728	789	581.9387363	0.323120735	0.324754786	0.034588651	0.421433857	0.426080044	0.072304516	0.322143505	0.321810629	0.054571753	0.225786265	0.218991265	0.050003035
GCF_000009265.1	Successful	Hydrogen bonds	7.865635836	0.170508147	7.308818952	-433.104077	-422.7235976	3.97E-234	1.68E-23	8.78E-130	216596	GCF_000009265.1	ASM926v1	Rhizobium leguminosarum bv. viciae 3841 (a-proteobacteria)	384	Rhizobium leguminosarum	GCA_000009265.1GCF_000009265.1identical	Bacteria	Proteobacteria	Alphaproteobacteria	Rhizobiales	Rhizobiaceae	Rhizobium	Rhizobium leguminosarum	Proteobacteria__Alphaproteobacteria__Rhizobiales__Rhizobiaceae__Rhizobium__Rhizobium leguminosarum	7534	6828077	906.301699	828	601.6841311	0.61071631	0.615747412	0.035040058	0.630831947	0.634228188	0.051007478	0.453873713	0.45043881	0.050717006	0.747446761	0.764044944	0.07512044
GCF_000009285.1	Successful	Hydrogen bonds	8.032350856	0.228183213	7.325517119	-457.4942947	-447.1138153	1.01E-241	5.24E-28	3.68E-123	381666	GCF_000009285.1	ASM928v2	Cupriavidus necator H16 (b-proteobacteria)	106590	Cupriavidus necator	GCA_000009285.2GCF_000009285.1identical	Bacteria	Proteobacteria	Betaproteobacteria	Burkholderiales	Burkholderiaceae	Cupriavidus	Cupriavidus necator	Proteobacteria__Betaproteobacteria__Burkholderiales__Burkholderiaceae__Cupriavidus__Cupriavidus necator	6751	6545178	969.5123685	885	641.1302551	0.665051523	0.670816044	0.041725845	0.676873338	0.679340938	0.057225425	0.476690416	0.4743083	0.058745796	0.841593235	0.865979381	0.078354877
GCF_000009305.1	Successful	Hydrogen bonds	7.175212313	0.171860841	6.714529903	-389.6523864	-379.271907	3.32E-221	6.82E-14	1.57E-116	382638	GCF_000009305.1	ASM930v1	Helicobacter acinonychis str. Sheeba (e-proteobacteria)	212	Helicobacter acinonychis	GCA_000009305.1GCF_000009305.1identical	Bacteria	Proteobacteria	Epsilonproteobacteria	Campylobacterales	Helicobacteraceae	Helicobacter	Helicobacter acinonychis	Proteobacteria__Epsilonproteobacteria__Campylobacterales__Helicobacteraceae__Helicobacter__Helicobacter acinonychis	1504	1418099	942.8849734	801	703.2139435	0.383113631	0.385020352	0.034677856	0.43399533	0.435897436	0.050911984	0.321253163	0.319329088	0.049998525	0.394089137	0.396825397	0.053188948
GCF_000009325.1	Successful	Hydrogen bonds	6.995569201	0.154684988	6.557156256	-418.7296831	-408.3492037	1.54E-225	2.81E-17	9.87E-126	393115	GCF_000009325.1	ASM932v1	Francisella tularensis subsp. tularensis FSC198 (g-proteobacteria)	263	Francisella tularensis	GCA_000009325.1GCF_000009325.1identical	Bacteria	Proteobacteria	Gammaproteobacteria	Thiotrichales	Francisellaceae	Francisella	Francisella tularensis	Proteobacteria__Gammaproteobacteria__Thiotrichales__Francisellaceae__Francisella__Francisella tularensis	1875	1712297	913.2250667	785	590.6662506	0.324890654	0.325520833	0.034516244	0.424907965	0.43030303	0.071403764	0.323172726	0.323024055	0.053250476	0.226596312	0.219607843	0.049481764
GCF_000009345.1	Successful	Hydrogen bonds	7.456525156	0.210571354	6.880020335	-449.515174	-439.1346946	1.45E-236	1.07E-22	4.84E-122	393305	GCF_000009345.1	ASM934v1	Yersinia enterocolitica subsp. enterocolitica 8081 (enterobacteria)	630	Yersinia enterocolitica	GCA_000009345.1GCF_000009345.1identical	Bacteria	Proteobacteria	Gammaproteobacteria	Enterobacterales	Yersiniaceae	Yersinia	Yersinia enterocolitica	Proteobacteria__Gammaproteobacteria__Enterobacterales__Yersiniaceae__Yersinia__Yersinia enterocolitica	4023	3898473	969.0462342	849	652.0304326	0.477352302	0.485632184	0.046377495	0.559019391	0.567862715	0.061351223	0.397971091	0.4	0.048052495	0.475066422	0.483516484	0.074132274
GCF_000009365.1	Successful	Hydrogen bonds	7.674364259	0.205212642	7.16297994	-423.6900201	-413.3095407	3.33E-232	5.78E-17	6.03E-119	393595	GCF_000009365.1	ASM936v1	Alcanivorax borkumensis SK2 (g-proteobacteria)	59754	Alcanivorax borkumensis	GCA_000009365.1GCF_000009365.1identical	Bacteria	Proteobacteria	Gammaproteobacteria	Oceanospirillales	Alcanivoracaceae	Alcanivorax	Alcanivorax borkumensis	Proteobacteria__Gammaproteobacteria__Oceanospirillales__Alcanivoracaceae__Alcanivorax__Alcanivorax borkumensis	2777	2737966	985.9438243	858	665.3825678	0.548432349	0.550992471	0.037252026	0.616266473	0.62033195	0.050863489	0.418285969	0.418338109	0.044163417	0.610746549	0.61814346	0.068739175
GCF_000009385.1	Successful	Hydrogen bonds	7.17970342	0.18000295	6.602385496	-375.1644585	-364.7839791	1.86E-218	1.79E-16	1.28E-111	160491	GCF_000009385.1	ASM938v1	Streptococcus pyogenes str. Manfredo (firmicutes)	1314	Streptococcus pyogenes	GCA_000009385.1GCF_000009385.1identical	Bacteria	Firmicutes	Bacilli	Lactobacillales	Streptococcaceae	Streptococcus	Streptococcus pyogenes	Firmicutes__Bacilli__Lactobacillales__Streptococcaceae__Streptococcus__Streptococcus pyogenes	1824	1598159	876.1836623	757.5	612.0764894	0.386065254	0.389937107	0.038183895	0.493136339	0.5	0.065799626	0.344546349	0.345928111	0.052328012	0.320514505	0.319056883	0.063483022
GCF_000009405.1	Unsuccessful	Hydrogen bonds	7.058618062	NA	6.799815923	NA	NA	NA	NA	NA	396513	GCF_000009405.1	ASM940v1	Staphylococcus carnosus subsp. carnosus TM300 (firmicutes)	1281	Staphylococcus carnosus	GCA_000009405.1GCF_000009405.1identical	Bacteria	Firmicutes	Bacilli	Bacillales	Staphylococcaceae	Staphylococcus	Staphylococcus carnosus	Firmicutes__Bacilli__Bacillales__Staphylococcaceae__Staphylococcus__Staphylococcus carnosus	2427	2208553	909.9929955	807	625.257482	0.34782954	0.351206434	0.031890011	0.471692395	0.477801268	0.06413073	0.322374397	0.323759791	0.051973642	0.249422653	0.246428571	0.048524415
GCF_000009425.1	Successful	Hydrogen bonds	7.10765237	0.192850272	6.478656875	-384.8501292	-374.4696498	1.79E-220	1.76E-18	2.39E-110	416870	GCF_000009425.1	ASM942v1	Lactococcus lactis subsp. cremoris MG1363 (firmicutes)	1358	Lactococcus lactis	GCA_000009425.1GCF_000009425.1identical	Bacteria	Firmicutes	Bacilli	Lactobacillales	Streptococcaceae	Lactococcus	Lactococcus lactis	Firmicutes__Bacilli__Lactobacillales__Streptococcaceae__Lactococcus__Lactococcus lactis	2508	2182609	870.2587719	753	601.131986	0.359948887	0.362988331	0.035895881	0.474535282	0.4784689	0.067078179	0.334839052	0.3341971	0.05496377	0.270474226	0.265545506	0.050695036
GCF_000009445.1	Successful	Hydrogen bonds	7.982435087	0.240684025	7.652860259	-493.1408344	-482.760355	3.13E-249	1.57E-12	1.33E-127	410289	GCF_000009445.1	ASM944v1	Mycobacterium tuberculosis variant bovis BCG str. Pasteur 1173P2 (high GC Gram+)	1773	Mycobacterium tuberculosis	GCA_000009445.1GCF_000009445.1identical	Bacteria	Actinobacteria	Actinobacteria	Corynebacteriales	Mycobacteriaceae	Mycobacterium	Mycobacterium tuberculosis	Actinobacteria__Actinobacteria__Corynebacteriales__Mycobacteriaceae__Mycobacterium__Mycobacterium tuberculosis	4186	4048575	967.1703297	816.5	790.1928962	0.653335501	0.654051014	0.034992087	0.6751549	0.678277722	0.055456085	0.503898158	0.496632958	0.06426982	0.780954836	0.790380643	0.063264407
GCF_000009465.1	Successful	Hydrogen bonds	7.597460441	0.220705195	6.860631979	-402.955954	-392.5754746	9.31E-228	2.78E-22	5.56E-111	272831	GCF_000009465.1	ASM946v1	Neisseria meningitidis FAM18 (b-proteobacteria)	487	Neisseria meningitidis	GCA_000009465.1GCF_000009465.1identical	Bacteria	Proteobacteria	Betaproteobacteria	Neisseriales	Neisseriaceae	Neisseria	Neisseria meningitidis	Proteobacteria__Betaproteobacteria__Neisseriales__Neisseriaceae__Neisseria__Neisseria meningitidis	2462	1898850	771.2632006	604.5	640.9627579	0.507264597	0.526896951	0.073732233	0.543908972	0.560058651	0.081913917	0.407545536	0.406936648	0.066501179	0.570356771	0.60411379	0.128239891
GCF_000009485.1	Successful	Hydrogen bonds	8.045731995	0.241744602	7.22049224	-443.1897157	-432.8092363	5.02E-239	2.41E-29	1.48E-117	216591	GCF_000009485.1	ASM948v1	Burkholderia cenocepacia J2315 (b-proteobacteria)	95486	Burkholderia cenocepacia	GCA_000009485.1GCF_000009485.1identical	Bacteria	Proteobacteria	Betaproteobacteria	Burkholderiales	Burkholderiaceae	Burkholderia	Burkholderia cenocepacia	Proteobacteria__Betaproteobacteria__Burkholderiales__Burkholderiaceae__Burkholderia__Burkholderia cenocepacia	7561	7110068	940.3607988	855	664.8144655	0.667966682	0.675230567	0.046514415	0.673475016	0.678743961	0.061200504	0.483358969	0.479099678	0.064428571	0.847067166	0.877813505	0.089336978
GCF_000009505.1	Successful	Hydrogen bonds	7.597249921	0.189896005	6.87370438	-458.2716232	-447.8911438	1.28E-238	2.71E-33	3.55E-129	550537	GCF_000009505.1	ASM950v1	Salmonella enterica subsp. enterica serovar Enteritidis str. P125109 (enterobacteria)	28901	Salmonella enterica	GCA_000009505.1GCF_000009505.1identical	Bacteria	Proteobacteria	Gammaproteobacteria	Enterobacterales	Enterobacteriaceae	Salmonella	Salmonella enterica	Proteobacteria__Gammaproteobacteria__Enterobacterales__Enterobacteriaceae__Salmonella__Salmonella enterica	4642	4157484	895.6234382	774	679.8125044	0.518364743	0.531609195	0.059094845	0.576821043	0.590909091	0.074877228	0.408809143	0.409706926	0.053141289	0.569465319	0.590114732	0.095763657
GCF_000009525.1	Successful	Hydrogen bonds	7.601331358	0.189562416	6.881770108	-454.541593	-444.1611136	7.60E-238	1.55E-32	1.73E-128	550538	GCF_000009525.1	ASM952v1	Salmonella enterica subsp. enterica serovar Gallinarum str. 287/91 (enterobacteria)	28901	Salmonella enterica	GCA_000009525.1GCF_000009525.1identical	Bacteria	Proteobacteria	Gammaproteobacteria	Enterobacterales	Enterobacteriaceae	Salmonella	Salmonella enterica	Proteobacteria__Gammaproteobacteria__Enterobacterales__Enterobacteriaceae__Salmonella__Salmonella enterica	4505	4111792	912.7174251	792	684.7464459	0.520016327	0.533333333	0.058465887	0.578362172	0.592476489	0.074304766	0.409561708	0.409921671	0.055191758	0.572129467	0.592207792	0.094685957
GCF_000009545.1	Successful	Hydrogen bonds	7.117617625	0.191573139	6.521646854	-384.0398264	-373.659347	2.50E-220	3.20E-17	1.62E-110	218495	GCF_000009545.1	ASM954v1	Streptococcus uberis 0140J (firmicutes)	1349	Streptococcus uberis	GCA_000009545.1GCF_000009545.1identical	Bacteria	Firmicutes	Bacilli	Lactobacillales	Streptococcaceae	Streptococcus	Streptococcus uberis	Firmicutes__Bacilli__Lactobacillales__Streptococcaceae__Streptococcus__Streptococcus uberis	1795	1650339	919.4089136	813	583.2750411	0.366583113	0.369352869	0.036628431	0.48238543	0.487394958	0.064322569	0.335856803	0.335927367	0.05129238	0.281507476	0.277777778	0.060447024
GCF_000009565.1	Successful	Hydrogen bonds	7.561521315	0.212857124	6.848147628	-448.5380846	-438.1576052	5.53E-237	1.21E-28	5.66E-122	469008	GCF_000009565.1	ASM956v1	Escherichia coli BL21(DE3) (E. coli)	562	Escherichia coli	GCA_000009565.2GCF_000009565.1identical	Bacteria	Proteobacteria	Gammaproteobacteria	Enterobacterales	Enterobacteriaceae	Escherichia	Escherichia coli	Proteobacteria__Gammaproteobacteria__Enterobacterales__Enterobacteriaceae__Escherichia__Escherichia coli	4584	4087693	891.7305846	777	636.7935339	0.503535909	0.517086467	0.055407997	0.569023422	0.585218138	0.078375265	0.405011081	0.40514846	0.056213874	0.536577779	0.551724138	0.089212854
GCF_000009585.1	Successful	Hydrogen bonds	7.009189035	0.174853315	6.632204462	-419.3987032	-409.0182238	1.30E-226	1.10E-12	4.16E-121	523796	GCF_000009585.1	ASM958v1	Staphylococcus aureus subsp. aureus ST398 (firmicutes)	1280	Staphylococcus aureus	GCA_000009585.1GCF_000009585.1identical	Bacteria	Firmicutes	Bacilli	Bacillales	Staphylococcaceae	Staphylococcus	Staphylococcus aureus	Firmicutes__Bacilli__Bacillales__Staphylococcaceae__Staphylococcus__Staphylococcus aureus	2905	2459412	846.6134251	717	862.8311695	0.327505119	0.33047823	0.037809867	0.437939612	0.448275862	0.075311467	0.310682328	0.310897436	0.057228253	0.233894342	0.228448276	0.052052466
GCF_000009605.1	Successful	Hydrogen bonds	6.83155739	0.221257759	6.407113189	-356.9499306	-346.5694512	1.12E-213	1.39E-07	9.71E-97	107806	GCF_000009605.1	ASM960v1	Buchnera aphidicola str. APS (Acyrthosiphon pisum) (enterobacteria)	9	Buchnera aphidicola	GCA_000009605.1GCF_000009605.1identical	Bacteria	Proteobacteria	Gammaproteobacteria	Enterobacterales	Erwiniaceae	Buchnera	Buchnera aphidicola	Proteobacteria__Gammaproteobacteria__Enterobacterales__Erwiniaceae__Buchnera__Buchnera aphidicola	574	566634	987.1672474	849	626.1647938	0.273831453	0.271980238	0.036804073	0.371440961	0.37215404	0.064669538	0.305034799	0.305714188	0.054536219	0.1450186	0.144839622	0.027385911
GCF_000009625.1	Unsuccessful	Hydrogen bonds	7.908758021	NA	7.625585754	NA	NA	NA	NA	NA	266835	GCF_000009625.1	ASM962v1	Mesorhizobium japonicum MAFF 303099 (a-proteobacteria)	2066070	Mesorhizobium japonicum	GCA_000009625.1GCF_000009625.1identical	Bacteria	Proteobacteria	Alphaproteobacteria	Rhizobiales	Phyllobacteriaceae	Mesorhizobium	Mesorhizobium japonicum	Proteobacteria__Alphaproteobacteria__Rhizobiales__Phyllobacteriaceae__Mesorhizobium__Mesorhizobium japonicum	7425	6635698	893.6967003	798	641.8583551	0.626423067	0.632420091	0.037662066	0.637893686	0.640789474	0.052902218	0.463479137	0.460264901	0.054446523	0.777900773	0.8	0.081526372
GCF_000009645.1	Successful	Hydrogen bonds	7.008969783	0.169660626	6.636038519	-421.4262613	-411.0457819	7.60E-227	4.98E-13	9.26E-123	158879	GCF_000009645.1	ASM964v1	Staphylococcus aureus subsp. aureus N315 (firmicutes)	1280	Staphylococcus aureus	GCA_000009645.1GCF_000009645.1identical	Bacteria	Firmicutes	Bacilli	Bacillales	Staphylococcaceae	Staphylococcus	Staphylococcus aureus	Firmicutes__Bacilli__Bacillales__Staphylococcaceae__Staphylococcus__Staphylococcus aureus	2858	2418535	846.23338	729	861.6522941	0.32713705	0.329805898	0.038134914	0.436698075	0.445416348	0.076095601	0.311563908	0.312101911	0.058690275	0.233150506	0.228119595	0.050605202
GCF_000009665.1	Successful	Hydrogen bonds	7.010547292	0.163876281	6.644724773	-424.0532192	-413.6727398	3.56E-227	2.50E-13	1.04E-124	158878	GCF_000009665.1	ASM966v1	Staphylococcus aureus subsp. aureus Mu50 (firmicutes)	1280	Staphylococcus aureus	GCA_000009665.1GCF_000009665.1identical	Bacteria	Firmicutes	Bacilli	Bacillales	Staphylococcaceae	Staphylococcus	Staphylococcus aureus	Firmicutes__Bacilli__Bacillales__Staphylococcaceae__Staphylococcus__Staphylococcus aureus	2959	2478400	837.5802636	720	853.7937065	0.327662892	0.330492424	0.038314878	0.43679826	0.445378151	0.075305355	0.310992299	0.31147541	0.058635403	0.235198906	0.229268293	0.0525225
GCF_000009685.1	Successful	Hydrogen bonds	6.886332418	0.152060326	6.525373648	-434.4298861	-424.0494067	4.52E-228	5.48E-15	4.62E-129	195102	GCF_000009685.1	ASM968v1	Clostridium perfringens str. 13 (firmicutes)	1502	Clostridium perfringens	GCA_000009685.1GCF_000009685.1identical	Bacteria	Firmicutes	Clostridia	Clostridiales	Clostridiaceae	Clostridium	Clostridium perfringens	Firmicutes__Clostridia__Clostridiales__Clostridiaceae__Clostridium__Clostridium perfringens	2666	2577746	966.8964741	828.5	649.7897294	0.29083565	0.292744521	0.034550277	0.403163266	0.407489895	0.065359153	0.301630417	0.301394151	0.057770054	0.167714625	0.164383562	0.036327737
GCF_000009705.1	Unsuccessful	Hydrogen bonds	7.27348286	NA	7.055033557	NA	NA	NA	NA	NA	103690	GCF_000009705.1	ASM970v1	Nostoc sp. PCC 7120 (cyanobacteria)	103690	Nostoc sp. PCC 7120	GCA_000009705.1GCF_000009705.1identical	Bacteria	Cyanobacteria	NA	Nostocales	Nostocaceae	Nostoc	Nostoc sp. PCC 7120	Cyanobacteria__NA__Nostocales__Nostocaceae__Nostoc__Nostoc sp. PCC 7120	6042	5946252	984.1529295	786	819.0478577	0.419055678	0.424032275	0.041741004	0.519607789	0.525423729	0.05769965	0.385007071	0.38697383	0.051838067	0.352553227	0.353982301	0.065982821
GCF_000009725.1	Successful	Hydrogen bonds	7.470193559	0.187651981	7.139830754	-439.3511894	-428.97071	6.61E-234	2.83E-11	5.51E-125	1148	GCF_000009725.1	ASM972v1	Synechocystis sp. PCC 6803 (cyanobacteria)	1148	Synechocystis sp. PCC 6803	GCA_000009725.1GCF_000009725.1identical	Bacteria	Cyanobacteria	NA	Synechococcales	Merismopediaceae	Synechocystis	Synechocystis sp. PCC 6803	Cyanobacteria__NA__Synechococcales__Merismopediaceae__Synechocystis__Synechocystis sp. PCC 6803	3681	3455768	938.8122793	780	794.2833616	0.476372786	0.491452991	0.053738469	0.550252966	0.560606061	0.06019689	0.392912284	0.394736842	0.052005027	0.485954499	0.508928571	0.089171586
GCF_000009745.1	Successful	Hydrogen bonds	7.424917196	0.178370119	6.85624535	-480.8917092	-470.5112298	4.56E-242	2.31E-30	1.38E-135	196600	GCF_000009745.1	ASM974v1	Vibrio vulnificus YJ016 (g-proteobacteria)	672	Vibrio vulnificus	GCA_000009745.1GCF_000009745.1identical	Bacteria	Proteobacteria	Gammaproteobacteria	Vibrionales	Vibrionaceae	Vibrio	Vibrio vulnificus	Proteobacteria__Gammaproteobacteria__Vibrionales__Vibrionaceae__Vibrio__Vibrio vulnificus	4772	4618606	967.8554065	831	740.6419667	0.467680752	0.473298736	0.03870848	0.546200709	0.552928472	0.058246751	0.380991544	0.380538621	0.048542156	0.47585325	0.484014742	0.073373082
GCF_000009765.2	Successful	Hydrogen bonds	8.146238708	0.240449481	7.717956605	-511.5916459	-501.2111665	5.94E-254	4.21E-20	1.95E-132	227882	GCF_000009765.1	ASM976v2	Streptomyces avermitilis MA-4680 = NBRC 14893 (high GC Gram+)	33903	Streptomyces avermitilis	GCA_000009765.2GCF_000009765.2identical	Bacteria	Actinobacteria	Actinobacteria	Streptomycetales	Streptomycetaceae	Streptomyces	Streptomyces avermitilis	Actinobacteria__Actinobacteria__Streptomycetales__Streptomycetaceae__Streptomyces__Streptomyces avermitilis	8025	7837327	976.6139564	834	831.2879215	0.705794758	0.708641975	0.035357933	0.710214148	0.717241379	0.065866182	0.511973626	0.507352941	0.069704026	0.895195211	0.9140625	0.067525812
GCF_000009785.1	Successful	Hydrogen bonds	7.5940669	0.133587017	7.168713755	-491.8132887	-481.4328093	3.81E-243	1.83E-28	5.58E-150	235909	GCF_000009785.1	ASM978v1	Geobacillus kaustophilus HTA426 (firmicutes)	1462	Geobacillus kaustophilus	GCA_000009785.1GCF_000009785.1identical	Bacteria	Firmicutes	Bacilli	Bacillales	Bacillaceae	Geobacillus	Geobacillus kaustophilus	Firmicutes__Bacilli__Bacillales__Bacillaceae__Geobacillus__Geobacillus kaustophilus	3630	3089440	851.0853994	765	578.458521	0.519063803	0.532272139	0.061900088	0.56926509	0.579710145	0.071106431	0.386242894	0.386528845	0.060987649	0.601681357	0.632369031	0.105821468
GCF_000009805.1	Successful	Hydrogen bonds	8.141333793	0.253686491	7.699325453	-530.3941402	-520.0136608	4.17E-258	3.33E-22	1.05E-133	247156	GCF_000009805.1	ASM980v1	Nocardia farcinica IFM 10152 (high GC Gram+)	37329	Nocardia farcinica	GCA_000009805.1GCF_000009805.1identical	Bacteria	Actinobacteria	Actinobacteria	Corynebacteriales	Nocardiaceae	Nocardia	Nocardia farcinica	Actinobacteria__Actinobacteria__Corynebacteriales__Nocardiaceae__Nocardia__Nocardia farcinica	5883	5566144	946.1404046	801	1036.784862	0.705935741	0.709090909	0.034608663	0.713152923	0.716463415	0.056150946	0.505822345	0.50456621	0.058512512	0.898835491	0.914285714	0.056121691
GCF_000009825.1	Successful	Hydrogen bonds	7.35744519	0.162837912	6.944482051	-512.8246992	-502.4442198	7.83E-248	4.10E-27	1.26E-145	66692	GCF_000009825.1	ASM982v1	Bacillus clausii KSM-K16 (firmicutes)	79880	Bacillus clausii	GCA_000009825.1GCF_000009825.1identical	Bacteria	Firmicutes	Bacilli	Bacillales	Bacillaceae	Bacillus	Bacillus clausii	Firmicutes__Bacilli__Bacillales__Bacillaceae__Bacillus__Bacillus clausii	4227	3741290	885.0934469	804	553.6303818	0.445710599	0.452793834	0.04204152	0.537289473	0.544715447	0.060196174	0.365780207	0.368932039	0.050248142	0.434061995	0.441860465	0.060372564
GCF_000009845.1	Successful	Hydrogen bonds	6.875423517	0.115058425	6.528819104	-334.7418369	-324.3613575	2.07E-204	8.84E-09	5.05E-118	262768	GCF_000009845.1	ASM984v1	Onion yellows phytoplasma OY-M (mycoplasmas)	100379	Onion yellows phytoplasma	GCA_000009845.1GCF_000009845.1identical	Bacteria	Tenericutes	Mollicutes	Acholeplasmatales	Acholeplasmataceae	Candidatus Phytoplasma	Onion yellows phytoplasma	Tenericutes__Mollicutes__Acholeplasmatales__Acholeplasmataceae__Candidatus Phytoplasma__Onion yellows phytoplasma	872	690822	792.2270642	628.5	615.8532217	0.279534432	0.283243728	0.045907681	0.365589322	0.370395923	0.07951556	0.265793604	0.265625	0.063536659	0.207220481	0.205550058	0.06299991
GCF_000009865.1	Successful	Hydrogen bonds	7.008828786	0.148876444	6.688115603	-395.2081849	-384.8277055	2.16E-220	7.84E-10	2.20E-122	279808	GCF_000009865.1	ASM986v1	Staphylococcus haemolyticus JCSC1435 (firmicutes)	1283	Staphylococcus haemolyticus	GCA_000009865.1GCF_000009865.1identical	Bacteria	Firmicutes	Bacilli	Bacillales	Staphylococcaceae	Staphylococcus	Staphylococcus haemolyticus	Firmicutes__Bacilli__Bacillales__Staphylococcaceae__Staphylococcus__Staphylococcus haemolyticus	2568	2316781	902.1732866	792	671.3316578	0.328987872	0.332149197	0.034306381	0.449024368	0.455242967	0.068266686	0.31376901	0.313807531	0.05398938	0.224168755	0.219430327	0.047924682
GCF_000009885.1	Successful	Hydrogen bonds	7.764346281	0.190404475	6.871005482	-427.8051356	-417.4246562	4.16E-233	1.95E-35	1.44E-123	484021	GCF_000009885.1	ASM988v1	Klebsiella pneumoniae subsp. pneumoniae NTUH-K2044 (enterobacteria)	573	Klebsiella pneumoniae	GCA_000009885.1GCF_000009885.1identical	Bacteria	Proteobacteria	Gammaproteobacteria	Enterobacterales	Enterobacteriaceae	Klebsiella	Klebsiella pneumoniae	Proteobacteria__Gammaproteobacteria__Enterobacterales__Enterobacteriaceae__Klebsiella__Klebsiella pneumoniae	5295	4878221	921.2881964	837	604.7812245	0.572476438	0.584929757	0.063450937	0.612937573	0.624352332	0.071840874	0.4221355	0.422077922	0.054391801	0.682356882	0.713768116	0.112935179
GCF_000009905.1	Successful	Hydrogen bonds	8.090871966	0.127061509	7.761820607	-497.9312711	-487.5507917	1.27E-246	1.17E-22	9.11E-156	292459	GCF_000009905.1	ASM990v1	Symbiobacterium thermophilum IAM 14863 (firmicutes)	2734	Symbiobacterium thermophilum	GCA_000009905.1GCF_000009905.1identical	Bacteria	Firmicutes	Clostridia	Clostridiales	Symbiobacteriaceae	Symbiobacterium	Symbiobacterium thermophilum	Firmicutes__Clostridia__Clostridiales__Symbiobacteriaceae__Symbiobacterium__Symbiobacterium thermophilum	3219	3091255	960.3153153	852	600.6893841	0.690205703	0.694101509	0.0395837	0.701414633	0.704787234	0.061089135	0.46864166	0.465957447	0.060497648	0.900561829	0.917372881	0.062300606
GCF_000009925.1	Unsuccessful	Hydrogen bonds	7.333643538	NA	6.759543877	NA	NA	NA	NA	NA	295405	GCF_000009925.1	ASM992v1	Bacteroides fragilis YCH46 (CFB group bacteria)	817	Bacteroides fragilis	GCA_000009925.1GCF_000009925.1identical	Bacteria	Bacteroidetes	Bacteroidia	Bacteroidales	Bacteroidaceae	Bacteroides	Bacteroides fragilis	Bacteroidetes__Bacteroidia__Bacteroidales__Bacteroidaceae__Bacteroides__Bacteroides fragilis	4625	4787184	1035.066811	888	750.7929883	0.430988662	0.438294383	0.05660396	0.48984451	0.5	0.067176721	0.360250395	0.360824742	0.051311731	0.442871081	0.445974576	0.101587354
GCF_000009945.1	Successful	Hydrogen bonds	7.212427543	0.142921616	6.935731473	-396.6922857	-386.3118063	1.40E-221	2.61E-08	1.91E-125	264202	GCF_000009945.1	ASM994v1	Chlamydia felis Fe/C-56 (chlamydias)	83556	Chlamydia felis	GCA_000009945.1GCF_000009945.1identical	Bacteria	Chlamydiae	Chlamydiia	Chlamydiales	Chlamydiaceae	Chlamydia	Chlamydia felis	Chlamydiae__Chlamydiia__Chlamydiales__Chlamydiaceae__Chlamydia__Chlamydia felis	988	1065493	1078.434211	895.5	780.8789067	0.397123308	0.397035833	0.025363458	0.490754446	0.493303438	0.047862831	0.375778956	0.373648964	0.04632192	0.324836223	0.322707645	0.040010435
GCF_000009965.1	Successful	Hydrogen bonds	7.583494668	0.107023013	7.401615648	-443.1999166	-432.8194372	1.62E-230	6.33E-08	1.81E-147	69014	GCF_000009965.1	ASM996v1	Thermococcus kodakarensis KOD1 (euryarchaeotes)	311400	Thermococcus kodakarensis	GCA_000009965.1GCF_000009965.1identical	Archaea	Euryarchaeota	Thermococci	Thermococcales	Thermococcaceae	Thermococcus	Thermococcus kodakarensis	Euryarchaeota__Thermococci__Thermococcales__Thermococcaceae__Thermococcus__Thermococcus kodakarensis	2275	1911945	840.4153846	717	578.7033821	0.524167049	0.530555556	0.043312777	0.554345091	0.558558559	0.050039895	0.364252301	0.36453202	0.052205273	0.65390491	0.66557377	0.090847958
GCF_000009985.1	Successful	Hydrogen bonds	7.989679061	0.160696157	7.600240531	-485.8500133	-475.4695339	1.67E-245	7.53E-22	6.35E-144	342108	GCF_000009985.1	ASM998v1	Magnetospirillum magneticum AMB-1 (a-proteobacteria)	84159	Magnetospirillum magneticum	GCA_000009985.1GCF_000009985.1identical	Bacteria	Proteobacteria	Alphaproteobacteria	Rhodospirillales	Rhodospirillaceae	Magnetospirillum	Magnetospirillum magneticum	Proteobacteria__Alphaproteobacteria__Rhodospirillales__Rhodospirillaceae__Magnetospirillum__Magnetospirillum magneticum	4636	4490360	968.5849871	798	816.0619088	0.653735691	0.66147634	0.047459132	0.660417161	0.66409065	0.060903604	0.466827857	0.464646465	0.059523558	0.833963903	0.859883766	0.086796824
GCF_000010005.1	Successful	Hydrogen bonds	7.187289964	0.147683983	6.768409758	-381.2837473	-370.9032679	1.98E-218	4.05E-13	9.12E-121	557433	GCF_000010005.1	ASM1000v1	Lactobacillus reuteri JCM 1112 (firmicutes)	1598	Lactobacillus reuteri	GCA_000010005.1GCF_000010005.1identical	Bacteria	Firmicutes	Bacilli	Lactobacillales	Lactobacillaceae	Lactobacillus	Lactobacillus reuteri	Firmicutes__Bacilli__Lactobacillales__Lactobacillaceae__Lactobacillus__Lactobacillus reuteri	1996	1783368	893.4709419	780	584.3752911	0.3890052	0.393493648	0.034523495	0.502220248	0.510973607	0.063471568	0.345936278	0.345794393	0.048532946	0.318860252	0.317972024	0.055659385
GCF_000010025.1	Unsuccessful	Hydrogen bonds	7.938983395	NA	7.66065662	NA	NA	NA	NA	NA	342109	GCF_000010025.1	ASM1002v1	Xanthomonas oryzae pv. oryzae MAFF 311018 (g-proteobacteria)	347	Xanthomonas oryzae	GCA_000010025.1GCF_000010025.1identical	Bacteria	Proteobacteria	Gammaproteobacteria	Xanthomonadales	Xanthomonadaceae	Xanthomonas	Xanthomonas oryzae	Proteobacteria__Gammaproteobacteria__Xanthomonadales__Xanthomonadaceae__Xanthomonas__Xanthomonas oryzae	4725	4322722	914.8617989	768	701.5440589	0.633743179	0.639097744	0.042262132	0.655952072	0.661434978	0.065334863	0.485023861	0.477477477	0.07124951	0.760257826	0.778625954	0.087353644
GCF_000010045.1	Successful	Hydrogen bonds	7.457624173	0.117897668	6.948681727	-486.3757109	-475.9952315	5.74E-240	1.13E-35	2.46E-152	138119	GCF_000010045.1	ASM1004v1	Desulfitobacterium hafniense Y51 (firmicutes)	49338	Desulfitobacterium hafniense	GCA_000010045.1GCF_000010045.1identical	Bacteria	Firmicutes	Clostridia	Clostridiales	Peptococcaceae	Desulfitobacterium	Desulfitobacterium hafniense	Firmicutes__Clostridia__Clostridiales__Peptococcaceae__Desulfitobacterium__Desulfitobacterium hafniense	5405	4981503	921.6471785	795	634.5425102	0.474908921	0.480519481	0.050750773	0.538900503	0.544262295	0.060996953	0.376368421	0.37628866	0.054224374	0.509459608	0.517571885	0.088198688
GCF_000010065.1	Successful	Hydrogen bonds	7.6970233	0.206877893	7.502162515	-463.7195702	-453.3390908	7.94E-241	1.15E-05	5.20E-127	269084	GCF_000010065.1	ASM1006v1	Synechococcus elongatus PCC 6301 (cyanobacteria)	32046	Synechococcus elongatus	GCA_000010065.1GCF_000010065.1identical	Bacteria	Cyanobacteria	NA	Synechococcales	Synechococcaceae	Synechococcus	Synechococcus elongatus	Cyanobacteria__NA__Synechococcales__Synechococcaceae__Synechococcus__Synechococcus elongatus	2645	2403106	908.5466919	768	619.888525	0.558173217	0.569074778	0.042961381	0.632970592	0.640449438	0.055819431	0.442293187	0.44214876	0.052131411	0.599254811	0.612903226	0.078762736
GCF_000010085.1	Successful	Hydrogen bonds	7.671021093	0.172616071	7.090503717	-426.3153323	-415.9348529	9.95E-232	1.54E-23	8.21E-127	343509	GCF_000010085.1	ASM1008v1	Sodalis glossinidius str. 'morsitans' (enterobacteria)	63612	Sodalis glossinidius	GCA_000010085.1GCF_000010085.1identical	Bacteria	Proteobacteria	Gammaproteobacteria	Enterobacterales	Pectobacteriaceae	Sodalis	Sodalis glossinidius	Proteobacteria__Gammaproteobacteria__Enterobacterales__Pectobacteriaceae__Sodalis__Sodalis glossinidius	4636	3475981	749.7801984	625	527.6723647	0.545207301	0.558864716	0.065495357	0.582398826	0.592592593	0.077447051	0.446374277	0.438786435	0.081601431	0.606860136	0.630995327	0.105469729
GCF_000010105.1	Successful	Hydrogen bonds	7.899847384	0.22397593	7.48249536	-535.0110032	-524.6305238	2.74E-257	5.20E-24	1.71E-139	234621	GCF_000010105.1	ASM1010v1	Rhodococcus erythropolis PR4 (high GC Gram+)	1833	Rhodococcus erythropolis	GCA_000010105.1GCF_000010105.1identical	Bacteria	Actinobacteria	Actinobacteria	Corynebacteriales	Nocardiaceae	Rhodococcus	Rhodococcus erythropolis	Actinobacteria__Actinobacteria__Corynebacteriales__Nocardiaceae__Rhodococcus__Rhodococcus erythropolis	6419	6282894	978.7963857	852	919.5644279	0.624946679	0.62745098	0.027223265	0.656000331	0.65917603	0.049005412	0.478578415	0.477927063	0.048586794	0.740261749	0.743902439	0.057457755
GCF_000010125.1	Successful	Hydrogen bonds	7.026355792	0.167445733	6.630574558	-432.035499	-421.6550196	4.31E-229	2.23E-15	1.29E-125	342451	GCF_000010125.1	ASM1012v1	Staphylococcus saprophyticus subsp. saprophyticus ATCC 15305 = NCTC 7292 (firmicutes)	29385	Staphylococcus saprophyticus	GCA_000010125.1GCF_000010125.1identical	Bacteria	Firmicutes	Bacilli	Bacillales	Staphylococcaceae	Staphylococcus	Staphylococcus saprophyticus	Firmicutes__Bacilli__Bacillales__Staphylococcaceae__Staphylococcus__Staphylococcus saprophyticus	2442	2159260	884.2178542	792	559.822841	0.334383291	0.337272288	0.032709768	0.453488275	0.460627535	0.066449366	0.316941576	0.317347386	0.052870217	0.232722162	0.231311104	0.044490259
GCF_000010145.1	Unsuccessful	Hydrogen bonds	7.57810324	NA	7.044419767	NA	NA	NA	NA	NA	334390	GCF_000010145.1	ASM1014v1	Lactobacillus fermentum IFO 3956 (firmicutes)	1613	Lactobacillus fermentum	GCA_000010145.1GCF_000010145.1identical	Bacteria	Firmicutes	Bacilli	Lactobacillales	Lactobacillaceae	Lactobacillus	Lactobacillus fermentum	Firmicutes__Bacilli__Lactobacillales__Lactobacillaceae__Lactobacillus__Lactobacillus fermentum	2059	1821117	884.4667314	789	555.1662401	0.517770816	0.531986532	0.060766242	0.555226406	0.565957447	0.067442627	0.377896818	0.374868004	0.054677633	0.6201862	0.654929577	0.127616723
GCF_000010165.1	Successful	Hydrogen bonds	7.436017082	0.16483018	7.002095001	-536.2461142	-525.8656348	2.74E-253	4.58E-32	1.65E-150	358681	GCF_000010165.1	ASM1016v1	Brevibacillus brevis NBRC 100599 (firmicutes)	1393	Brevibacillus brevis	GCA_000010165.1GCF_000010165.1identical	Bacteria	Firmicutes	Bacilli	Bacillales	Paenibacillaceae	Brevibacillus	Brevibacillus brevis	Firmicutes__Bacilli__Bacillales__Paenibacillaceae__Brevibacillus__Brevibacillus brevis	5879	5532493	941.0602143	798	917.352996	0.472625743	0.479604844	0.04070011	0.54510798	0.550179211	0.057044979	0.372679967	0.373557188	0.051782725	0.500089164	0.510638298	0.0718893
GCF_000010185.1	Successful	Hydrogen bonds	6.97394969	0.171320149	6.402666642	-426.7072311	-416.3267517	8.76E-228	2.25E-23	3.15E-123	334413	GCF_000010185.1	ASM1018v1	Finegoldia magna ATCC 29328 (firmicutes)	1260	Finegoldia magna	GCA_000010185.1GCF_000010185.1identical	Bacteria	Firmicutes	Tissierellia	Tissierellales	Peptoniphilaceae	Finegoldia	Finegoldia magna	Firmicutes__Tissierellia__Tissierellales__Peptoniphilaceae__Finegoldia__Finegoldia magna	1839	1800459	979.0424144	795	845.2658906	0.318559871	0.3200409	0.037504374	0.406088834	0.40776699	0.059276047	0.288758151	0.28807947	0.054094994	0.260832186	0.247524752	0.07189917
GCF_000010205.1	Successful	Hydrogen bonds	6.953412372	0.139011198	6.741324015	-304.3975289	-294.0170495	2.14E-200	0.003926682	1.23E-105	334380	GCF_000010205.1	ASM1020v1	Orientia tsutsugamushi str. Ikeda (a-proteobacteria)	784	Orientia tsutsugamushi	GCA_000010205.1GCF_000010205.1identical	Bacteria	Proteobacteria	Alphaproteobacteria	Rickettsiales	Rickettsiaceae	Orientia	Orientia tsutsugamushi	Proteobacteria__Alphaproteobacteria__Rickettsiales__Rickettsiaceae__Orientia__Orientia tsutsugamushi	2057	1602492	779.0432669	588	622.4587954	0.313464874	0.309090909	0.035302476	0.391596151	0.399678973	0.062753006	0.314404612	0.312727273	0.053595279	0.234400693	0.220338983	0.06478085
GCF_000010225.1	Successful	Hydrogen bonds	7.653658199	0.181921361	7.220692738	-436.1956881	-425.8152087	4.64E-234	1.64E-16	1.20E-126	340322	GCF_000010225.1	ASM1022v1	Corynebacterium glutamicum R (high GC Gram+)	1718	Corynebacterium glutamicum	GCA_000010225.1GCF_000010225.1identical	Bacteria	Actinobacteria	Actinobacteria	Corynebacteriales	Corynebacteriaceae	Corynebacterium	Corynebacterium glutamicum	Actinobacteria__Actinobacteria__Corynebacteriales__Corynebacteriaceae__Corynebacterium__Corynebacterium glutamicum	3114	2944763	945.6528581	832	642.3998027	0.545116447	0.547246984	0.039025228	0.610120109	0.615384615	0.054258765	0.437118257	0.436820839	0.048594993	0.588112024	0.590651308	0.082310971
GCF_000010245.2	Successful	Hydrogen bonds	7.558016624	0.212167832	6.849541257	-454.2996505	-443.9191711	3.67E-238	2.18E-29	2.62E-123	316407	GCF_000010245.2	ASM1024v1	Escherichia coli str. K-12 substr. W3110 (E. coli)	562	Escherichia coli	GCA_000010245.1GCF_000010245.2identical	Bacteria	Proteobacteria	Gammaproteobacteria	Enterobacterales	Enterobacteriaceae	Escherichia	Escherichia coli	Proteobacteria__Gammaproteobacteria__Enterobacterales__Enterobacteriaceae__Escherichia__Escherichia coli	4671	4158763	890.3367587	777	636.4363141	0.502807357	0.517040732	0.056678166	0.569492557	0.584980237	0.078160734	0.403008504	0.404388715	0.054978598	0.535925688	0.550925926	0.090761643
GCF_000010265.1	Successful	Hydrogen bonds	6.98877776	0.130747495	6.627907698	-478.0170134	-467.636534	1.39E-236	3.86E-22	2.09E-144	583346	GCF_000010265.1	ASM1026v1	Clostridium kluyveri NBRC 12016 (firmicutes)	1534	Clostridium kluyveri	GCA_000010265.1GCF_000010265.1identical	Bacteria	Firmicutes	Clostridia	Clostridiales	Clostridiaceae	Clostridium	Clostridium kluyveri	Firmicutes__Clostridia__Clostridiales__Clostridiaceae__Clostridium__Clostridium kluyveri	3787	3351314	884.9522049	750	659.1526173	0.324895102	0.3200883	0.051714492	0.416056128	0.416791604	0.066706542	0.313698091	0.313432836	0.059070615	0.244932301	0.227722772	0.080258774
GCF_000010285.1	Successful	Hydrogen bonds	8.154862392	0.257818586	7.604333618	-456.1295959	-445.7491165	1.35E-242	3.29E-18	1.90E-117	378753	GCF_000010285.1	ASM1028v1	Kocuria rhizophila DC2201 (high GC Gram+)	72000	Kocuria rhizophila	GCA_000010285.1GCF_000010285.1identical	Bacteria	Actinobacteria	Actinobacteria	Micrococcales	Micrococcaceae	Kocuria	Kocuria rhizophila	Actinobacteria__Actinobacteria__Micrococcales__Micrococcaceae__Kocuria__Kocuria rhizophila	2306	2376530	1030.585429	915	632.812656	0.709574326	0.712525083	0.037241208	0.708667745	0.712887256	0.058850644	0.49429222	0.48892394	0.062035592	0.925765306	0.942982456	0.057552266
GCF_000010305.1	Unsuccessful	Hydrogen bonds	7.956092596	NA	7.798233877	NA	NA	NA	NA	NA	379066	GCF_000010305.1	ASM1030v1	Gemmatimonas aurantiaca T-27 (bacteria)	173480	Gemmatimonas aurantiaca	GCA_000010305.1GCF_000010305.1identical	Bacteria	Gemmatimonadetes	Gemmatimonadetes	Gemmatimonadales	Gemmatimonadaceae	Gemmatimonas	Gemmatimonas aurantiaca	Gemmatimonadetes__Gemmatimonadetes__Gemmatimonadales__Gemmatimonadaceae__Gemmatimonas__Gemmatimonas aurantiaca	3943	4313720	1094.019782	924	730.8374696	0.643655237	0.645091694	0.026068031	0.672976693	0.675977654	0.053637835	0.491820349	0.490797546	0.053997092	0.766169068	0.767554479	0.04956019
GCF_000010325.1	Successful	Hydrogen bonds	7.198999417	0.211594567	6.772471726	-456.4230878	-446.0426084	1.37E-236	4.81E-16	9.15E-122	387092	GCF_000010325.1	ASM1032v1	Nitratiruptor sp. SB155-2 (e-proteobacteria)	387092	Nitratiruptor sp. SB155-2	GCA_000010325.1GCF_000010325.1identical	Bacteria	Proteobacteria	Epsilonproteobacteria	NA	NA	Nitratiruptor	Nitratiruptor sp. SB155-2	Proteobacteria__Epsilonproteobacteria__NA__NA__Nitratiruptor__Nitratiruptor sp. SB155-2	1925	1802451	936.3381818	804	617.7649822	0.394182127	0.398809524	0.039507835	0.489983071	0.493562232	0.053973164	0.319348982	0.322404372	0.052308944	0.373214245	0.380165289	0.06262395
GCF_000010345.1	Successful	Hydrogen bonds	7.35399101	0.181717306	6.589647652	-442.0181163	-431.6376369	1.43E-233	1.50E-33	3.11E-126	387093	GCF_000010345.1	ASM1034v1	Sulfurovum sp. NBC37-1 (e-proteobacteria)	387093	Sulfurovum sp. NBC37-1	GCA_000010345.1GCF_000010345.1identical	Bacteria	Proteobacteria	Epsilonproteobacteria	NA	NA	Sulfurovum	Sulfurovum sp. NBC37-1	Proteobacteria__Epsilonproteobacteria__NA__NA__Sulfurovum__Sulfurovum sp. NBC37-1	2526	2343505	927.753365	789	624.6338293	0.439060773	0.448516579	0.053271326	0.505978277	0.512540294	0.059060907	0.337568044	0.339083343	0.051757977	0.473636407	0.494258719	0.103033225
GCF_000010365.1	Successful	Hydrogen bonds	6.464672642	0.300921292	6.01195595	-291.3523064	-280.971827	9.10E-199	0.001115701	9.36E-66	387662	GCF_000010365.1	ASM1036v1	Candidatus Carsonella ruddii PV (g-proteobacteria)	114186	Candidatus Carsonella ruddii	GCA_000010365.1GCF_000010365.1identical	Bacteria	Proteobacteria	Gammaproteobacteria	Oceanospirillales	Halomonadaceae	Candidatus Carsonella	Candidatus Carsonella ruddii	Proteobacteria__Gammaproteobacteria__Oceanospirillales__Halomonadaceae__Candidatus Carsonella__Candidatus Carsonella ruddii	179	151491	846.3184358	693	641.094328	0.150158007	0.141618497	0.046623938	0.181550985	0.160337553	0.079030085	0.190754473	0.184210526	0.069591197	0.078168565	0.078313253	0.019548521
GCF_000010385.1	Successful	Hydrogen bonds	7.555984032	0.206688753	6.863111252	-447.0109256	-436.6304462	1.75E-236	3.69E-28	6.33E-123	409438	GCF_000010385.1	ASM1038v1	Escherichia coli SE11 (E. coli)	562	Escherichia coli	GCA_000010385.1GCF_000010385.1identical	Bacteria	Proteobacteria	Gammaproteobacteria	Enterobacterales	Enterobacteriaceae	Escherichia	Escherichia coli	Proteobacteria__Gammaproteobacteria__Enterobacterales__Enterobacteriaceae__Escherichia__Escherichia coli	5280	4633163	877.4929924	747	654.4981439	0.502673033	0.51577328	0.058056883	0.569323069	0.584337349	0.077769015	0.405632484	0.406616205	0.056572714	0.533065482	0.548565965	0.091786158
GCF_000010405.1	Successful	Hydrogen bonds	6.987357533	0.191111598	6.52282705	-379.2296854	-368.849206	1.51E-218	7.83E-12	7.76E-109	412965	GCF_000010405.1	ASM1040v1	Candidatus Vesicomyosocius okutanii HA (g-proteobacteria)	410330	Calyptogena okutanii thioautotrophic gill symbiont	GCA_000010405.1GCF_000010405.1identical	Bacteria	Proteobacteria	Gammaproteobacteria	NA	NA	NA	Calyptogena okutanii thioautotrophic gill symbiont	Proteobacteria__Gammaproteobacteria__NA__NA__NA__Calyptogena okutanii thioautotrophic gill symbiont	953	875701	918.8887723	777	611.6829005	0.323660193	0.324324324	0.031644142	0.433149783	0.434782609	0.055620667	0.328153634	0.326666667	0.049029296	0.209676436	0.210191083	0.032229591
GCF_000010425.1	Successful	Hydrogen bonds	7.811043581	0.146965061	7.334204407	-399.5087518	-389.1282724	1.08E-225	1.10E-17	3.16E-128	367928	GCF_000010425.1	ASM1042v1	Bifidobacterium adolescentis ATCC 15703 (high GC Gram+)	1680	Bifidobacterium adolescentis	GCA_000010425.1GCF_000010425.1identical	Bacteria	Actinobacteria	Actinobacteria	Bifidobacteriales	Bifidobacteriaceae	Bifidobacterium	Bifidobacterium adolescentis	Actinobacteria__Actinobacteria__Bifidobacteriales__Bifidobacteriaceae__Bifidobacterium__Bifidobacterium adolescentis	1676	1816688	1083.942721	951	709.3772154	0.596677977	0.60595563	0.046415281	0.610711453	0.618653351	0.056462494	0.433519576	0.430571895	0.051958173	0.745803721	0.76423401	0.101699233
GCF_000010445.1	Successful	Hydrogen bonds	7.01201799	0.163841753	6.644611438	-423.2583509	-412.8778715	5.15E-227	2.45E-13	1.46E-124	418127	GCF_000010445.1	ASM1044v1	Staphylococcus aureus subsp. aureus Mu3 (firmicutes)	1280	Staphylococcus aureus	GCA_000010445.1GCF_000010445.1identical	Bacteria	Firmicutes	Bacilli	Bacillales	Staphylococcaceae	Staphylococcus	Staphylococcus aureus	Firmicutes__Bacilli__Bacillales__Staphylococcaceae__Staphylococcus__Staphylococcus aureus	2928	2459934	840.1413934	723	856.9263667	0.328054765	0.330937785	0.038031722	0.437366239	0.446288919	0.075388451	0.311394846	0.31174655	0.058537039	0.235403968	0.229351264	0.052276809
GCF_000010465.1	Successful	Hydrogen bonds	7.012016937	0.168202265	6.642874306	-416.8218664	-406.441387	7.74E-226	1.54E-12	3.69E-122	426430	GCF_000010465.1	ASM1046v1	Staphylococcus aureus subsp. aureus str. Newman (firmicutes)	1280	Staphylococcus aureus	GCA_000010465.1GCF_000010465.1identical	Bacteria	Firmicutes	Bacilli	Bacillales	Staphylococcaceae	Staphylococcus	Staphylococcus aureus	Firmicutes__Bacilli__Bacillales__Staphylococcaceae__Staphylococcus__Staphylococcus aureus	2986	2468340	826.6376423	699	852.4239039	0.328158414	0.331564676	0.038274042	0.437413191	0.447058824	0.075398471	0.310427443	0.31097301	0.0591656	0.236637475	0.229799012	0.053769274
GCF_000010485.1	Successful	Hydrogen bonds	7.5564741	0.213866883	6.844932034	-458.9523275	-448.5718481	3.58E-239	4.56E-30	6.42E-124	431946	GCF_000010485.1	ASM1048v1	Escherichia coli SE15 (E. coli)	562	Escherichia coli	GCA_000010485.1GCF_000010485.1identical	Bacteria	Proteobacteria	Gammaproteobacteria	Enterobacterales	Enterobacteriaceae	Escherichia	Escherichia coli	Proteobacteria__Gammaproteobacteria__Enterobacterales__Enterobacteriaceae__Escherichia__Escherichia coli	4829	4351216	901.0594326	783	662.5722643	0.504407497	0.516447368	0.053517817	0.572563708	0.586614173	0.074681649	0.404346636	0.40530303	0.052335454	0.536313753	0.549763033	0.085637995
GCF_000010505.1	Successful	Hydrogen bonds	7.502394543	0.190147737	6.733100759	-337.0789688	-326.6984894	1.41E-212	5.92E-18	3.43E-103	431947	GCF_000010505.1	ASM1050v1	Porphyromonas gingivalis ATCC 33277 (CFB group bacteria)	837	Porphyromonas gingivalis	GCA_000010505.1GCF_000010505.1identical	Bacteria	Bacteroidetes	Bacteroidia	Bacteroidales	Porphyromonadaceae	Porphyromonas	Porphyromonas gingivalis	Bacteroidetes__Bacteroidia__Bacteroidales__Porphyromonadaceae__Porphyromonas__Porphyromonas gingivalis	2051	2034714	992.0594832	861	754.5307386	0.48473835	0.49137931	0.048998697	0.532185997	0.541019956	0.064318972	0.386726765	0.387155963	0.047295805	0.535302522	0.542857143	0.086527004
GCF_000010525.1	Successful	Hydrogen bonds	8.047216019	0.21570834	7.715469169	-449.5874489	-439.2069695	6.67E-240	1.61E-10	5.05E-124	438753	GCF_000010525.1	ASM1052v1	Azorhizobium caulinodans ORS 571 (a-proteobacteria)	7	Azorhizobium caulinodans	GCA_000010525.1GCF_000010525.1identical	Bacteria	Proteobacteria	Alphaproteobacteria	Rhizobiales	Xanthobacteraceae	Azorhizobium	Azorhizobium caulinodans	Proteobacteria__Alphaproteobacteria__Rhizobiales__Xanthobacteraceae__Azorhizobium__Azorhizobium caulinodans	4826	4758119	985.9343141	873	662.311808	0.674695166	0.677204086	0.033988342	0.682918803	0.686091399	0.058947292	0.482003206	0.479340403	0.056850259	0.859163966	0.870040077	0.055395785
GCF_000010545.1	Successful	Hydrogen bonds	8.035312132	0.245274365	7.216235054	-440.6835181	-430.3030387	1.66E-238	2.33E-28	2.83E-116	395019	GCF_000010545.1	ASM1054v1	Burkholderia multivorans ATCC 17616 (b-proteobacteria)	87883	Burkholderia multivorans	GCA_000010545.1GCF_000010545.1identical	Bacteria	Proteobacteria	Betaproteobacteria	Burkholderiales	Burkholderiaceae	Burkholderia	Burkholderia multivorans	Proteobacteria__Betaproteobacteria__Burkholderiales__Burkholderiaceae__Burkholderia__Burkholderia multivorans	6652	6165976	926.9356584	834	669.0704394	0.665019002	0.672327064	0.047568765	0.674606625	0.677966102	0.062065338	0.485529689	0.478651685	0.069453558	0.834921561	0.867238277	0.090170333
GCF_000010585.1	Successful	Hydrogen bonds	7.120580734	0.141226555	6.66185791	-435.3018772	-424.9213978	4.86E-229	9.57E-22	2.33E-133	458233	GCF_000010585.1	ASM1058v1	Macrococcus caseolyticus JCSC5402 (firmicutes)	69966	Macrococcus caseolyticus	GCA_000010585.1GCF_000010585.1identical	Bacteria	Firmicutes	Bacilli	Bacillales	Staphylococcaceae	Macrococcus	Macrococcus caseolyticus	Firmicutes__Bacilli__Bacillales__Staphylococcaceae__Macrococcus__Macrococcus caseolyticus	2266	1989073	877.7903795	768	586.6642798	0.365031203	0.370641907	0.040089013	0.474863718	0.480769231	0.065443521	0.317324831	0.317354221	0.053312418	0.302904071	0.305005447	0.063959561
GCF_000010605.1	Successful	Hydrogen bonds	8.186239082	0.258947387	7.684417753	-504.2428663	-493.8623869	6.62E-253	1.03E-21	1.92E-127	455632	GCF_000010605.1	ASM1060v1	Streptomyces griseus subsp. griseus NBRC 13350 (high GC Gram+)	1911	Streptomyces griseus	GCA_000010605.1GCF_000010605.1identical	Bacteria	Actinobacteria	Actinobacteria	Streptomycetales	Streptomycetaceae	Streptomyces	Streptomyces griseus	Actinobacteria__Actinobacteria__Streptomycetales__Streptomycetaceae__Streptomyces__Streptomyces griseus	7197	7511517	1043.701125	879	984.2222084	0.72034815	0.722908093	0.036939046	0.722228235	0.727868852	0.061553439	0.518891596	0.515873016	0.067005645	0.919924722	0.936548223	0.05716543
GCF_000010625.1	Successful	Hydrogen bonds	7.31183361	0.204900259	6.943701747	-427.1755394	-416.79506	6.34E-231	4.81E-11	1.06E-117	449447	GCF_000010625.1	ASM1062v1	Microcystis aeruginosa NIES-843 (cyanobacteria)	1126	Microcystis aeruginosa	GCA_000010625.1GCF_000010625.1identical	Bacteria	Cyanobacteria	NA	Chroococcales	Microcystaceae	Microcystis	Microcystis aeruginosa	Cyanobacteria__NA__Chroococcales__Microcystaceae__Microcystis__Microcystis aeruginosa	5815	4772560	820.7325881	654	719.570312	0.425426931	0.425093633	0.054738249	0.509575653	0.513636364	0.064226989	0.377572398	0.37716263	0.060644838	0.389135191	0.389078498	0.087139715
GCF_000010645.1	Successful	Hydrogen bonds	7.037781554	0.223730853	6.504917098	-365.608847	-355.2283676	8.80E-217	4.14E-11	2.62E-99	511995	GCF_000010645.1	ASM1064v1	Candidatus Azobacteroides pseudotrichonymphae genomovar. CFP2 (CFB group bacteria)	511435	Candidatus Azobacteroides pseudotrichonymphae	GCA_000010645.1GCF_000010645.1identical	Bacteria	Bacteroidetes	Bacteroidia	Bacteroidales	NA	Candidatus Azobacteroides	Candidatus Azobacteroides pseudotrichonymphae	Bacteroidetes__Bacteroidia__Bacteroidales__NA__Candidatus Azobacteroides__Candidatus Azobacteroides pseudotrichonymphae	998	907531	909.3496994	762	665.5820274	0.340900391	0.340797683	0.032530088	0.428208796	0.429828897	0.053392184	0.328542885	0.328401978	0.049264317	0.265948042	0.25	0.059133698
GCF_000010665.1	Successful	Hydrogen bonds	7.921409108	0.158553989	7.489170826	-419.1150289	-408.7345495	5.42E-231	1.38E-16	4.76E-130	573370	GCF_000010665.1	ASM1066v1	Desulfovibrio magneticus RS-1 (d-proteobacteria)	184917	Desulfovibrio magneticus	GCA_000010665.1GCF_000010665.1identical	Bacteria	Proteobacteria	Deltaproteobacteria	Desulfovibrionales	Desulfovibrionaceae	Desulfovibrio	Desulfovibrio magneticus	Proteobacteria__Deltaproteobacteria__Desulfovibrionales__Desulfovibrionaceae__Desulfovibrio__Desulfovibrio magneticus	4545	4545349	1000.076788	840	725.2621555	0.630700295	0.650205761	0.081487827	0.648784412	0.659763314	0.082690362	0.45262194	0.453488372	0.071651538	0.790695053	0.84	0.135311301
GCF_000010685.1	Successful	Hydrogen bonds	7.98273187	0.241830555	7.652463407	-492.5488605	-482.1683811	3.97E-249	1.89E-12	3.02E-127	561275	GCF_000010685.1	ASM1068v1	Mycobacterium tuberculosis variant bovis BCG str. Tokyo 172 (high GC Gram+)	1773	Mycobacterium tuberculosis	GCA_000010685.1GCF_000010685.1identical	Bacteria	Actinobacteria	Actinobacteria	Corynebacteriales	Mycobacteriaceae	Mycobacterium	Mycobacterium tuberculosis	Actinobacteria__Actinobacteria__Corynebacteriales__Mycobacteriaceae__Mycobacterium__Mycobacterium tuberculosis	4183	4046415	967.3475974	819	786.4856699	0.653447917	0.654188948	0.035016659	0.675218269	0.67826087	0.055717591	0.504090593	0.496774194	0.064186248	0.781037862	0.79047619	0.062910709
GCF_000010705.1	Successful	Hydrogen bonds	7.213965483	0.184078699	6.598258363	-379.522779	-369.1422996	1.05E-219	4.29E-18	8.40E-112	486410	GCF_000010705.1	ASM1070v1	Streptococcus dysgalactiae subsp. equisimilis GGS_124 (firmicutes)	1334	Streptococcus dysgalactiae	GCA_000010705.1GCF_000010705.1identical	Bacteria	Firmicutes	Bacilli	Lactobacillales	Streptococcaceae	Streptococcus	Streptococcus dysgalactiae	Firmicutes__Bacilli__Lactobacillales__Streptococcaceae__Streptococcus__Streptococcus dysgalactiae	2057	1846120	897.4817696	795	581.4225643	0.395896779	0.400560224	0.035830504	0.499500483	0.506507592	0.06409408	0.347417547	0.349570201	0.051025547	0.340773657	0.34375	0.058873472
GCF_000010725.1	Successful	Hydrogen bonds	8.059553766	0.17229857	7.684798337	-488.7213817	-478.3409023	6.04E-247	4.78E-20	4.29E-142	137722	GCF_000010725.1	ASM1072v1	Azospirillum sp. B510 (a-proteobacteria)	193	Azospirillum lipoferum	GCA_000010725.1GCF_000010725.1identical	Bacteria	Proteobacteria	Alphaproteobacteria	Rhodospirillales	Rhodospirillaceae	Azospirillum	Azospirillum lipoferum	Proteobacteria__Alphaproteobacteria__Rhodospirillales__Rhodospirillaceae__Azospirillum__Azospirillum lipoferum	6582	6752229	1025.862808	879	828.17115	0.678620016	0.682579665	0.04078816	0.685166745	0.688615175	0.058562	0.487713767	0.485458613	0.058746774	0.86298072	0.881578947	0.072205304
GCF_000010745.1	Successful	Hydrogen bonds	7.553153814	0.207720971	6.876746656	-438.0728335	-427.6923541	1.30E-234	5.57E-26	8.27E-121	585395	GCF_000010745.1	ASM1074v1	Escherichia coli O103:H2 str. 12009 (E. coli)	562	Escherichia coli	GCA_000010745.1GCF_000010745.1identical	Bacteria	Proteobacteria	Gammaproteobacteria	Enterobacterales	Enterobacteriaceae	Escherichia	Escherichia coli	Proteobacteria__Gammaproteobacteria__Enterobacterales__Enterobacteriaceae__Escherichia__Escherichia coli	5783	4954734	856.7757219	717	677.8262625	0.501079343	0.515815085	0.059642634	0.56655898	0.58190709	0.079304491	0.406356829	0.407114625	0.058178722	0.530325402	0.547717842	0.094561441
GCF_000010765.1	Successful	Hydrogen bonds	7.548910245	0.202570615	6.866423194	-431.8436706	-421.4631912	3.79E-233	6.97E-26	1.39E-120	585396	GCF_000010765.1	ASM1076v1	Escherichia coli O111:H- str. 11128 (E. coli)	562	Escherichia coli	GCA_000010765.1GCF_000010765.1identical	Bacteria	Proteobacteria	Gammaproteobacteria	Enterobacterales	Enterobacteriaceae	Escherichia	Escherichia coli	Proteobacteria__Gammaproteobacteria__Enterobacterales__Enterobacteriaceae__Escherichia__Escherichia coli	6097	5163042	846.8167951	708	667.9611507	0.499508218	0.513397642	0.060500934	0.564833757	0.580226904	0.079655456	0.405551943	0.405797101	0.058027915	0.528140448	0.545212766	0.097449197
GCF_000010785.1	Successful	Hydrogen bonds	7.334666305	0.150043081	7.095271303	-447.8174103	-437.4369309	1.93E-233	2.52E-09	4.52E-135	608538	GCF_000010785.1	ASM1078v1	Hydrogenobacter thermophilus TK-6 (aquificales)	940	Hydrogenobacter thermophilus	GCA_000010785.1GCF_000010785.1identical	Bacteria	Aquificae	Aquificae	Aquificales	Aquificaceae	Hydrogenobacter	Hydrogenobacter thermophilus	Aquificae__Aquificae__Aquificales__Aquificaceae__Hydrogenobacter__Hydrogenobacter thermophilus	1888	1690677	895.4856992	765	591.9109173	0.438301043	0.439695759	0.032650189	0.506326891	0.509237461	0.048338304	0.345529765	0.344788222	0.046846297	0.463046133	0.462784332	0.057092027
GCF_000010805.1	Successful	Hydrogen bonds	8.055665843	0.217881896	7.563954063	-555.165609	-544.7851296	3.27E-262	9.04E-33	7.33E-146	632772	GCF_000010805.1	ASM1080v1	Rhodococcus opacus B4 (high GC Gram+)	37919	Rhodococcus opacus	GCA_000010805.1GCF_000010805.1identical	Bacteria	Actinobacteria	Actinobacteria	Corynebacteriales	Nocardiaceae	Rhodococcus	Rhodococcus opacus	Actinobacteria__Actinobacteria__Corynebacteriales__Nocardiaceae__Rhodococcus__Rhodococcus opacus	8162	7981440	977.8779711	849	1022.384583	0.676821496	0.680416542	0.033690421	0.687012228	0.690156619	0.052280553	0.493988736	0.48983149	0.05651954	0.849465372	0.867924528	0.067084969
GCF_000010825.1	Successful	Hydrogen bonds	7.635370724	0.184460146	7.312557038	-385.2973334	-374.916854	2.45E-223	1.57E-07	2.79E-115	634452	GCF_000010825.1	ASM1082v1	Acetobacter pasteurianus IFO 3283-01 (a-proteobacteria)	438	Acetobacter pasteurianus	GCA_000010825.1GCF_000010825.1identical	Bacteria	Proteobacteria	Alphaproteobacteria	Rhodospirillales	Acetobacteraceae	Acetobacter	Acetobacter pasteurianus	Proteobacteria__Alphaproteobacteria__Rhodospirillales__Acetobacteraceae__Acetobacter__Acetobacter pasteurianus	3078	2989201	971.1504224	843	651.0433853	0.536832809	0.5428424	0.049378425	0.618747828	0.628762542	0.062769008	0.455924609	0.456140351	0.05183121	0.535829562	0.54	0.091497802
GCF_000010845.1	Successful	Hydrogen bonds	7.635758088	0.18458904	7.313750724	-383.8364478	-373.4559684	4.89E-223	2.03E-07	6.02E-115	634453	GCF_000010845.1	ASM1084v1	Acetobacter pasteurianus IFO 3283-03 (a-proteobacteria)	438	Acetobacter pasteurianus	GCA_000010845.1GCF_000010845.1identical	Bacteria	Proteobacteria	Alphaproteobacteria	Rhodospirillales	Acetobacteraceae	Acetobacter	Acetobacter pasteurianus	Proteobacteria__Alphaproteobacteria__Rhodospirillales__Acetobacteraceae__Acetobacter__Acetobacter pasteurianus	3074	2988117	972.0614834	844.5	650.7001169	0.536914088	0.542857143	0.049343362	0.618830401	0.628785703	0.062749497	0.455924027	0.456140351	0.051914191	0.53599144	0.540056497	0.091392186
GCF_000010865.1	Successful	Hydrogen bonds	7.635349518	0.184896494	7.312166238	-385.1581176	-374.7776382	2.54E-223	1.62E-07	3.76E-115	634454	GCF_000010865.1	ASM1086v1	Acetobacter pasteurianus IFO 3283-07 (a-proteobacteria)	438	Acetobacter pasteurianus	GCA_000010865.1GCF_000010865.1identical	Bacteria	Proteobacteria	Alphaproteobacteria	Rhodospirillales	Acetobacteraceae	Acetobacter	Acetobacter pasteurianus	Proteobacteria__Alphaproteobacteria__Rhodospirillales__Acetobacteraceae__Acetobacter__Acetobacter pasteurianus	3074	2987074	971.7221861	843	651.0910063	0.536888824	0.542857143	0.049358335	0.61885642	0.628785703	0.0626598	0.455939921	0.456140351	0.051848233	0.535873707	0.54	0.091505121
GCF_000010885.1	Successful	Hydrogen bonds	7.635401986	0.184859756	7.31356826	-383.8355491	-373.4550697	4.82E-223	2.11E-07	6.98E-115	634455	GCF_000010885.1	ASM1088v1	Acetobacter pasteurianus IFO 3283-22 (a-proteobacteria)	438	Acetobacter pasteurianus	GCA_000010885.1GCF_000010885.1identical	Bacteria	Proteobacteria	Alphaproteobacteria	Rhodospirillales	Acetobacteraceae	Acetobacter	Acetobacter pasteurianus	Proteobacteria__Alphaproteobacteria__Rhodospirillales__Acetobacteraceae__Acetobacter__Acetobacter pasteurianus	3075	2988340	971.8178862	843	650.6974927	0.536880822	0.542857143	0.049369275	0.618817519	0.628762542	0.062669835	0.455929613	0.456140351	0.051838818	0.53589891	0.54	0.091535124
GCF_000010905.1	Successful	Hydrogen bonds	7.635406942	0.184885814	7.31357428	-383.669288	-373.2888086	5.22E-223	2.15E-07	7.67E-115	634456	GCF_000010905.1	ASM1090v1	Acetobacter pasteurianus IFO 3283-26 (a-proteobacteria)	438	Acetobacter pasteurianus	GCA_000010905.1GCF_000010905.1identical	Bacteria	Proteobacteria	Alphaproteobacteria	Rhodospirillales	Acetobacteraceae	Acetobacter	Acetobacter pasteurianus	Proteobacteria__Alphaproteobacteria__Rhodospirillales__Acetobacteraceae__Acetobacter__Acetobacter pasteurianus	3075	2988397	971.8364228	843	650.7517475	0.536857824	0.542857143	0.049404283	0.618789368	0.628762542	0.062770255	0.455908988	0.456140351	0.051836536	0.535878692	0.54	0.091535482
GCF_000010925.1	Successful	Hydrogen bonds	7.635326036	0.185084079	7.31228162	-385.1984517	-374.8179723	2.45E-223	1.65E-07	4.07E-115	634457	GCF_000010925.1	ASM1092v1	Acetobacter pasteurianus IFO 3283-32 (a-proteobacteria)	438	Acetobacter pasteurianus	GCA_000010925.1GCF_000010925.1identical	Bacteria	Proteobacteria	Alphaproteobacteria	Rhodospirillales	Acetobacteraceae	Acetobacter	Acetobacter pasteurianus	Proteobacteria__Alphaproteobacteria__Rhodospirillales__Acetobacteraceae__Acetobacter__Acetobacter pasteurianus	3073	2985971	971.6794663	843	651.2617495	0.536876188	0.542857143	0.049364237	0.61884903	0.628762542	0.062653692	0.455943513	0.456140351	0.051850145	0.535839587	0.54	0.09151996
GCF_000010945.1	Successful	Hydrogen bonds	7.637105232	0.183483445	7.310929708	-391.4247783	-381.0442989	1.32E-224	4.94E-08	8.45E-117	634458	GCF_000010945.1	ASM1094v1	Acetobacter pasteurianus IFO 3283-01-42C (a-proteobacteria)	438	Acetobacter pasteurianus	GCA_000010945.1GCF_000010945.1identical	Bacteria	Proteobacteria	Alphaproteobacteria	Rhodospirillales	Acetobacteraceae	Acetobacter	Acetobacter pasteurianus	Proteobacteria__Alphaproteobacteria__Rhodospirillales__Acetobacteraceae__Acetobacter__Acetobacter pasteurianus	3011	2911044	966.8030555	837	646.000411	0.537238527	0.543290043	0.049240359	0.619306518	0.629080119	0.062554179	0.456039112	0.456140351	0.051804864	0.536373608	0.540540541	0.091101911
GCF_000010965.1	Successful	Hydrogen bonds	7.635218266	0.185214341	7.312776937	-384.9027616	-374.5222822	2.81E-223	1.82E-07	5.04E-115	634459	GCF_000010965.1	ASM1096v1	Acetobacter pasteurianus IFO 3283-12 (a-proteobacteria)	438	Acetobacter pasteurianus	GCA_000010965.1GCF_000010965.1identical	Bacteria	Proteobacteria	Alphaproteobacteria	Rhodospirillales	Acetobacteraceae	Acetobacter	Acetobacter pasteurianus	Proteobacteria__Alphaproteobacteria__Rhodospirillales__Acetobacteraceae__Acetobacter__Acetobacter pasteurianus	3074	2986352	971.4873129	843	651.1709816	0.536815316	0.5428424	0.04941987	0.618738652	0.628762542	0.062850159	0.455929771	0.456140351	0.051837805	0.535781089	0.54	0.091521965
GCF_000010985.1	Successful	Hydrogen bonds	6.916052725	0.126608503	6.611043366	-451.0393708	-440.6588914	3.61E-230	2.15E-15	1.79E-139	639282	GCF_000010985.1	ASM1098v1	Deferribacter desulfuricans SSM1 (bacteria)	197162	Deferribacter desulfuricans	GCA_000010985.1GCF_000010985.1identical	Bacteria	Deferribacteres	Deferribacteres	Deferribacterales	Deferribacteraceae	Deferribacter	Deferribacter desulfuricans	Deferribacteres__Deferribacteres__Deferribacterales__Deferribacteraceae__Deferribacter__Deferribacter desulfuricans	2447	2373710	970.0490396	837	629.230322	0.301838942	0.304597701	0.045038625	0.403096877	0.405982906	0.0668797	0.287599198	0.287190083	0.060656035	0.2148205	0.21595092	0.047897921
GCF_000011005.1	Successful	Hydrogen bonds	7.734817009	0.112765778	7.282247876	-437.3265123	-426.9460329	1.13E-230	6.22E-25	4.37E-145	304371	GCF_000011005.1	ASM1100v1	Methanocella paludicola SANAE (euryarchaeotes)	570267	Methanocella paludicola	GCA_000011005.1GCF_000011005.1identical	Archaea	Euryarchaeota	Methanomicrobia	Methanocellales	Methanocellaceae	Methanocella	Methanocella paludicola	Euryarchaeota__Methanomicrobia__Methanocellales__Methanocellaceae__Methanocella__Methanocella paludicola	2975	2564308	861.9522689	744	563.4238734	0.567129135	0.579100992	0.059846685	0.555432065	0.560606061	0.057475609	0.395711004	0.392927308	0.062776819	0.750244724	0.775193798	0.120263776
GCF_000011025.1	Successful	Hydrogen bonds	7.842299471	0.215145102	7.221357942	-384.8086065	-374.4281271	3.79E-225	2.79E-16	1.33E-109	680646	GCF_000011025.1	ASM1102v1	Rothia mucilaginosa DY-18 (high GC Gram+)	43675	Rothia mucilaginosa	GCA_000011025.1GCF_000011025.1identical	Bacteria	Actinobacteria	Actinobacteria	Micrococcales	Micrococcaceae	Rothia	Rothia mucilaginosa	Actinobacteria__Actinobacteria__Micrococcales__Micrococcaceae__Rothia__Rothia mucilaginosa	1712	1877346	1096.580607	951	723.2972899	0.60492598	0.610433504	0.044399398	0.643563414	0.650842723	0.059455088	0.450892498	0.45	0.054552193	0.720322091	0.734221475	0.08662506
GCF_000011045.1	Successful	Hydrogen bonds	7.42660397	0.161450495	6.897079985	-394.7873091	-384.4068297	2.72E-223	2.78E-18	1.65E-121	568703	GCF_000011045.1	ASM1104v1	Lactobacillus rhamnosus GG (firmicutes)	47715	Lactobacillus rhamnosus	GCA_000011045.1GCF_000011045.1identical	Bacteria	Firmicutes	Bacilli	Lactobacillales	Lactobacillaceae	Lactobacillus	Lactobacillus rhamnosus	Firmicutes__Bacilli__Lactobacillales__Lactobacillaceae__Lactobacillus__Lactobacillus rhamnosus	2982	2581527	865.7032193	750	663.3643456	0.473510917	0.475201265	0.043867998	0.540063076	0.546955818	0.057889889	0.39399481	0.384941093	0.06960884	0.486473916	0.489833502	0.065194701
GCF_000011065.1	Successful	Hydrogen bonds	7.335856052	0.172657096	6.505635772	-381.520754	-371.1402746	2.14E-220	8.47E-28	1.75E-115	226186	GCF_000011065.1	ASM1106v1	Bacteroides thetaiotaomicron VPI-5482 (CFB group bacteria)	818	Bacteroides thetaiotaomicron	GCA_000011065.1GCF_000011065.1identical	Bacteria	Bacteroidetes	Bacteroidia	Bacteroidales	Bacteroidaceae	Bacteroides	Bacteroides thetaiotaomicron	Bacteroidetes__Bacteroidia__Bacteroidales__Bacteroidaceae__Bacteroides__Bacteroides thetaiotaomicron	4816	5634978	1170.053571	996	801.0537995	0.433659664	0.440072559	0.051604053	0.495827883	0.5	0.058143555	0.359385058	0.361556508	0.045997856	0.445766051	0.452234555	0.099099499
GCF_000011085.1	Successful	Hydrogen bonds	7.876940616	0.28715419	7.44031922	-540.863374	-530.4828946	2.16E-259	1.83E-20	4.89E-128	272569	GCF_000011085.1	ASM1108v1	Haloarcula marismortui ATCC 43049 (euryarchaeotes)	2238	Haloarcula marismortui	GCA_000011085.1GCF_000011085.1identical	Archaea	Euryarchaeota	Halobacteria	Halobacteriales	Haloarculaceae	Haloarcula	Haloarcula marismortui	Euryarchaeota__Halobacteria__Halobacteriales__Haloarculaceae__Haloarcula__Haloarcula marismortui	4260	3670435	861.6044601	738	593.1482855	0.617476688	0.625409854	0.046761269	0.670250502	0.674777015	0.057039301	0.440110555	0.439252336	0.058529679	0.742069953	0.761261261	0.091822582
GCF_000011105.1	Successful	Hydrogen bonds	7.264150606	0.060053509	7.182399745	-461.8418511	-451.4613717	1.13E-220	0.000905419	5.35E-166	70601	GCF_000011105.1	ASM1110v1	Pyrococcus horikoshii OT3 (euryarchaeotes)	53953	Pyrococcus horikoshii	GCA_000011105.1GCF_000011105.1identical	Archaea	Euryarchaeota	Thermococci	Thermococcales	Thermococcaceae	Pyrococcus	Pyrococcus horikoshii	Euryarchaeota__Thermococci__Thermococcales__Thermococcaceae__Pyrococcus__Pyrococcus horikoshii	1852	1612572	870.7192225	765	623.4584065	0.418594021	0.419877418	0.032991261	0.48821693	0.49	0.051145556	0.342307118	0.342668235	0.050760892	0.425259531	0.420859163	0.064602108
GCF_000011145.1	Successful	Hydrogen bonds	7.33398034	0.136292003	6.945510163	-513.3058813	-502.9254019	2.11E-246	1.30E-28	2.42E-152	272558	GCF_000011145.1	ASM1114v1	Bacillus halodurans C-125 (firmicutes)	86665	Bacillus halodurans	GCA_000011145.1GCF_000011145.1identical	Bacteria	Firmicutes	Bacilli	Bacillales	Bacillaceae	Bacillus	Bacillus halodurans	Firmicutes__Bacilli__Bacillales__Bacillaceae__Bacillus__Bacillus halodurans	4026	3607128	895.9582712	804	565.3887613	0.437173242	0.442460317	0.036268854	0.535736993	0.54368932	0.059802591	0.355498301	0.357214143	0.049358424	0.420285079	0.424076269	0.056964038
GCF_000011165.1	Successful	Hydrogen bonds	7.247725575	0.101064603	6.993506919	-433.0658772	-422.6853978	1.03E-225	2.39E-12	3.39E-145	138677	GCF_000011165.1	ASM1116v1	Chlamydia pneumoniae J138 (chlamydias)	83558	Chlamydia pneumoniae	GCA_000011165.1GCF_000011165.1identical	Bacteria	Chlamydiae	Chlamydiia	Chlamydiales	Chlamydiaceae	Chlamydia	Chlamydia pneumoniae	Chlamydiae__Chlamydiia__Chlamydiales__Chlamydiaceae__Chlamydia__Chlamydia pneumoniae	1079	1107559	1026.468026	864	718.6521673	0.408628726	0.409774436	0.028415194	0.501172089	0.508278146	0.052664494	0.37914622	0.376899696	0.050079707	0.345569424	0.348178138	0.048347856
GCF_000011185.1	Successful	Hydrogen bonds	7.231087672	0.177093945	7.017780772	-431.1320273	-420.7515479	1.74E-230	5.34E-06	2.38E-124	273116	GCF_000011185.1	ASM1118v1	Thermoplasma volcanium GSS1 (euryarchaeotes)	50339	Thermoplasma volcanium	GCA_000011185.1GCF_000011185.1identical	Archaea	Euryarchaeota	Thermoplasmata	Thermoplasmatales	Thermoplasmataceae	Thermoplasma	Thermoplasma volcanium	Euryarchaeota__Thermoplasmata__Thermoplasmatales__Thermoplasmataceae__Thermoplasma__Thermoplasma volcanium	1578	1383476	876.7275032	757.5	599.9615729	0.406788176	0.410768501	0.037790396	0.462721362	0.467221779	0.053340835	0.348738999	0.350057208	0.048955113	0.408903972	0.408119095	0.063915491
GCF_000011205.1	Successful	Hydrogen bonds	6.995077908	0.124624849	6.905458981	-481.8119771	-471.4314977	5.16E-237	0.001679109	3.80E-147	273063	GCF_000011205.1	ASM1120v1	Sulfurisphaera tokodaii str. 7 (crenarchaeotes)	111955	Sulfurisphaera tokodaii	GCA_000011205.1GCF_000011205.1identical	Archaea	Crenarchaeota	Thermoprotei	Sulfolobales	Sulfolobaceae	Sulfurisphaera	Sulfurisphaera tokodaii	Crenarchaeota__Thermoprotei__Sulfolobales__Sulfolobaceae__Sulfurisphaera__Sulfurisphaera tokodaii	2900	2326253	802.1562069	678	537.7516056	0.332079362	0.330649483	0.039774593	0.422396371	0.42606123	0.055065611	0.319716236	0.319794761	0.056923052	0.254125325	0.237037037	0.075281858
GCF_000011225.1	Successful	Hydrogen bonds	6.798383374	0.151242402	6.365314777	-365.9349156	-355.5544362	4.65E-213	3.87E-12	2.55E-114	272633	GCF_000011225.1	ASM1122v1	Mycoplasma penetrans HF-2 (mycoplasmas)	28227	Mycoplasma penetrans	GCA_000011225.1GCF_000011225.1identical	Bacteria	Tenericutes	Mollicutes	Mycoplasmatales	Mycoplasmataceae	Mycoplasma	Mycoplasma penetrans	Tenericutes__Mollicutes__Mycoplasmatales__Mycoplasmataceae__Mycoplasma__Mycoplasma penetrans	1032	1204354	1167.00969	919.5	902.2951637	0.260848503	0.261631219	0.03381017	0.354840652	0.354453996	0.062276028	0.29200016	0.280600409	0.070230681	0.135708981	0.131629168	0.037578919
GCF_000011245.1	Successful	Hydrogen bonds	7.085545624	0.127874675	6.765173458	-498.2353425	-487.8548631	3.27E-241	5.93E-22	4.71E-150	221109	GCF_000011245.1	ASM1124v1	Oceanobacillus iheyensis HTE831 (firmicutes)	182710	Oceanobacillus iheyensis	GCA_000011245.1GCF_000011245.1identical	Bacteria	Firmicutes	Bacilli	Bacillales	Bacillaceae	Oceanobacillus	Oceanobacillus iheyensis	Firmicutes__Bacilli__Bacillales__Bacillaceae__Oceanobacillus__Oceanobacillus iheyensis	3507	3081150	878.5714286	786	550.9635311	0.356489991	0.35745614	0.033129057	0.479338194	0.486394558	0.062213393	0.330233212	0.330845771	0.050588675	0.259898481	0.253846154	0.048531071
GCF_000011265.1	Successful	Hydrogen bonds	7.008532514	0.174022547	6.634853795	-423.9466061	-413.5661267	1.54E-227	5.50E-13	2.97E-122	196620	GCF_000011265.1	ASM1126v1	Staphylococcus aureus subsp. aureus MW2 (firmicutes)	1280	Staphylococcus aureus	GCA_000011265.1GCF_000011265.1identical	Bacteria	Firmicutes	Bacilli	Bacillales	Staphylococcaceae	Staphylococcus	Staphylococcus aureus	Firmicutes__Bacilli__Bacillales__Staphylococcaceae__Staphylococcus__Staphylococcus aureus	2852	2399761	841.4309257	714	847.4613927	0.327409352	0.330496403	0.038530995	0.437234038	0.447058824	0.076880001	0.311389795	0.311946209	0.058823131	0.233607444	0.227620421	0.051504574
GCF_000011285.1	Successful	Hydrogen bonds	7.176697889	0.181467338	6.607780732	-370.7247054	-360.344226	1.48E-217	1.44E-15	2.44E-110	193567	GCF_000011285.1	ASM1128v1	Streptococcus pyogenes SSI-1 (firmicutes)	1314	Streptococcus pyogenes	GCA_000011285.1GCF_000011285.1identical	Bacteria	Firmicutes	Bacilli	Lactobacillales	Streptococcaceae	Streptococcus	Streptococcus pyogenes	Firmicutes__Bacilli__Lactobacillales__Streptococcaceae__Streptococcus__Streptococcus pyogenes	1898	1651406	870.0769231	742.5	623.6375356	0.385044463	0.389223283	0.038393643	0.490745346	0.496786075	0.066340021	0.343012968	0.344623856	0.053053007	0.321375622	0.320226022	0.063336647
GCF_000011305.1	Successful	Hydrogen bonds	7.923948858	0.167677932	7.36398198	-462.6080259	-452.2275465	1.55E-240	2.97E-28	5.81E-137	196164	GCF_000011305.1	ASM1130v1	Corynebacterium efficiens YS-314 (high GC Gram+)	152794	Corynebacterium efficiens	GCA_000011305.1GCF_000011305.1identical	Bacteria	Actinobacteria	Actinobacteria	Corynebacteriales	Corynebacteriaceae	Corynebacterium	Corynebacterium efficiens	Actinobacteria__Actinobacteria__Corynebacteriales__Corynebacteriaceae__Corynebacterium__Corynebacterium efficiens	2885	2852875	988.864818	864	666.3943614	0.632845352	0.639928699	0.041182297	0.652940363	0.657807309	0.053934436	0.459071008	0.456953642	0.053285754	0.786525758	0.80952381	0.085991608
GCF_000011325.1	Successful	Hydrogen bonds	7.645715154	0.183322557	7.227843766	-451.1427263	-440.7622469	3.27E-237	3.03E-17	2.01E-129	196627	GCF_000011325.1	ASM1132v1	Corynebacterium glutamicum ATCC 13032 (high GC Gram+)	1718	Corynebacterium glutamicum	GCA_000011325.1GCF_000011325.1identical	Bacteria	Actinobacteria	Actinobacteria	Corynebacteriales	Corynebacteriaceae	Corynebacterium	Corynebacterium glutamicum	Actinobacteria__Actinobacteria__Corynebacteriales__Corynebacteriaceae__Corynebacterium__Corynebacterium glutamicum	2959	2844627	961.3474147	834	664.3009826	0.543197095	0.546568627	0.038124502	0.611305943	0.616306954	0.052790534	0.43327165	0.434017595	0.045635204	0.585013692	0.588983051	0.080567486
GCF_000011345.1	Successful	Hydrogen bonds	7.642852511	0.158979725	7.384539787	-435.9383807	-425.5579013	4.39E-233	4.64E-09	4.90E-132	197221	GCF_000011345.1	ASM1134v1	Thermosynechococcus elongatus BP-1 (cyanobacteria)	146786	Thermosynechococcus elongatus	GCA_000011345.1GCF_000011345.1identical	Bacteria	Cyanobacteria	NA	Synechococcales	Synechococcaceae	Thermosynechococcus	Thermosynechococcus elongatus	Cyanobacteria__NA__Synechococcales__Synechococcaceae__Thermosynechococcus__Thermosynechococcus elongatus	2476	2330541	941.2524233	819	642.4954849	0.541141876	0.545408211	0.032540422	0.619888533	0.627329193	0.052204743	0.427159561	0.428571429	0.046637837	0.576377534	0.58202353	0.052312612
GCF_000011365.1	Successful	Hydrogen bonds	7.950835528	0.133792659	7.611519745	-528.3263889	-517.9459095	8.82E-253	5.01E-27	1.38E-159	224911	GCF_000011365.1	ASM1136v1	Bradyrhizobium diazoefficiens USDA 110 (a-proteobacteria)	1355477	Bradyrhizobium diazoefficiens	GCA_000011365.1GCF_000011365.1identical	Bacteria	Proteobacteria	Alphaproteobacteria	Rhizobiales	Bradyrhizobiaceae	Bradyrhizobium	Bradyrhizobium diazoefficiens	Proteobacteria__Alphaproteobacteria__Rhizobiales__Bradyrhizobiaceae__Bradyrhizobium__Bradyrhizobium diazoefficiens	8317	7926204	953.0123843	834	684.968071	0.641160628	0.647696477	0.037536502	0.644816105	0.646766169	0.051009533	0.469134659	0.466666667	0.050601865	0.809531119	0.838120104	0.089099407
GCF_000011385.1	Successful	Hydrogen bonds	7.892398223	0.129496731	7.507123025	-506.0328465	-495.6523671	1.82E-247	4.37E-28	1.01E-155	251221	GCF_000011385.1	ASM1138v1	Gloeobacter violaceus PCC 7421 (cyanobacteria)	33072	Gloeobacter violaceus	GCA_000011385.1GCF_000011385.1identical	Bacteria	Cyanobacteria	Gloeobacteria	Gloeobacterales	Gloeobacteraceae	Gloeobacter	Gloeobacter violaceus	Cyanobacteria__Gloeobacteria__Gloeobacterales__Gloeobacteraceae__Gloeobacter__Gloeobacter violaceus	4430	4166337	940.4823928	771	696.7467372	0.620802217	0.629353234	0.047479711	0.654166068	0.659881211	0.058139457	0.45309313	0.453873432	0.052250702	0.755147453	0.777777778	0.08451215
GCF_000011405.1	Successful	Hydrogen bonds	6.993132327	0.1474327	6.559814239	-387.5814662	-377.2009868	1.35E-218	2.17E-14	5.32E-121	393011	GCF_000011405.1	ASM1140v1	Francisella tularensis subsp. holarctica OSU18 (g-proteobacteria)	263	Francisella tularensis	GCA_000011405.1GCF_000011405.1identical	Bacteria	Proteobacteria	Gammaproteobacteria	Thiotrichales	Francisellaceae	Francisella	Francisella tularensis	Proteobacteria__Gammaproteobacteria__Thiotrichales__Francisellaceae__Francisella__Francisella tularensis	1911	1716414	898.1758242	789	581.1702416	0.323376029	0.324723247	0.034549992	0.420297888	0.426073132	0.073773977	0.323170933	0.323024055	0.054794284	0.226662619	0.219354839	0.050731619
GCF_000011445.1	Unsuccessful	Hydrogen bonds	6.724022346	NA	6.525139665	NA	NA	NA	NA	NA	272632	GCF_000011445.1	ASM1144v1	Mycoplasma mycoides subsp. mycoides SC str. PG1 (mycoplasmas)	2102	Mycoplasma mycoides	GCA_000011445.1GCF_000011445.1identical	Bacteria	Tenericutes	Mollicutes	Mycoplasmatales	Mycoplasmataceae	Mycoplasma	Mycoplasma mycoides	Tenericutes__Mollicutes__Mycoplasmatales__Mycoplasmataceae__Mycoplasma__Mycoplasma mycoides	1017	992001	975.4188791	825	701.0921862	0.238004306	0.239455782	0.037114991	0.347960985	0.345878136	0.066591218	0.267880587	0.268229167	0.061492141	0.098171345	0.088803089	0.037640579
GCF_000011465.1	Successful	Hydrogen bonds	6.958556297	0.13659741	6.685728015	-427.5325415	-417.1520621	3.43E-226	1.47E-10	4.25E-132	59919	GCF_000011465.1	ASM1146v1	Prochlorococcus marinus subsp. pastoris str. CCMP1986 (cyanobacteria)	1219	Prochlorococcus marinus	GCA_000011465.1GCF_000011465.1identical	Bacteria	Cyanobacteria	NA	Synechococcales	Prochloraceae	Prochlorococcus	Prochlorococcus marinus	Cyanobacteria__NA__Synechococcales__Prochloraceae__Prochlorococcus__Prochlorococcus marinus	1803	1480906	821.3566278	705	585.0867242	0.313477984	0.3125	0.042694462	0.404794721	0.404580153	0.071097346	0.332111644	0.331877729	0.060273916	0.203526774	0.199737188	0.038980835
GCF_000011485.1	Successful	Hydrogen bonds	7.608423784	-0.012312675	7.59601687	-476.7046678	-466.3241884	2.80E-125	0.544438638	8.81E-206	74547	GCF_000011485.1	ASM1148v1	Prochlorococcus marinus str. MIT 9313 (cyanobacteria)	1219	Prochlorococcus marinus	GCA_000011485.1GCF_000011485.1identical	Bacteria	Cyanobacteria	NA	Synechococcales	Prochloraceae	Prochlorococcus	Prochlorococcus marinus	Cyanobacteria__NA__Synechococcales__Prochloraceae__Prochlorococcus__Prochlorococcus marinus	2410	2003946	831.5128631	691.5	614.5704322	0.514502448	0.526515152	0.050091461	0.599358288	0.610778443	0.071484234	0.434028193	0.435445285	0.051810778	0.510120565	0.522035701	0.083090786
GCF_000011505.1	Successful	Hydrogen bonds	7.008421484	0.177573031	6.629039169	-427.5692035	-417.1887241	2.00E-228	2.41E-13	3.50E-122	282458	GCF_000011505.1	ASM1150v1	Staphylococcus aureus subsp. aureus MRSA252 (firmicutes)	1280	Staphylococcus aureus	GCA_000011505.1GCF_000011505.1identical	Bacteria	Firmicutes	Bacilli	Bacillales	Staphylococcaceae	Staphylococcus	Staphylococcus aureus	Firmicutes__Bacilli__Bacillales__Staphylococcaceae__Staphylococcus__Staphylococcus aureus	2937	2475258	842.784474	717	859.1993894	0.327132299	0.33048433	0.037807952	0.436361393	0.44600939	0.075887159	0.311068743	0.311163895	0.058379737	0.233972788	0.227963526	0.051168265
GCF_000011525.1	Successful	Hydrogen bonds	7.008214971	0.174082891	6.633617083	-422.8683754	-412.487896	2.60E-227	6.25E-13	5.19E-122	282459	GCF_000011525.1	ASM1152v1	Staphylococcus aureus subsp. aureus MSSA476 (firmicutes)	1280	Staphylococcus aureus	GCA_000011525.1GCF_000011525.1identical	Bacteria	Firmicutes	Bacilli	Bacillales	Staphylococcaceae	Staphylococcus	Staphylococcus aureus	Firmicutes__Bacilli__Bacillales__Staphylococcaceae__Staphylococcus__Staphylococcus aureus	2853	2398598	840.7283561	711	815.0852145	0.327083895	0.330434783	0.038099819	0.436567128	0.446529081	0.07693008	0.311387752	0.311827957	0.059159863	0.233300818	0.22754491	0.050783337
GCF_000011545.1	Successful	Hydrogen bonds	8.06677723	0.212806754	7.32074153	-461.1693743	-450.7888949	2.43E-242	5.24E-32	2.54E-127	272560	GCF_000011545.1	ASM1154v1	Burkholderia pseudomallei K96243 (b-proteobacteria)	28450	Burkholderia pseudomallei	GCA_000011545.1GCF_000011545.1identical	Bacteria	Proteobacteria	Betaproteobacteria	Burkholderiales	Burkholderiaceae	Burkholderia	Burkholderia pseudomallei	Proteobacteria__Betaproteobacteria__Burkholderiales__Burkholderiaceae__Burkholderia__Burkholderia pseudomallei	5726	5988879	1045.90971	897	920.3245325	0.677496985	0.683118345	0.047292608	0.680477854	0.683498415	0.061000535	0.484398789	0.482315113	0.061971992	0.867614312	0.890365449	0.075367415
GCF_000011585.1	Successful	Hydrogen bonds	7.033031416	0.238098786	6.640097281	-441.9164259	-431.5359465	4.12E-233	1.97E-11	3.35E-112	267377	GCF_000011585.1	ASM1158v1	Methanococcus maripaludis S2 (euryarchaeotes)	39152	Methanococcus maripaludis	GCA_000011585.1GCF_000011585.1identical	Archaea	Euryarchaeota	Methanococci	Methanococcales	Methanococcaceae	Methanococcus	Methanococcus maripaludis	Euryarchaeota__Methanococci__Methanococcales__Methanococcaceae__Methanococcus__Methanococcus maripaludis	1728	1478169	855.421875	753	535.3347996	0.336968677	0.338835407	0.036506656	0.441932831	0.444444444	0.05868043	0.316549454	0.31505886	0.055701676	0.252423771	0.25	0.041491918
GCF_000011605.1	Successful	Hydrogen bonds	7.563985235	0.191233812	6.899913352	-459.2364975	-448.8560181	1.10E-238	1.96E-30	6.75E-129	218491	GCF_000011605.1	ASM1160v1	Pectobacterium atrosepticum SCRI1043 (enterobacteria)	29471	Pectobacterium atrosepticum	GCA_000011605.1GCF_000011605.1identical	Bacteria	Proteobacteria	Gammaproteobacteria	Enterobacterales	Pectobacteriaceae	Pectobacterium	Pectobacterium atrosepticum	Proteobacteria__Gammaproteobacteria__Enterobacterales__Pectobacteriaceae__Pectobacterium__Pectobacterium atrosepticum	4506	4376833	971.334443	844.5	855.0798436	0.511959607	0.521832395	0.053146547	0.579791792	0.590111143	0.0658046	0.406826071	0.408560311	0.052434031	0.549261279	0.565775739	0.08961849
GCF_000011625.1	Successful	Hydrogen bonds	7.078786518	0.153781968	6.735156209	-507.7529019	-497.3724225	9.48E-245	3.32E-22	3.33E-145	288681	GCF_000011625.1	ASM1162v1	Bacillus cereus E33L (firmicutes)	1396	Bacillus cereus	GCA_000011625.1GCF_000011625.1identical	Bacteria	Firmicutes	Bacilli	Bacillales	Bacillaceae	Bacillus	Bacillus cereus	Firmicutes__Bacilli__Bacillales__Bacillaceae__Bacillus__Bacillus cereus	6174	4916512	796.3252349	678	646.4433628	0.351298805	0.353415504	0.038379994	0.462047357	0.467741935	0.072210225	0.326827702	0.32739606	0.058379189	0.265021159	0.260366194	0.051910241
GCF_000011645.1	Successful	Hydrogen bonds	7.415795871	0.136801237	6.850845247	-480.4150177	-470.0345383	6.12E-240	1.57E-35	1.23E-145	279010	GCF_000011645.1	ASM1164v1	Bacillus licheniformis DSM 13 = ATCC 14580 (firmicutes)	1402	Bacillus licheniformis	GCA_000011645.1GCF_000011645.1identical	Bacteria	Firmicutes	Bacilli	Bacillales	Bacillaceae	Bacillus	Bacillus licheniformis	Firmicutes__Bacilli__Bacillales__Bacillaceae__Bacillus__Bacillus licheniformis	4284	3713079	866.7317927	765	624.7917643	0.460800937	0.469021821	0.045965397	0.522179292	0.528270545	0.059912649	0.35702517	0.358355371	0.05552013	0.503200143	0.51976288	0.077467603
GCF_000011665.1	Successful	Hydrogen bonds	7.183071454	0.183857024	6.600098968	-377.4974415	-367.1169621	4.27E-219	1.26E-16	2.99E-111	286636	GCF_000011665.1	ASM1166v1	Streptococcus pyogenes MGAS10394 (firmicutes)	1314	Streptococcus pyogenes	GCA_000011665.1GCF_000011665.1identical	Bacteria	Firmicutes	Bacilli	Lactobacillales	Streptococcaceae	Streptococcus	Streptococcus pyogenes	Firmicutes__Bacilli__Lactobacillales__Streptococcaceae__Streptococcus__Streptococcus pyogenes	1858	1651194	888.6942949	759	623.9849745	0.386702163	0.390845944	0.038270362	0.492563639	0.5	0.066522276	0.345761039	0.3472376	0.053246717	0.321784376	0.32064447	0.063156829
GCF_000011685.1	Successful	Hydrogen bonds	7.870533612	0.202224944	7.443979213	-432.344209	-421.9637296	5.19E-235	3.06E-14	1.94E-122	290633	GCF_000011685.1	ASM1168v1	Gluconobacter oxydans 621H (a-proteobacteria)	442	Gluconobacter oxydans	GCA_000011685.1GCF_000011685.1identical	Bacteria	Proteobacteria	Alphaproteobacteria	Rhodospirillales	Acetobacteraceae	Gluconobacter	Gluconobacter oxydans	Proteobacteria__Alphaproteobacteria__Rhodospirillales__Acetobacteraceae__Gluconobacter__Gluconobacter oxydans	2765	2657210	961.0162749	837	639.343514	0.611158927	0.618181818	0.041882854	0.650707804	0.657718121	0.061240103	0.473260595	0.471783296	0.055512365	0.709510231	0.723684211	0.080743805
GCF_000011705.1	Successful	Hydrogen bonds	8.079381587	0.217279488	7.392122461	-415.4823824	-405.101903	6.82E-233	2.86E-22	7.77E-117	243160	GCF_000011705.1	ASM1170v1	Burkholderia mallei ATCC 23344 (b-proteobacteria)	13373	Burkholderia mallei	GCA_000011705.1GCF_000011705.1identical	Bacteria	Proteobacteria	Betaproteobacteria	Burkholderiales	Burkholderiaceae	Burkholderia	Burkholderia mallei	Proteobacteria__Betaproteobacteria__Burkholderiales__Burkholderiaceae__Burkholderia__Burkholderia mallei	5022	4710147	937.9026284	834	689.834882	0.678140367	0.684171304	0.047914379	0.68179103	0.684926939	0.063693691	0.500173371	0.488095238	0.085845844	0.8524567	0.885310698	0.090667011
GCF_000011725.1	Successful	Hydrogen bonds	7.191116786	0.181103621	6.692959084	-404.7790759	-394.3985965	8.30E-225	2.59E-16	1.20E-117	290847	GCF_000011725.1	ASM1172v1	Helicobacter pylori 51 (e-proteobacteria)	210	Helicobacter pylori	GCA_000011725.1GCF_000011725.1identical	Bacteria	Proteobacteria	Epsilonproteobacteria	Campylobacterales	Helicobacteraceae	Helicobacter	Helicobacter pylori	Proteobacteria__Epsilonproteobacteria__Campylobacterales__Helicobacteraceae__Helicobacter__Helicobacter pylori	1530	1466950	958.7908497	807	725.2974163	0.388768216	0.391690207	0.037399965	0.436640244	0.44007722	0.052417707	0.321373032	0.318942218	0.04991521	0.408291301	0.415475947	0.055707921
GCF_000011745.1	Unsuccessful	Hydrogen bonds	6.966837913	NA	6.714788732	NA	NA	NA	NA	NA	291272	GCF_000011745.1	ASM1174v1	Candidatus Blochmannia pennsylvanicus str. BPEN (enterobacteria)	101534	Candidatus Blochmannia pennsylvanicus	GCA_000011745.1GCF_000011745.1identical	Bacteria	Proteobacteria	Gammaproteobacteria	Enterobacterales	Enterobacteriaceae	Candidatus Blochmannia	Candidatus Blochmannia pennsylvanicus	Proteobacteria__Gammaproteobacteria__Enterobacterales__Enterobacteriaceae__Candidatus Blochmannia__Candidatus Blochmannia pennsylvanicus	615	608305	989.1138211	876	627.8182584	0.31904009	0.318903319	0.031731613	0.415067046	0.415384615	0.057063473	0.337519192	0.339853301	0.047610926	0.204535051	0.20260492	0.034082373
GCF_000011765.3	Successful	Hydrogen bonds	7.176786353	0.187043898	6.585655901	-378.7489029	-368.3684235	2.01E-219	8.16E-17	9.26E-111	293653	GCF_000011765.2	ASM1176v2	Streptococcus pyogenes MGAS5005 (firmicutes)	1314	Streptococcus pyogenes	GCA_000011765.2GCF_000011765.3identical	Bacteria	Firmicutes	Bacilli	Lactobacillales	Streptococcaceae	Streptococcus	Streptococcus pyogenes	Firmicutes__Bacilli__Lactobacillales__Streptococcaceae__Streptococcus__Streptococcus pyogenes	1807	1596097	883.2855562	762	626.2863258	0.385335113	0.389814815	0.03810974	0.492353734	0.498630137	0.065690707	0.344670282	0.346086957	0.051996273	0.318982167	0.318681319	0.062749833
GCF_000011785.1	Successful	Hydrogen bonds	7.141941449	0.188711034	6.568838762	-388.1183436	-377.7378642	3.02E-221	5.18E-17	3.79E-112	205914	GCF_000011785.1	ASM1178v1	Histophilus somni 129PT (g-proteobacteria)	731	Histophilus somni	GCA_000011785.1GCF_000011785.1identical	Bacteria	Proteobacteria	Gammaproteobacteria	Pasteurellales	Pasteurellaceae	Histophilus	Histophilus somni	Proteobacteria__Gammaproteobacteria__Pasteurellales__Pasteurellaceae__Histophilus__Histophilus somni	1815	1781420	981.4986226	795	988.1023329	0.372068543	0.37371134	0.035076804	0.48924604	0.495049505	0.058706443	0.349212451	0.352272727	0.049598334	0.27774837	0.272727273	0.051984618
GCF_000011805.1	Successful	Hydrogen bonds	7.177755628	0.207704811	6.688949646	-473.0427468	-462.6622674	7.23E-240	1.23E-21	5.44E-126	312309	GCF_000011805.1	ASM1180v1	Aliivibrio fischeri ES114 (g-proteobacteria)	668	Aliivibrio fischeri	GCA_000011805.1GCF_000011805.1identical	Bacteria	Proteobacteria	Gammaproteobacteria	Vibrionales	Vibrionaceae	Aliivibrio	Aliivibrio fischeri	Proteobacteria__Gammaproteobacteria__Vibrionales__Vibrionaceae__Aliivibrio__Aliivibrio fischeri	3814	3724263	976.4716833	855	698.8838947	0.385892472	0.389504284	0.035056848	0.505351827	0.508862649	0.06554876	0.362205924	0.36573652	0.047955955	0.290119665	0.288611393	0.04626292
GCF_000011825.1	Successful	Hydrogen bonds	7.208028092	0.191414823	6.604134022	-370.740318	-360.3598386	4.75E-218	4.53E-16	2.73E-108	264199	GCF_000011825.1	ASM1182v1	Streptococcus thermophilus LMG 18311 (firmicutes)	1308	Streptococcus thermophilus	GCA_000011825.1GCF_000011825.1identical	Bacteria	Firmicutes	Bacilli	Lactobacillales	Streptococcaceae	Streptococcus	Streptococcus thermophilus	Firmicutes__Bacilli__Lactobacillales__Streptococcaceae__Streptococcus__Streptococcus thermophilus	1836	1536488	836.8671024	732	582.3118117	0.392981262	0.399147039	0.038466724	0.499079047	0.507566505	0.073989292	0.344907958	0.344447974	0.053360027	0.334952378	0.33650894	0.068311206
GCF_000011845.1	Successful	Hydrogen bonds	7.206612556	0.189421485	6.598010814	-369.845489	-359.4650096	8.57E-218	2.64E-16	1.55E-108	299768	GCF_000011845.1	ASM1184v1	Streptococcus thermophilus CNRZ1066 (firmicutes)	1308	Streptococcus thermophilus	GCA_000011845.1GCF_000011845.1identical	Bacteria	Firmicutes	Bacilli	Lactobacillales	Streptococcaceae	Streptococcus	Streptococcus thermophilus	Firmicutes__Bacilli__Lactobacillales__Streptococcaceae__Streptococcus__Streptococcus thermophilus	1847	1536259	831.7590688	734	577.2040577	0.392753745	0.399044205	0.039146144	0.498171855	0.507462687	0.0747848	0.344884588	0.34502924	0.054468341	0.335205441	0.335616438	0.069040739
GCF_000011865.1	Successful	Hydrogen bonds	6.925235857	0.200556778	6.438868765	-403.363833	-392.9833536	1.61E-223	3.21E-14	1.94E-111	195099	GCF_000011865.1	ASM1186v1	Campylobacter jejuni RM1221 (e-proteobacteria)	197	Campylobacter jejuni	GCA_000011865.1GCF_000011865.1identical	Bacteria	Proteobacteria	Epsilonproteobacteria	Campylobacterales	Campylobacteraceae	Campylobacter	Campylobacter jejuni	Proteobacteria__Epsilonproteobacteria__Campylobacterales__Campylobacteraceae__Campylobacter__Campylobacter jejuni	1847	1672616	905.5852734	771	607.1799253	0.302362062	0.304186539	0.037905526	0.413855666	0.41733871	0.062581922	0.295415965	0.295302013	0.059908747	0.197812757	0.192857143	0.042003551
GCF_000011885.1	Successful	Hydrogen bonds	7.59685453	0.193535731	6.871720766	-454.442399	-444.0619196	6.44E-238	2.65E-32	1.45E-127	295319	GCF_000011885.1	ASM1188v1	Salmonella enterica subsp. enterica serovar Paratyphi A str. ATCC 9150 (enterobacteria)	28901	Salmonella enterica	GCA_000011885.1GCF_000011885.1identical	Bacteria	Proteobacteria	Gammaproteobacteria	Enterobacterales	Enterobacteriaceae	Salmonella	Salmonella enterica	Proteobacteria__Gammaproteobacteria__Enterobacterales__Enterobacteriaceae__Salmonella__Salmonella enterica	4561	4073118	893.0317913	768	676.7020037	0.518349019	0.531590414	0.059263961	0.57619638	0.590389016	0.0755332	0.409640252	0.409937888	0.054366847	0.569213893	0.58974359	0.096137316
GCF_000011905.1	Successful	Hydrogen bonds	7.504897981	0.176902742	6.802896857	-374.5008054	-364.120326	4.81E-220	1.99E-21	5.15E-114	243164	GCF_000011905.1	ASM1190v1	Dehalococcoides mccartyi 195 (GNS bacteria)	61435	Dehalococcoides mccartyi	GCA_000011905.1GCF_000011905.1identical	Bacteria	Chloroflexi	Dehalococcoidia	Dehalococcoidales	Dehalococcoidaceae	Dehalococcoides	Dehalococcoides mccartyi	Chloroflexi__Dehalococcoidia__Dehalococcoidales__Dehalococcoidaceae__Dehalococcoides__Dehalococcoides mccartyi	1531	1336835	873.1776617	741	603.7316569	0.490174432	0.497303128	0.039741853	0.551676574	0.56	0.056173644	0.394261569	0.394160584	0.047658938	0.524585379	0.531818182	0.068425687
GCF_000011925.1	Successful	Hydrogen bonds	6.994158086	0.172975049	6.63589738	-445.493462	-435.1129826	5.94E-232	2.83E-14	6.09E-127	176279	GCF_000011925.1	ASM1192v1	Staphylococcus epidermidis RP62A (firmicutes)	1282	Staphylococcus epidermidis	GCA_000011925.1GCF_000011925.1identical	Bacteria	Firmicutes	Bacilli	Bacillales	Staphylococcaceae	Staphylococcus	Staphylococcus epidermidis	Firmicutes__Bacilli__Bacillales__Staphylococcaceae__Staphylococcus__Staphylococcus epidermidis	2543	2220787	873.2941408	747	898.295914	0.322487781	0.325722983	0.036053426	0.44101311	0.447619048	0.072411648	0.307770266	0.309090909	0.056837315	0.218678333	0.213559322	0.045709706
GCF_000011945.1	Successful	Hydrogen bonds	7.511722732	0.216790795	7.245346233	-368.1346055	-357.7541261	6.58E-220	0.000266846	7.63E-104	234826	GCF_000011945.1	ASM1194v1	Anaplasma marginale str. St. Maries (a-proteobacteria)	770	Anaplasma marginale	GCA_000011945.1GCF_000011945.1identical	Bacteria	Proteobacteria	Alphaproteobacteria	Rickettsiales	Anaplasmataceae	Anaplasma	Anaplasma marginale	Proteobacteria__Alphaproteobacteria__Rickettsiales__Anaplasmataceae__Anaplasma__Anaplasma marginale	1001	1030319	1029.28971	816	919.5739959	0.495923317	0.49704142	0.030081881	0.541249791	0.544444444	0.048238232	0.41903778	0.41322314	0.05257029	0.527481325	0.533112583	0.057581852
GCF_000011965.2	Successful	Hydrogen bonds	7.961883149	0.174462963	7.445526491	-422.0565949	-411.6761155	1.84E-232	1.18E-19	4.79E-127	246200	GCF_000011965.2	ASM1196v2	Ruegeria pomeroyi DSS-3 (a-proteobacteria)	89184	Ruegeria pomeroyi	GCA_000011965.2GCF_000011965.2identical	Bacteria	Proteobacteria	Alphaproteobacteria	Rhodobacterales	Rhodobacteraceae	Ruegeria	Ruegeria pomeroyi	Proteobacteria__Alphaproteobacteria__Rhodobacterales__Rhodobacteraceae__Ruegeria__Ruegeria pomeroyi	4358	4168893	956.6069298	855	677.5506183	0.643682102	0.646666667	0.037828987	0.665880924	0.668621852	0.054072365	0.464995857	0.464880818	0.051187964	0.800169966	0.814703063	0.062124035
GCF_000011985.1	Successful	Hydrogen bonds	7.058284504	0.173410108	6.626229376	-377.5559289	-367.1754495	4.92E-218	1.40E-11	5.93E-113	272621	GCF_000011985.1	ASM1198v1	Lactobacillus acidophilus NCFM (firmicutes)	1579	Lactobacillus acidophilus	GCA_000011985.1GCF_000011985.1identical	Bacteria	Firmicutes	Bacilli	Lactobacillales	Lactobacillaceae	Lactobacillus	Lactobacillus acidophilus	Firmicutes__Bacilli__Lactobacillales__Lactobacillaceae__Lactobacillus__Lactobacillus acidophilus	1832	1741788	950.7576419	819	738.5591521	0.348070386	0.349887499	0.035376388	0.460078033	0.464268607	0.062720606	0.331744698	0.330708661	0.051191972	0.252388426	0.245689655	0.054814462
GCF_000012005.1	Successful	Hydrogen bonds	7.579476541	0.173312791	7.072691407	-234.864642	-224.4841626	5.96E-191	2.91E-05	3.70E-86	300267	GCF_000012005.1	ASM1200v1	Shigella dysenteriae Sd197 (enterobacteria)	622	Shigella dysenteriae	GCA_000012005.1GCF_000012005.1identical	Bacteria	Proteobacteria	Gammaproteobacteria	Enterobacterales	Enterobacteriaceae	Shigella	Shigella dysenteriae	Proteobacteria__Gammaproteobacteria__Enterobacterales__Enterobacteriaceae__Shigella__Shigella dysenteriae	4294	3347280	779.5249185	636	571.9462897	0.513083702	0.518115942	0.042239252	0.574178542	0.579365079	0.062109457	0.411900085	0.414266868	0.052533274	0.553172479	0.557142857	0.079280919
GCF_000012025.1	Successful	Hydrogen bonds	7.566202548	0.210464591	6.865506278	-428.7039869	-418.3235075	8.89E-233	2.13E-25	2.45E-118	300268	GCF_000012025.1	ASM1202v1	Shigella boydii Sb227 (enterobacteria)	621	Shigella boydii	GCA_000012025.1GCF_000012025.1identical	Bacteria	Proteobacteria	Gammaproteobacteria	Enterobacterales	Enterobacteriaceae	Shigella	Shigella boydii	Proteobacteria__Gammaproteobacteria__Enterobacterales__Enterobacteriaceae__Shigella__Shigella boydii	4723	4122830	872.9261063	747	609.3971437	0.51020681	0.522123894	0.049794896	0.5713048	0.587301587	0.074986062	0.41664886	0.4125	0.065444327	0.542676231	0.556231003	0.083106538
GCF_000012045.1	Successful	Hydrogen bonds	7.009694436	0.174371007	6.62888659	-422.4836982	-412.1032188	3.01E-227	3.55E-13	7.17E-122	93062	GCF_000012045.1	ASM1204v1	Staphylococcus aureus subsp. aureus COL (firmicutes)	1280	Staphylococcus aureus	GCA_000012045.1GCF_000012045.1identical	Bacteria	Firmicutes	Bacilli	Bacillales	Staphylococcaceae	Staphylococcus	Staphylococcus aureus	Firmicutes__Bacilli__Bacillales__Staphylococcaceae__Staphylococcus__Staphylococcus aureus	2852	2398235	840.8958626	717	862.0020423	0.326929873	0.33042207	0.038582707	0.43708322	0.446478826	0.076625779	0.311011037	0.31174655	0.059250407	0.232698132	0.226820592	0.051211036
GCF_000012085.2	Successful	Hydrogen bonds	6.897618214	0.092690219	6.648609979	-412.2465718	-401.8660924	5.66E-218	6.47E-11	2.07E-141	314724	GCF_000012085.2	ASM1208v2	Borrelia turicatae 91E135 (spirochetes)	142	Borrelia turicatae	GCA_000012085.2GCF_000012085.2identical	Bacteria	Spirochaetes	Spirochaetia	Spirochaetales	Borreliaceae	Borrelia	Borrelia turicatae	Spirochaetes__Spirochaetia__Spirochaetales__Borreliaceae__Borrelia__Borrelia turicatae	1089	1054563	968.3774105	858	630.1862527	0.297658521	0.294871795	0.040058017	0.388505228	0.389423077	0.073919484	0.295773387	0.287937743	0.065354666	0.208696168	0.205811138	0.036638503
GCF_000012105.1	Successful	Hydrogen bonds	7.98363198	0.20649703	7.546497024	-505.1136557	-494.7331763	4.89E-251	6.74E-23	2.17E-137	314565	GCF_000012105.1	ASM1210v1	Xanthomonas campestris pv. campestris str. 8004 (g-proteobacteria)	339	Xanthomonas campestris	GCA_000012105.1GCF_000012105.1identical	Bacteria	Proteobacteria	Gammaproteobacteria	Xanthomonadales	Xanthomonadaceae	Xanthomonas	Xanthomonas campestris	Proteobacteria__Gammaproteobacteria__Xanthomonadales__Xanthomonadaceae__Xanthomonas__Xanthomonas campestris	4431	4438383	1001.666215	843	745.7468115	0.650515077	0.658119658	0.043838583	0.672358653	0.677966102	0.061387129	0.478717605	0.474708171	0.059714863	0.800469397	0.822822823	0.084206888
GCF_000012125.1	Successful	Hydrogen bonds	7.269533371	0.129362955	7.04134742	-399.6227329	-389.2422535	1.20E-221	5.60E-07	4.76E-130	315277	GCF_000012125.1	ASM1212v1	Chlamydia trachomatis A/HAR-13 (chlamydias)	813	Chlamydia trachomatis	GCA_000012125.1GCF_000012125.1identical	Bacteria	Chlamydiae	Chlamydiia	Chlamydiales	Chlamydiaceae	Chlamydia	Chlamydia trachomatis	Chlamydiae__Chlamydiia__Chlamydiales__Chlamydiaceae__Chlamydia__Chlamydia trachomatis	933	953870	1022.368703	852	734.0837192	0.413737843	0.414201183	0.026082549	0.508181863	0.513245033	0.05032909	0.385928628	0.384353741	0.047162527	0.34710272	0.346303502	0.043252432
GCF_000012145.1	Successful	Hydrogen bonds	6.988290725	0.127366236	6.644581436	-406.5095021	-396.1290227	2.82E-221	2.42E-13	2.63E-130	315456	GCF_000012145.1	ASM1214v1	Rickettsia felis URRWXCal2 (a-proteobacteria)	42862	Rickettsia felis	GCA_000012145.1GCF_000012145.1identical	Bacteria	Proteobacteria	Alphaproteobacteria	Rickettsiales	Rickettsiaceae	Rickettsia	Rickettsia felis	Proteobacteria__Alphaproteobacteria__Rickettsiales__Rickettsiaceae__Rickettsia__Rickettsia felis	1664	1321488	794.1634615	633	653.2009014	0.323305388	0.32107413	0.044234428	0.411038947	0.416196362	0.066844572	0.318056072	0.317271704	0.059644359	0.240811228	0.231637207	0.068168124
GCF_000012165.2	Successful	Hydrogen bonds	7.170975427	0.179873858	6.583666606	-390.7012081	-380.3207287	1.13E-221	1.22E-18	7.47E-115	319701	GCF_000012165.2	ASM1216v2	Streptococcus pyogenes MGAS6180 (firmicutes)	1314	Streptococcus pyogenes	GCA_000012165.2GCF_000012165.2identical	Bacteria	Firmicutes	Bacilli	Lactobacillales	Streptococcaceae	Streptococcus	Streptococcus pyogenes	Firmicutes__Bacilli__Lactobacillales__Streptococcaceae__Streptococcus__Streptococcus pyogenes	1853	1641083	885.6357258	753	639.6571761	0.382976396	0.387426901	0.040353009	0.489174211	0.496790757	0.069058185	0.342775992	0.344262295	0.053428109	0.316980307	0.316770186	0.06406686
GCF_000012185.1	Unsuccessful	Hydrogen bonds	7.169937659	NA	6.824862217	NA	NA	NA	NA	NA	281310	GCF_000012185.1	ASM1218v1	Haemophilus influenzae 86-028NP (g-proteobacteria)	727	Haemophilus influenzae	GCA_000012185.1GCF_000012185.1identical	Bacteria	Proteobacteria	Gammaproteobacteria	Pasteurellales	Pasteurellaceae	Haemophilus	Haemophilus influenzae	Proteobacteria__Gammaproteobacteria__Pasteurellales__Pasteurellaceae__Haemophilus__Haemophilus influenzae	1851	1696027	916.276067	768	632.9207969	0.383071028	0.386554622	0.036702827	0.500542057	0.506944444	0.061109989	0.356340865	0.358649789	0.049119546	0.292328965	0.288659794	0.059260042
GCF_000012205.1	Successful	Hydrogen bonds	7.771801425	0.186412053	7.25170586	-448.672711	-438.2922316	1.84E-237	4.34E-22	7.01E-129	264730	GCF_000012205.1	ASM1220v1	Pseudomonas savastanoi pv. phaseolicola 1448A (g-proteobacteria)	29438	Pseudomonas savastanoi	GCA_000012205.1GCF_000012205.1identical	Bacteria	Proteobacteria	Gammaproteobacteria	Pseudomonadales	Pseudomonadaceae	Pseudomonas	Pseudomonas savastanoi	Proteobacteria__Gammaproteobacteria__Pseudomonadales__Pseudomonadaceae__Pseudomonas__Pseudomonas savastanoi	5766	5429176	941.5844606	813	747.0740184	0.578851306	0.587301587	0.043133953	0.619964392	0.626302225	0.062034758	0.436639771	0.431607168	0.057963446	0.679953566	0.700292961	0.084847596
GCF_000012225.1	Successful	Hydrogen bonds	6.855356509	0.115144441	6.469807125	-336.8278248	-326.4473454	1.00E-204	2.16E-10	2.84E-118	322098	GCF_000012225.1	ASM1222v1	Aster yellows witches'-broom phytoplasma AYWB (mycoplasmas)	229545	Aster yellows witches'-broom phytoplasma	GCA_000012225.1GCF_000012225.1identical	Bacteria	Tenericutes	Mollicutes	Acholeplasmatales	Acholeplasmataceae	Candidatus Phytoplasma	Aster yellows witches'-broom phytoplasma	Tenericutes__Mollicutes__Acholeplasmatales__Acholeplasmataceae__Candidatus Phytoplasma__Aster yellows witches'-broom phytoplasma	673	553567	822.5364042	630	629.8909715	0.272151179	0.274064171	0.047905362	0.354741807	0.358717435	0.083516685	0.265277207	0.267080745	0.05997597	0.196433017	0.196759259	0.055910732
GCF_000012245.1	Successful	Hydrogen bonds	7.808099509	0.16854723	7.251523762	-506.9541676	-496.5736882	2.71E-249	4.42E-35	1.81E-145	205918	GCF_000012245.1	ASM1224v1	Pseudomonas syringae pv. syringae B728a (g-proteobacteria)	317	Pseudomonas syringae	GCA_000012245.1GCF_000012245.1identical	Bacteria	Proteobacteria	Gammaproteobacteria	Pseudomonadales	Pseudomonadaceae	Pseudomonas	Pseudomonas syringae	Proteobacteria__Gammaproteobacteria__Pseudomonadales__Pseudomonadaceae__Pseudomonas__Pseudomonas syringae	5089	5345538	1050.410297	873	1137.824576	0.593490288	0.602027883	0.041860527	0.630783008	0.634502924	0.055507957	0.430329264	0.430769231	0.046288068	0.719358592	0.739316239	0.081615309
GCF_000012265.1	Successful	Hydrogen bonds	7.934478053	0.170883218	7.30598663	-505.6947373	-495.3142579	8.81E-250	8.18E-39	2.63E-145	220664	GCF_000012265.1	ASM1226v1	Pseudomonas protegens Pf-5 (g-proteobacteria)	380021	Pseudomonas protegens	GCA_000012265.1GCF_000012265.1identical	Bacteria	Proteobacteria	Gammaproteobacteria	Pseudomonadales	Pseudomonadaceae	Pseudomonas	Pseudomonas protegens	Proteobacteria__Gammaproteobacteria__Pseudomonadales__Pseudomonadaceae__Pseudomonas__Pseudomonas protegens	6325	6318735	999.0094862	858	879.4989479	0.632593561	0.640826873	0.044814144	0.654016894	0.657894737	0.058572842	0.43705112	0.436548223	0.048364501	0.80671288	0.831683168	0.088949137
GCF_000012285.1	Unsuccessful	Hydrogen bonds	7.112175901	NA	6.989614243	NA	NA	NA	NA	NA	330779	GCF_000012285.1	ASM1228v1	Sulfolobus acidocaldarius DSM 639 (crenarchaeotes)	2285	Sulfolobus acidocaldarius	GCA_000012285.1GCF_000012285.1identical	Archaea	Crenarchaeota	Thermoprotei	Sulfolobales	Sulfolobaceae	Sulfolobus	Sulfolobus acidocaldarius	Crenarchaeota__Thermoprotei__Sulfolobales__Sulfolobaceae__Sulfolobus__Sulfolobus acidocaldarius	2278	1948568	855.3854258	747	547.8486706	0.370786773	0.37062359	0.036854306	0.44229576	0.445888082	0.050182453	0.333185816	0.333333333	0.051246499	0.33687856	0.329793499	0.073713708
GCF_000012305.1	Successful	Hydrogen bonds	7.351977098	0.156958309	6.93631997	-420.3441954	-409.963716	4.58E-228	4.81E-16	1.36E-127	259536	GCF_000012305.1	ASM1230v1	Psychrobacter arcticus 273-4 (g-proteobacteria)	334543	Psychrobacter arcticus	GCA_000012305.1GCF_000012305.1identical	Bacteria	Proteobacteria	Gammaproteobacteria	Pseudomonadales	Moraxellaceae	Psychrobacter	Psychrobacter arcticus	Proteobacteria__Gammaproteobacteria__Pseudomonadales__Moraxellaceae__Psychrobacter__Psychrobacter arcticus	2185	2164849	990.7775744	852	780.4918063	0.43983249	0.445901639	0.033874796	0.53086974	0.538461538	0.055413061	0.383168626	0.384493671	0.04694347	0.40546232	0.410714286	0.055462853
GCF_000012325.1	Successful	Hydrogen bonds	7.176892829	0.19553177	6.634299159	-462.2646406	-451.8841612	2.88E-237	2.87E-24	2.17E-126	167879	GCF_000012325.1	ASM1232v1	Colwellia psychrerythraea 34H (g-proteobacteria)	28229	Colwellia psychrerythraea	GCA_000012325.1GCF_000012325.1identical	Bacteria	Proteobacteria	Gammaproteobacteria	Alteromonadales	Colwelliaceae	Colwellia	Colwellia psychrerythraea	Proteobacteria__Gammaproteobacteria__Alteromonadales__Colwelliaceae__Colwellia__Colwellia psychrerythraea	4499	4519530	1004.563236	849	718.9370969	0.385023877	0.386918834	0.029551583	0.489189938	0.491735537	0.054295012	0.361796901	0.362944162	0.044991899	0.304083991	0.3014862	0.046972375
GCF_000012345.1	Successful	Hydrogen bonds	6.899007603	0.176196179	6.403214974	-375.4999504	-365.119471	9.67E-217	1.11E-13	6.45E-111	335992	GCF_000012345.1	ASM1234v1	Candidatus Pelagibacter ubique HTCC1062 (a-proteobacteria)	198252	Candidatus Pelagibacter ubique	GCA_000012345.1GCF_000012345.1identical	Bacteria	Proteobacteria	Alphaproteobacteria	Pelagibacterales	Pelagibacteraceae	Candidatus Pelagibacter	Candidatus Pelagibacter ubique	Proteobacteria__Alphaproteobacteria__Pelagibacterales__Pelagibacteraceae__Candidatus Pelagibacter__Candidatus Pelagibacter ubique	1359	1253669	922.4937454	816	557.9660357	0.294531103	0.297372061	0.041657652	0.392405928	0.396276596	0.067874509	0.314757914	0.314102564	0.063480708	0.176428268	0.172222222	0.035970125
GCF_000012365.1	Successful	Hydrogen bonds	8.05630939	0.215762668	7.275877141	-447.872989	-437.4925096	1.50E-239	4.83E-31	7.27E-124	271848	GCF_000012365.1	ASM1236v1	Burkholderia thailandensis E264 (b-proteobacteria)	57975	Burkholderia thailandensis	GCA_000012365.1GCF_000012365.1identical	Bacteria	Proteobacteria	Betaproteobacteria	Burkholderiales	Burkholderiaceae	Burkholderia	Burkholderia thailandensis	Proteobacteria__Betaproteobacteria__Burkholderiales__Burkholderiaceae__Burkholderia__Burkholderia thailandensis	6347	5877457	926.0212699	795	825.8918145	0.67035708	0.676791277	0.050750767	0.673634799	0.677227723	0.063959242	0.497770895	0.4875	0.080338938	0.839664343	0.875	0.097948732
GCF_000012385.1	Successful	Hydrogen bonds	6.959916596	0.136206929	6.606806744	-441.5407743	-431.1602949	4.16E-229	1.21E-16	4.22E-135	336407	GCF_000012385.1	ASM1238v1	Rickettsia bellii RML369-C (a-proteobacteria)	33990	Rickettsia bellii	GCA_000012385.1GCF_000012385.1identical	Bacteria	Proteobacteria	Alphaproteobacteria	Rickettsiales	Rickettsiaceae	Rickettsia	Rickettsia bellii	Proteobacteria__Alphaproteobacteria__Rickettsiales__Rickettsiaceae__Rickettsia__Rickettsia bellii	1497	1307914	873.6900468	723	671.0599706	0.316130653	0.31420765	0.045687682	0.415054888	0.417355372	0.065252023	0.311289065	0.310077519	0.059705503	0.22204621	0.211538462	0.069059064
GCF_000012405.1	Successful	Hydrogen bonds	8.045711081	0.182510163	7.711889897	-507.4001942	-497.0197148	3.61E-251	1.58E-18	1.47E-143	269800	GCF_000012405.1	ASM1240v1	Thermobifida fusca YX (high GC Gram+)	2021	Thermobifida fusca	GCA_000012405.1GCF_000012405.1identical	Bacteria	Actinobacteria	Actinobacteria	Streptosporangiales	Nocardiopsaceae	Thermobifida	Thermobifida fusca	Actinobacteria__Actinobacteria__Streptosporangiales__Nocardiopsaceae__Thermobifida__Thermobifida fusca	3081	3054080	991.2625771	858	662.7905427	0.676521246	0.67921147	0.034714574	0.702207729	0.705501618	0.055047517	0.486977742	0.486577181	0.055336289	0.840378376	0.852040816	0.059440447
GCF_000012425.1	Successful	Hydrogen bonds	7.809473078	0.214021898	7.193643855	-473.9818367	-463.6013573	1.00E-243	1.01E-27	2.26E-128	159087	GCF_000012425.1	ASM1242v1	Dechloromonas aromatica RCB (b-proteobacteria)	259537	Dechloromonas aromatica	GCA_000012425.1GCF_000012425.1identical	Bacteria	Proteobacteria	Betaproteobacteria	Rhodocyclales	Azonexaceae	Dechloromonas	Dechloromonas aromatica	Proteobacteria__Betaproteobacteria__Rhodocyclales__Azonexaceae__Dechloromonas__Dechloromonas aromatica	4249	4118732	969.3414921	807	684.7670225	0.593343593	0.598656591	0.044095517	0.631339525	0.635245902	0.053264877	0.437346139	0.435424354	0.049765474	0.711344404	0.723830735	0.089732312
GCF_000012445.1	Successful	Hydrogen bonds	7.860118998	0.200425473	7.219291415	-464.93482	-454.5543406	9.47E-242	4.50E-29	1.15E-129	205922	GCF_000012445.1	ASM1244v1	Pseudomonas fluorescens Pf0-1 (g-proteobacteria)	294	Pseudomonas fluorescens	GCA_000012445.1GCF_000012445.1identical	Bacteria	Proteobacteria	Gammaproteobacteria	Pseudomonadales	Pseudomonadaceae	Pseudomonas	Pseudomonas fluorescens	Proteobacteria__Gammaproteobacteria__Pseudomonadales__Pseudomonadaceae__Pseudomonas__Pseudomonas fluorescens	5767	5782539	1002.694469	855	853.6003184	0.606499923	0.615300546	0.040944672	0.634548306	0.63963964	0.055805068	0.430478534	0.429805616	0.047731139	0.754476022	0.775784753	0.084354654
GCF_000012465.1	Successful	Hydrogen bonds	7.095283327	0.21118705	6.901209908	-416.8041664	-406.423687	1.18E-227	0.000532901	7.57E-113	59920	GCF_000012465.1	ASM1246v1	Prochlorococcus marinus str. NATL2A (cyanobacteria)	1219	Prochlorococcus marinus	GCA_000012465.1GCF_000012465.1identical	Bacteria	Cyanobacteria	NA	Synechococcales	Prochloraceae	Prochlorococcus	Prochlorococcus marinus	Cyanobacteria__NA__Synechococcales__Prochloraceae__Prochlorococcus__Prochlorococcus marinus	1961	1583699	807.5976543	660	614.8201685	0.358100886	0.360902256	0.043813455	0.454248562	0.458333333	0.070503366	0.365381561	0.367816092	0.05751422	0.254672698	0.249462366	0.05315379
GCF_000012485.1	Successful	Hydrogen bonds	7.758092691	0.175083284	7.165655033	-445.0924355	-434.7119561	3.04E-236	1.61E-26	1.19E-130	319225	GCF_000012485.1	ASM1248v1	Pelodictyon luteolum DSM 273 (green sulfur bacteria)	1100	Pelodictyon luteolum	GCA_000012485.1GCF_000012485.1identical	Bacteria	Chlorobi	Chlorobia	Chlorobiales	Chlorobiaceae	Pelodictyon	Pelodictyon luteolum	Chlorobi__Chlorobia__Chlorobiales__Chlorobiaceae__Pelodictyon__Pelodictyon luteolum	2199	2127202	967.3497044	831	781.3400664	0.574240509	0.582024433	0.040853359	0.603434045	0.607038123	0.054151788	0.426756621	0.425414365	0.053016449	0.692530505	0.710467706	0.082874759
GCF_000012505.1	Unsuccessful	Hydrogen bonds	7.66516143	NA	7.611507128	NA	NA	NA	NA	NA	316279	GCF_000012505.1	ASM1250v1	Synechococcus sp. CC9902 (cyanobacteria)	316279	Synechococcus sp. CC9902	GCA_000012505.1GCF_000012505.1identical	Bacteria	Cyanobacteria	NA	Synechococcales	Synechococcaceae	Synechococcus	Synechococcus sp. CC9902	Cyanobacteria__NA__Synechococcales__Synechococcaceae__Synechococcus__Synechococcus sp. CC9902	2347	2012666	857.5483596	729	635.1261883	0.544418894	0.558558559	0.056846708	0.618390866	0.630769231	0.069938214	0.444498102	0.446753247	0.05305003	0.57036764	0.588235294	0.093538518
GCF_000012525.1	Successful	Hydrogen bonds	7.694989445	0.209129404	7.496154381	-463.6607309	-453.2802515	7.40E-241	9.24E-06	1.71E-126	1140	GCF_000012525.1	ASM1252v1	Synechococcus elongatus PCC 7942 (cyanobacteria)	32046	Synechococcus elongatus	GCA_000012525.1GCF_000012525.1identical	Bacteria	Cyanobacteria	NA	Synechococcales	Synechococcaceae	Synechococcus	Synechococcus elongatus	Cyanobacteria__NA__Synechococcales__Synechococcaceae__Synechococcus__Synechococcus elongatus	2696	2444543	906.7295994	768	619.2348549	0.557389874	0.568314496	0.043661136	0.633053244	0.640537219	0.056217931	0.440549061	0.44073372	0.050985684	0.598567372	0.612034483	0.079221849
GCF_000012545.1	Successful	Hydrogen bonds	6.887097287	0.15167595	6.569858474	-465.0317006	-454.6512212	1.65E-234	1.78E-15	1.29E-135	339860	GCF_000012545.1	ASM1254v1	Methanosphaera stadtmanae DSM 3091 (euryarchaeotes)	2317	Methanosphaera stadtmanae	GCA_000012545.1GCF_000012545.1identical	Archaea	Euryarchaeota	Methanobacteria	Methanobacteriales	Methanobacteriaceae	Methanosphaera	Methanosphaera stadtmanae	Euryarchaeota__Methanobacteria__Methanobacteriales__Methanobacteriaceae__Methanosphaera__Methanosphaera stadtmanae	1536	1486979	968.0852865	789	874.1110015	0.290233493	0.291989633	0.035926066	0.421950682	0.426928587	0.07442317	0.312716024	0.316404651	0.06040958	0.136035372	0.131503759	0.038905537
GCF_000012565.1	Successful	Hydrogen bonds	6.934557845	0.170066605	6.632496488	-406.1453467	-395.7648673	3.30E-223	1.25E-08	5.04E-119	269484	GCF_000012565.1	ASM1256v1	Ehrlichia canis str. Jake (a-proteobacteria)	944	Ehrlichia canis	GCA_000012565.1GCF_000012565.1identical	Bacteria	Proteobacteria	Alphaproteobacteria	Rickettsiales	Anaplasmataceae	Ehrlichia	Ehrlichia canis	Proteobacteria__Alphaproteobacteria__Rickettsiales__Anaplasmataceae__Ehrlichia__Ehrlichia canis	943	949521	1006.915164	798	897.7638777	0.306920117	0.30829421	0.030027751	0.404088305	0.406162465	0.059239057	0.320612017	0.320872274	0.050742061	0.196060448	0.191860465	0.038642199
GCF_000012585.1	Successful	Hydrogen bonds	7.361636847	0.194570426	6.898502881	-418.1094093	-407.7289299	5.18E-229	4.40E-15	2.24E-118	340177	GCF_000012585.1	ASM1258v1	Chlorobium chlorochromatii CaD3 (epibiont of the phototrophic consortium \Chlorochromatium aggregatum\")"	337090	Chlorobium chlorochromatii	GCA_000012585.1GCF_000012585.1identical	Bacteria	Chlorobi	Chlorobia	Chlorobiales	Chlorobiaceae	Chlorobium	Chlorobium chlorochromatii	Chlorobi__Chlorobia__Chlorobiales__Chlorobiaceae__Chlorobium__Chlorobium chlorochromatii	2132	2279107	1068.999531	816	3018.267983	0.439461859	0.451965369	0.054692706	0.542139092	0.552126835	0.065098121	0.384096186	0.387096774	0.056821912	0.392150721	0.409886977	0.084706961
GCF_000012605.1	Successful	Hydrogen bonds	7.33163117	0.145883447	6.848655931	-429.9589696	-419.5784902	2.12E-229	6.84E-22	3.02E-132	317025	GCF_000012605.1	ASM1260v1	Hydrogenovibrio crunogenus XCL-2 (g-proteobacteria)	39765	Hydrogenovibrio crunogenus	GCA_000012605.1GCF_000012605.1identical	Bacteria	Proteobacteria	Gammaproteobacteria	Thiotrichales	Piscirickettsiaceae	Hydrogenovibrio	Hydrogenovibrio crunogenus	Proteobacteria__Gammaproteobacteria__Thiotrichales__Piscirickettsiaceae__Hydrogenovibrio__Hydrogenovibrio crunogenus	2254	2200255	976.1557232	834	647.7870385	0.434142779	0.437567222	0.034712166	0.521938134	0.527027027	0.050590669	0.364350374	0.364778708	0.046019809	0.416139791	0.424009804	0.06611137
GCF_000012625.1	Successful	Hydrogen bonds	7.824773262	0.21599362	7.703374885	-465.8092249	-455.4287455	3.58E-242	0.00607709	4.12E-126	110662	GCF_000012625.1	ASM1262v1	Synechococcus sp. CC9605 (cyanobacteria)	110662	Synechococcus sp. CC9605	GCA_000012625.1GCF_000012625.1identical	Bacteria	Cyanobacteria	NA	Synechococcales	Synechococcaceae	Synechococcus	Synechococcus sp. CC9605	Cyanobacteria__NA__Synechococcales__Synechococcaceae__Synechococcus__Synechococcus sp. CC9605	2717	2188744	805.5737946	666	589.4112582	0.594333455	0.610169492	0.060977553	0.643816649	0.655882353	0.075309764	0.453008614	0.455319149	0.057859295	0.686176454	0.712962963	0.105044675
GCF_000012645.1	Successful	Hydrogen bonds	6.965835623	0.141086996	6.683079688	-440.0138906	-429.6334112	3.86E-229	8.23E-12	1.43E-133	74546	GCF_000012645.1	ASM1264v1	Prochlorococcus marinus str. MIT 9312 (cyanobacteria)	1219	Prochlorococcus marinus	GCA_000012645.1GCF_000012645.1identical	Bacteria	Cyanobacteria	NA	Synechococcales	Prochloraceae	Prochlorococcus	Prochlorococcus marinus	Cyanobacteria__NA__Synechococcales__Prochloraceae__Prochlorococcus__Prochlorococcus marinus	1839	1532900	833.5508428	717	589.8056812	0.3165926	0.317191283	0.044023253	0.406261704	0.408653846	0.072642933	0.332267114	0.332579186	0.060241147	0.211249013	0.207011686	0.042070365
GCF_000012665.1	Successful	Hydrogen bonds	7.761600058	0.182900244	7.124810799	-413.5577801	-403.1773007	6.92E-230	2.64E-23	3.02E-122	207559	GCF_000012665.1	ASM1266v1	Desulfovibrio alaskensis G20 (d-proteobacteria)	58180	Desulfovibrio alaskensis	GCA_000012665.1GCF_000012665.1identical	Bacteria	Proteobacteria	Deltaproteobacteria	Desulfovibrionales	Desulfovibrionaceae	Desulfovibrio	Desulfovibrio alaskensis	Proteobacteria__Deltaproteobacteria__Desulfovibrionales__Desulfovibrionaceae__Desulfovibrio__Desulfovibrio alaskensis	3384	3308685	977.7437943	843	680.9412998	0.577509321	0.581402803	0.045061844	0.632319906	0.636767834	0.057681495	0.443682162	0.441924708	0.060809219	0.656526636	0.66384839	0.073468809
GCF_000012685.1	Successful	Hydrogen bonds	8.080321448	0.118521169	7.809413862	-555.3830232	-545.0025438	5.82E-258	2.77E-26	2.95E-170	246197	GCF_000012685.1	ASM1268v1	Myxococcus xanthus DK 1622 (d-proteobacteria)	34	Myxococcus xanthus	GCA_000012685.1GCF_000012685.1identical	Bacteria	Proteobacteria	Deltaproteobacteria	Myxococcales	Myxococcaceae	Myxococcus	Myxococcus xanthus	Proteobacteria__Deltaproteobacteria__Myxococcales__Myxococcaceae__Myxococcus__Myxococcus xanthus	7267	8309050	1143.394798	915	1215.754827	0.686700374	0.690763052	0.032874781	0.694126928	0.699095023	0.058346592	0.484047898	0.484615385	0.055203089	0.881925853	0.894736842	0.05883004
GCF_000012705.1	Successful	Hydrogen bonds	7.087798076	0.197957736	6.523394042	-392.8808603	-382.5003809	3.35E-222	1.90E-16	8.71E-111	205921	GCF_000012705.1	ASM1270v1	Streptococcus agalactiae A909 (firmicutes)	1311	Streptococcus agalactiae	GCA_000012705.1GCF_000012705.1identical	Bacteria	Firmicutes	Bacilli	Lactobacillales	Streptococcaceae	Streptococcus	Streptococcus agalactiae	Firmicutes__Bacilli__Lactobacillales__Streptococcaceae__Streptococcus__Streptococcus agalactiae	2103	1887049	897.3128864	777	619.3139747	0.354413331	0.355457227	0.038152822	0.470750493	0.473799127	0.070235107	0.331639158	0.333333333	0.054685171	0.260849506	0.252747253	0.054486587
GCF_000012725.1	Successful	Hydrogen bonds	7.909981788	0.171324179	7.514039947	-420.8930394	-410.51256	7.66E-232	6.28E-14	2.77E-127	323098	GCF_000012725.1	ASM1272v1	Nitrobacter winogradskyi Nb-255 (a-proteobacteria)	913	Nitrobacter winogradskyi	GCA_000012725.1GCF_000012725.1identical	Bacteria	Proteobacteria	Alphaproteobacteria	Rhizobiales	Bradyrhizobiaceae	Nitrobacter	Nitrobacter winogradskyi	Proteobacteria__Alphaproteobacteria__Rhizobiales__Bradyrhizobiaceae__Nitrobacter__Nitrobacter winogradskyi	3168	2896169	914.1947601	769	652.9322254	0.623373722	0.628408331	0.038375718	0.63919022	0.644481358	0.057321029	0.475212677	0.469009398	0.06564108	0.75572263	0.769041576	0.073669555
GCF_000012745.1	Successful	Hydrogen bonds	8.01470853	0.210117816	7.386103077	-462.6733851	-452.2929057	2.47E-242	4.76E-27	6.62E-128	292415	GCF_000012745.1	ASM1274v1	Thiobacillus denitrificans ATCC 25259 (b-proteobacteria)	36861	Thiobacillus denitrificans	GCA_000012745.1GCF_000012745.1identical	Bacteria	Proteobacteria	Betaproteobacteria	Nitrosomonadales	Thiobacillaceae	Thiobacillus	Thiobacillus denitrificans	Proteobacteria__Betaproteobacteria__Nitrosomonadales__Thiobacillaceae__Thiobacillus__Thiobacillus denitrificans	2799	2671724	954.5280457	789	681.1536275	0.660211652	0.664399093	0.040054929	0.676502424	0.680297398	0.060062744	0.459172193	0.456730769	0.056784524	0.84496059	0.860544218	0.063540506
GCF_000012765.1	Successful	Hydrogen bonds	6.730066569	0.255152481	6.316109436	-366.9845634	-356.604084	8.84E-216	1.16E-06	2.32E-91	340047	GCF_000012765.1	ASM1276v1	Mycoplasma capricolum subsp. capricolum ATCC 27343 (mycoplasmas)	2095	Mycoplasma capricolum	GCA_000012765.1GCF_000012765.1identical	Bacteria	Tenericutes	Mollicutes	Mycoplasmatales	Mycoplasmataceae	Mycoplasma	Mycoplasma capricolum	Tenericutes__Mollicutes__Mycoplasmatales__Mycoplasmataceae__Mycoplasma__Mycoplasma capricolum	838	906016	1081.164678	891	758.4775445	0.240486773	0.239223876	0.039239976	0.356739399	0.353226817	0.067222198	0.270146593	0.267774102	0.065202016	0.094571211	0.087700985	0.033898626
GCF_000012785.1	Successful	Hydrogen bonds	8.070171158	0.217518201	7.322764152	-452.3023635	-441.9218841	1.34E-240	3.99E-30	1.73E-124	320372	GCF_000012785.1	ASM1278v1	Burkholderia pseudomallei 1710b (b-proteobacteria)	28450	Burkholderia pseudomallei	GCA_000012785.1GCF_000012785.1identical	Bacteria	Proteobacteria	Betaproteobacteria	Burkholderiales	Burkholderiaceae	Burkholderia	Burkholderia pseudomallei	Proteobacteria__Betaproteobacteria__Burkholderiales__Burkholderiaceae__Burkholderia__Burkholderia pseudomallei	7438	6504352	874.4759344	717	869.0900881	0.675528642	0.683381444	0.056277017	0.678818155	0.684210526	0.069241323	0.519405755	0.5	0.097033072	0.82836362	0.871548078	0.107660168
GCF_000012805.1	Successful	Hydrogen bonds	7.548892046	0.14678552	7.091440136	-429.5997546	-419.2192752	1.34E-230	2.60E-20	3.55E-133	323261	GCF_000012805.1	ASM1280v1	Nitrosococcus oceani ATCC 19707 (g-proteobacteria)	1229	Nitrosococcus oceani	GCA_000012805.1GCF_000012805.1identical	Bacteria	Proteobacteria	Gammaproteobacteria	Chromatiales	Chromatiaceae	Nitrosococcus	Nitrosococcus oceani	Proteobacteria__Gammaproteobacteria__Chromatiales__Chromatiaceae__Nitrosococcus__Nitrosococcus oceani	3292	3085266	937.2010936	774	684.3251054	0.505200314	0.508683989	0.047685794	0.583865068	0.590056785	0.05804107	0.416963199	0.416107383	0.052005212	0.514774385	0.511237982	0.08184062
GCF_000012825.1	Successful	Hydrogen bonds	7.320412436	0.195515603	6.406169104	-352.8662824	-342.485803	5.14E-215	4.24E-24	2.61E-104	435590	GCF_000012825.1	ASM1282v1	Bacteroides vulgatus ATCC 8482 (CFB group bacteria)	821	Bacteroides vulgatus	GCA_000012825.1GCF_000012825.1identical	Bacteria	Bacteroidetes	Bacteroidia	Bacteroidales	Bacteroidaceae	Bacteroides	Bacteroides vulgatus	Bacteroidetes__Bacteroidia__Bacteroidales__Bacteroidaceae__Bacteroides__Bacteroides vulgatus	4226	4627984	1095.121628	925.5	776.0207277	0.426451679	0.42745606	0.051181957	0.487618294	0.493670886	0.05903673	0.357433626	0.358631831	0.04763567	0.434303164	0.428571429	0.097602995
GCF_000012845.1	Successful	Hydrogen bonds	7.401188327	0.17283485	6.512196215	-341.5949046	-331.2144252	2.33E-212	4.78E-24	1.97E-107	435591	GCF_000012845.1	ASM1284v1	Parabacteroides distasonis ATCC 8503 (CFB group bacteria)	823	Parabacteroides distasonis	GCA_000012845.1GCF_000012845.1identical	Bacteria	Bacteroidetes	Bacteroidia	Bacteroidales	Tannerellaceae	Parabacteroides	Parabacteroides distasonis	Bacteroidetes__Bacteroidia__Bacteroidales__Tannerellaceae__Parabacteroides__Parabacteroides distasonis	3976	4371429	1099.453974	951	745.1937707	0.453343007	0.458965815	0.055124663	0.489758573	0.494186047	0.055311748	0.361806241	0.363149924	0.048018145	0.508463498	0.515873016	0.108307984
GCF_000012865.1	Successful	Hydrogen bonds	7.281470005	0.105562603	6.960812043	-403.4316034	-393.051124	3.14E-220	1.63E-13	1.06E-137	246194	GCF_000012865.1	ASM1286v1	Carboxydothermus hydrogenoformans Z-2901 (firmicutes)	129958	Carboxydothermus hydrogenoformans	GCA_000012865.1GCF_000012865.1identical	Bacteria	Firmicutes	Clostridia	Thermoanaerobacterales	Thermoanaerobacteraceae	Carboxydothermus	Carboxydothermus hydrogenoformans	Firmicutes__Clostridia__Thermoanaerobacterales__Thermoanaerobacteraceae__Carboxydothermus__Carboxydothermus hydrogenoformans	2440	2176788	892.1262295	790.5	560.582587	0.418704492	0.423328644	0.049251729	0.508691158	0.514780416	0.060374884	0.346520136	0.35	0.053042698	0.400902317	0.406209833	0.074709168
GCF_000012885.1	Successful	Hydrogen bonds	7.696492637	0.137589786	7.090608572	-466.3168091	-455.9363297	1.44E-238	2.06E-35	5.36E-144	338963	GCF_000012885.1	ASM1288v1	Pelobacter carbinolicus DSM 2380 (d-proteobacteria)	19	Pelobacter carbinolicus	GCA_000012885.1GCF_000012885.1identical	Bacteria	Proteobacteria	Deltaproteobacteria	Desulfuromonadales	Desulfuromonadaceae	Pelobacter	Pelobacter carbinolicus	Proteobacteria__Deltaproteobacteria__Desulfuromonadales__Desulfuromonadaceae__Pelobacter__Pelobacter carbinolicus	3229	3186682	986.8943945	855	650.6510406	0.552811263	0.559284116	0.051207273	0.608534013	0.613039797	0.062060409	0.414501071	0.414565826	0.05135033	0.635398705	0.643884892	0.087259055
GCF_000012925.1	Successful	Hydrogen bonds	7.825248169	0.145232583	7.153536298	-438.7950496	-428.4145702	6.49E-234	2.86E-33	6.74E-137	269799	GCF_000012925.1	ASM1292v1	Geobacter metallireducens GS-15 (d-proteobacteria)	28232	Geobacter metallireducens	GCA_000012925.1GCF_000012925.1identical	Bacteria	Proteobacteria	Deltaproteobacteria	Desulfuromonadales	Geobacteraceae	Geobacter	Geobacter metallireducens	Proteobacteria__Deltaproteobacteria__Desulfuromonadales__Geobacteraceae__Geobacter__Geobacter metallireducens	3576	3656526	1022.518456	879	733.3272748	0.594937873	0.60467629	0.058225913	0.615108332	0.618421053	0.061350287	0.423370564	0.422613872	0.054211962	0.746335047	0.770833333	0.116895399
GCF_000012945.1	Successful	Hydrogen bonds	8.030909327	0.24307972	7.198533943	-459.6246928	-449.2442134	1.97E-242	4.26E-32	1.14E-120	482957	GCF_000012945.1	ASM1294v1	Burkholderia lata (b-proteobacteria)	482957	Burkholderia lata	GCA_000012945.1GCF_000012945.1identical	Bacteria	Proteobacteria	Betaproteobacteria	Burkholderiales	Burkholderiaceae	Burkholderia	Burkholderia lata	Proteobacteria__Betaproteobacteria__Burkholderiales__Burkholderiaceae__Burkholderia__Burkholderia lata	7900	7569208	958.1275949	879	630.9347682	0.663843965	0.670079676	0.042596903	0.670497753	0.675424216	0.058895237	0.478823697	0.475995825	0.060347458	0.842212424	0.865756276	0.080872341
GCF_000012965.1	Successful	Hydrogen bonds	7.050914819	0.189613143	6.519585239	-438.6364512	-428.2559718	2.22E-231	3.99E-21	5.24E-122	326298	GCF_000012965.1	ASM1296v1	Sulfurimonas denitrificans DSM 1251 (e-proteobacteria)	39766	Sulfurimonas denitrificans	GCA_000012965.1GCF_000012965.1identical	Bacteria	Proteobacteria	Epsilonproteobacteria	Campylobacterales	Helicobacteraceae	Sulfurimonas	Sulfurimonas denitrificans	Proteobacteria__Epsilonproteobacteria__Campylobacterales__Helicobacteraceae__Sulfurimonas__Sulfurimonas denitrificans	2137	2054482	961.3860552	828	637.0424783	0.344080401	0.345572354	0.033376889	0.453695123	0.455882353	0.054160784	0.319529261	0.316568047	0.055230506	0.259016893	0.258064516	0.044746175
GCF_000012985.1	Successful	Hydrogen bonds	7.646496915	0.158552838	7.082600631	-463.7925718	-453.4120924	6.61E-239	8.26E-30	6.40E-138	349521	GCF_000012985.1	ASM1298v1	Hahella chejuensis KCTC 2396 (g-proteobacteria)	158327	Hahella chejuensis	GCA_000012985.1GCF_000012985.1identical	Bacteria	Proteobacteria	Gammaproteobacteria	Oceanospirillales	Hahellaceae	Hahella	Hahella chejuensis	Proteobacteria__Gammaproteobacteria__Oceanospirillales__Hahellaceae__Hahella__Hahella chejuensis	6338	6329572	998.670243	813	854.7385734	0.537284828	0.547372228	0.053909941	0.583361191	0.589714844	0.05741236	0.406716868	0.407784204	0.04963723	0.621776497	0.641025641	0.098770217
GCF_000013005.1	Successful	Hydrogen bonds	7.925886283	0.224311599	7.489275799	-407.8034919	-397.4230125	1.20E-230	3.96E-11	7.44E-113	314225	GCF_000013005.1	ASM1300v1	Erythrobacter litoralis HTCC2594 (a-proteobacteria)	39960	Erythrobacter litoralis	GCA_000013005.1GCF_000013005.1identical	Bacteria	Proteobacteria	Alphaproteobacteria	Sphingomonadales	Erythrobacteraceae	Erythrobacter	Erythrobacter litoralis	Proteobacteria__Alphaproteobacteria__Sphingomonadales__Erythrobacteraceae__Erythrobacter__Erythrobacter litoralis	2925	2800129	957.3090598	813	644.855806	0.631336355	0.634920635	0.035424836	0.658977983	0.6625387	0.0517269	0.460576565	0.459537572	0.05197661	0.774455225	0.788461538	0.066604667
GCF_000013025.1	Successful	Hydrogen bonds	7.895479676	0.18360536	7.452954702	-423.7106635	-413.3301841	8.77E-233	1.66E-15	6.22E-125	228405	GCF_000013025.1	ASM1302v1	Hyphomonas neptunium ATCC 15444 (a-proteobacteria)	81032	Hyphomonas neptunium	GCA_000013025.1GCF_000013025.1identical	Bacteria	Proteobacteria	Alphaproteobacteria	Rhodobacterales	Hyphomonadaceae	Hyphomonas	Hyphomonas neptunium	Proteobacteria__Alphaproteobacteria__Rhodobacterales__Hyphomonadaceae__Hyphomonas__Hyphomonas neptunium	3485	3372110	967.6068867	831	624.8560595	0.621513519	0.623821765	0.036801183	0.656142661	0.658064516	0.048833933	0.467077833	0.467889908	0.049103807	0.741320247	0.751515152	0.068601492
GCF_000013045.1	Successful	Hydrogen bonds	8.016400467	0.079456083	7.794056021	-489.8252645	-479.4447851	8.18E-238	4.87E-17	1.49E-168	309807	GCF_000013045.1	ASM1304v1	Salinibacter ruber DSM 13855 (CFB group bacteria)	146919	Salinibacter ruber	GCA_000013045.1GCF_000013045.1identical	Bacteria	Bacteroidetes	NA	Bacteroidetes Order II. Incertae sedis	Rhodothermaceae	Salinibacter	Salinibacter ruber	Bacteroidetes__NA__Bacteroidetes Order II. Incertae sedis__Rhodothermaceae__Salinibacter__Salinibacter ruber	2833	3044361	1074.606777	912	726.457796	0.663819278	0.669607843	0.043103965	0.686676359	0.691176471	0.054437124	0.462377744	0.46090535	0.061391665	0.84240373	0.860606061	0.077825405
GCF_000013065.1	Successful	Hydrogen bonds	7.083693116	0.159729867	6.725401458	-514.689676	-504.3091966	1.63E-246	1.23E-23	3.28E-145	361100	GCF_000013065.1	ASM1306v1	Bacillus cereus Q1 (firmicutes)	1396	Bacillus cereus	GCA_000013065.1GCF_000013065.1identical	Bacteria	Firmicutes	Bacilli	Bacillales	Bacillaceae	Bacillus	Bacillus cereus	Firmicutes__Bacilli__Bacillales__Bacillaceae__Bacillus__Bacillus cereus	5718	4678609	818.2247289	702	655.4544241	0.353895147	0.356014184	0.038190006	0.466778687	0.472371381	0.070503198	0.328267632	0.328724502	0.05893246	0.266636993	0.262295082	0.050765142
GCF_000013085.1	Successful	Hydrogen bonds	7.993912971	0.182623327	7.613347909	-488.6150119	-478.2345325	6.08E-247	1.92E-19	2.59E-139	269796	GCF_000013085.1	ASM1308v1	Rhodospirillum rubrum ATCC 11170 (a-proteobacteria)	1085	Rhodospirillum rubrum	GCA_000013085.1GCF_000013085.1identical	Bacteria	Proteobacteria	Alphaproteobacteria	Rhodospirillales	Rhodospirillaceae	Rhodospirillum	Rhodospirillum rubrum	Proteobacteria__Alphaproteobacteria__Rhodospirillales__Rhodospirillaceae__Rhodospirillum__Rhodospirillum rubrum	3837	3891549	1014.216575	888	654.488201	0.656699801	0.659557662	0.043302214	0.679419475	0.681992337	0.058263417	0.481004082	0.480686695	0.055396808	0.809675846	0.823529412	0.060996984
GCF_000013105.1	Successful	Hydrogen bonds	7.714623488	0.116217614	7.313054783	-391.7788446	-381.3983652	2.48E-221	6.63E-16	1.91E-134	264732	GCF_000013105.1	ASM1310v1	Moorella thermoacetica ATCC 39073 (firmicutes)	1525	Moorella thermoacetica	GCA_000013105.1GCF_000013105.1identical	Bacteria	Firmicutes	Clostridia	Thermoanaerobacterales	Thermoanaerobacteraceae	Moorella	Moorella thermoacetica	Firmicutes__Clostridia__Thermoanaerobacterales__Thermoanaerobacteraceae__Moorella__Moorella thermoacetica	2460	2264601	920.5695122	810	578.096506	0.560147295	0.57087766	0.063024319	0.617857445	0.626086957	0.067291429	0.41777007	0.421052632	0.054165951	0.644814369	0.666666667	0.106091094
GCF_000013125.1	Successful	Hydrogen bonds	7.300622671	0.166138187	7.080849636	-372.2825654	-361.902086	4.43E-218	0.000208915	5.10E-115	212042	GCF_000013125.1	ASM1312v1	Anaplasma phagocytophilum str. HZ (agent of human granulocytic ehrlichiosis)	948	Anaplasma phagocytophilum	GCA_000013125.1GCF_000013125.1identical	Bacteria	Proteobacteria	Alphaproteobacteria	Rickettsiales	Anaplasmataceae	Anaplasma	Anaplasma phagocytophilum	Proteobacteria__Alphaproteobacteria__Rickettsiales__Anaplasmataceae__Anaplasma__Anaplasma phagocytophilum	1134	1045959	922.3624339	720	832.4706611	0.425953649	0.427361854	0.029042502	0.498653578	0.504132231	0.05472476	0.392328038	0.39010989	0.050672724	0.386883193	0.385397609	0.05329684
GCF_000013145.1	Successful	Hydrogen bonds	6.952032122	0.168220502	6.667394594	-398.5308681	-388.1503887	1.22E-221	1.42E-07	5.63E-118	205920	GCF_000013145.1	ASM1314v1	Ehrlichia chaffeensis str. Arkansas (a-proteobacteria)	945	Ehrlichia chaffeensis	GCA_000013145.1GCF_000013145.1identical	Bacteria	Proteobacteria	Alphaproteobacteria	Rickettsiales	Anaplasmataceae	Ehrlichia	Ehrlichia chaffeensis	Proteobacteria__Alphaproteobacteria__Rickettsiales__Anaplasmataceae__Ehrlichia__Ehrlichia chaffeensis	909	915623	1007.286029	819	852.2839616	0.312538058	0.312745098	0.029969992	0.407863742	0.409395973	0.057131903	0.323795052	0.323699422	0.050600545	0.205956781	0.201492537	0.037187395
GCF_000013165.1	Successful	Hydrogen bonds	7.271312201	0.174909052	6.958028003	-375.6379171	-365.2574377	6.08E-219	4.23E-07	1.90E-113	222891	GCF_000013165.1	ASM1316v1	Neorickettsia sennetsu str. Miyayama (a-proteobacteria)	951	Neorickettsia sennetsu	GCA_000013165.1GCF_000013165.1identical	Bacteria	Proteobacteria	Alphaproteobacteria	Rickettsiales	Anaplasmataceae	Neorickettsia	Neorickettsia sennetsu	Proteobacteria__Alphaproteobacteria__Rickettsiales__Anaplasmataceae__Neorickettsia__Neorickettsia sennetsu	761	731913	961.7779238	795	667.3342762	0.415186783	0.415744157	0.028203743	0.491639455	0.494505495	0.049027032	0.372821791	0.36996337	0.048247904	0.381099102	0.378277154	0.04495573
GCF_000013185.1	Successful	Hydrogen bonds	7.033869839	0.229931332	6.613036433	-354.6172903	-344.2368109	1.40E-214	4.84E-07	1.18E-95	374463	GCF_000013185.1	ASM1318v1	Baumannia cicadellinicola str. Hc (Homalodisca coagulata) (g-proteobacteria)	186490	Candidatus Baumannia cicadellinicola	GCA_000013185.1GCF_000013185.1identical	Bacteria	Proteobacteria	Gammaproteobacteria	NA	NA	NA	Candidatus Baumannia cicadellinicola	Proteobacteria__Gammaproteobacteria__NA__NA__NA__Candidatus Baumannia cicadellinicola	603	595025	986.774461	861	631.1233082	0.341020117	0.342507645	0.034039924	0.472321855	0.477272727	0.058105325	0.35235445	0.353413655	0.045013308	0.198382126	0.198731501	0.043854622
GCF_000013205.1	Unsuccessful	Hydrogen bonds	7.834063531	NA	7.616060226	NA	NA	NA	NA	NA	321327	GCF_000013205.1	ASM1320v1	Synechococcus sp. JA-3-3Ab (cyanobacteria)	321327	Synechococcus sp. JA-3-3Ab	GCA_000013205.1GCF_000013205.1identical	Bacteria	Cyanobacteria	NA	Synechococcales	Synechococcaceae	Synechococcus	Synechococcus sp. JA-3-3Ab	Cyanobacteria__NA__Synechococcales__Synechococcaceae__Synechococcus__Synechococcus sp. JA-3-3Ab	2709	2530599	934.145072	804	640.4657815	0.60299942	0.612521151	0.043925806	0.644990232	0.652694611	0.059003258	0.443597752	0.443319838	0.05292248	0.720412569	0.736	0.078635754
GCF_000013225.1	Successful	Hydrogen bonds	7.790143355	0.155255435	7.508677742	-435.0173996	-424.6369202	1.64E-233	2.12E-10	1.47E-133	321332	GCF_000013225.1	ASM1322v1	Synechococcus sp. JA-2-3B'a(2-13) (cyanobacteria)	321332	Synechococcus sp. JA-2-3B'a(2-13)	GCA_000013225.1GCF_000013225.1identical	Bacteria	Cyanobacteria	NA	Synechococcales	Synechococcaceae	Synechococcus	Synechococcus sp. JA-2-3B'a(2-13)	Cyanobacteria__NA__Synechococcales__Synechococcaceae__Synechococcus__Synechococcus sp. JA-2-3B'a(2-13)	2756	2605910	945.5406386	819	650.1828631	0.58652859	0.594098742	0.039855019	0.634574477	0.643041778	0.057130547	0.440627468	0.440962419	0.049885362	0.684385633	0.695652174	0.069916025
GCF_000013245.1	Successful	Hydrogen bonds	7.201763853	0.170142683	6.729413796	-388.2962658	-377.9157864	5.24E-221	2.23E-14	8.36E-117	357544	GCF_000013245.1	ASM1324v1	Helicobacter pylori HPAG1 (e-proteobacteria)	210	Helicobacter pylori	GCA_000013245.1GCF_000013245.1identical	Bacteria	Proteobacteria	Epsilonproteobacteria	Campylobacterales	Helicobacteraceae	Helicobacter	Helicobacter pylori	Proteobacteria__Epsilonproteobacteria__Campylobacterales__Helicobacteraceae__Helicobacter__Helicobacter pylori	1543	1478745	958.3570966	810	734.2651498	0.390591258	0.394202899	0.037730548	0.436947496	0.441558442	0.05425068	0.322406624	0.320175439	0.049333249	0.412415188	0.419642857	0.057202775
GCF_000013265.1	Successful	Hydrogen bonds	7.552957677	0.21229752	6.84531765	-453.0091112	-442.6286318	7.27E-238	3.88E-29	5.56E-123	364106	GCF_000013265.1	ASM1326v1	Escherichia coli UTI89 (E. coli)	562	Escherichia coli	GCA_000013265.1GCF_000013265.1identical	Bacteria	Proteobacteria	Gammaproteobacteria	Enterobacterales	Enterobacteriaceae	Escherichia	Escherichia coli	Proteobacteria__Gammaproteobacteria__Enterobacterales__Enterobacteriaceae__Escherichia__Escherichia coli	5038	4619674	916.9658595	783	697.8887078	0.505066582	0.516642925	0.052947823	0.573961632	0.586956522	0.072409252	0.40547668	0.406549717	0.052812671	0.535763089	0.549042514	0.087400717
GCF_000013285.1	Successful	Hydrogen bonds	6.88642778	0.151085043	6.529001062	-436.5840938	-426.2036144	1.78E-228	4.39E-15	9.21E-130	195103	GCF_000013285.1	ASM1328v1	Clostridium perfringens ATCC 13124 (firmicutes)	1502	Clostridium perfringens	GCA_000013285.1GCF_000013285.1identical	Bacteria	Firmicutes	Clostridia	Clostridiales	Clostridiaceae	Clostridium	Clostridium perfringens	Firmicutes__Clostridia__Clostridiales__Clostridiaceae__Clostridium__Clostridium perfringens	2828	2725104	963.6152758	816	679.3803944	0.290700661	0.29302074	0.034348117	0.403841334	0.407725322	0.063895104	0.300614911	0.300693293	0.056792233	0.167645353	0.163977795	0.034596925
GCF_000013305.1	Successful	Hydrogen bonds	7.55034595	0.216072345	6.825068731	-450.6706001	-440.2901207	1.92E-237	3.72E-29	1.09E-121	362663	GCF_000013305.1	ASM1330v1	Escherichia coli 536 (E. coli)	562	Escherichia coli	GCA_000013305.1GCF_000013305.1identical	Bacteria	Proteobacteria	Gammaproteobacteria	Enterobacterales	Enterobacteriaceae	Escherichia	Escherichia coli	Proteobacteria__Gammaproteobacteria__Enterobacterales__Enterobacteriaceae__Escherichia__Escherichia coli	4676	4389831	938.8004705	816	695.5977036	0.504740631	0.516760068	0.053260645	0.574273501	0.587837838	0.072529544	0.404735027	0.405846642	0.053512968	0.535215329	0.549508178	0.088154708
GCF_000013325.1	Unsuccessful	Hydrogen bonds	7.983889823	NA	7.749862863	NA	NA	NA	NA	NA	279238	GCF_000013325.1	ASM1332v1	Novosphingobium aromaticivorans DSM 12444 (a-proteobacteria)	48935	Novosphingobium aromaticivorans	GCA_000013325.1GCF_000013325.1identical	Bacteria	Proteobacteria	Alphaproteobacteria	Sphingomonadales	Sphingomonadaceae	Novosphingobium	Novosphingobium aromaticivorans	Proteobacteria__Alphaproteobacteria__Sphingomonadales__Sphingomonadaceae__Novosphingobium__Novosphingobium aromaticivorans	3964	3887021	980.5804743	843	655.349013	0.65316649	0.656097977	0.031974263	0.673644518	0.676038373	0.052939443	0.479109887	0.47804878	0.0519249	0.806744881	0.817970937	0.061618481
GCF_000013345.1	Successful	Hydrogen bonds	8.1174791	0.245970669	7.792699509	-564.4761182	-554.0956388	4.83E-265	2.98E-19	3.28E-142	106370	GCF_000013345.1	ASM1334v1	Frankia casuarinae (high GC Gram+)	106370	Frankia casuarinae	GCA_000013345.1GCF_000013345.1identical	Bacteria	Actinobacteria	Actinobacteria	Frankiales	Frankiaceae	Frankia	Frankia casuarinae	Actinobacteria__Actinobacteria__Frankiales__Frankiaceae__Frankia__Frankia casuarinae	4680	4582688	979.2068376	834.5	771.342773	0.699651579	0.703784482	0.037262253	0.718250497	0.722222222	0.058400849	0.526429012	0.523420878	0.068183215	0.854273824	0.866666667	0.062734579
GCF_000013365.1	Successful	Hydrogen bonds	8.016308182	0.196482777	7.528118078	-433.1550143	-422.7745349	8.69E-236	1.20E-17	1.20E-124	316058	GCF_000013365.1	ASM1336v1	Rhodopseudomonas palustris HaA2 (a-proteobacteria)	1076	Rhodopseudomonas palustris	GCA_000013365.1GCF_000013365.1identical	Bacteria	Proteobacteria	Alphaproteobacteria	Rhizobiales	Bradyrhizobiaceae	Rhodopseudomonas	Rhodopseudomonas palustris	Proteobacteria__Alphaproteobacteria__Rhizobiales__Bradyrhizobiaceae__Rhodopseudomonas__Rhodopseudomonas palustris	4728	4638024	980.9695431	837	789.9704584	0.661277623	0.665220474	0.0361004	0.65839199	0.660714286	0.053779996	0.470384899	0.46875	0.054004399	0.855054205	0.87037037	0.063708156
GCF_000013385.1	Successful	Hydrogen bonds	8.262624107	0.209649745	7.980820491	-452.9114793	-442.5309999	1.44E-241	8.89E-09	4.16E-127	290397	GCF_000013385.1	ASM1338v1	Anaeromyxobacter dehalogenans 2CP-C (d-proteobacteria)	161493	Anaeromyxobacter dehalogenans	GCA_000013385.1GCF_000013385.1identical	Bacteria	Proteobacteria	Deltaproteobacteria	Myxococcales	Anaeromyxobacteraceae	Anaeromyxobacter	Anaeromyxobacter dehalogenans	Proteobacteria__Deltaproteobacteria__Myxococcales__Anaeromyxobacteraceae__Anaeromyxobacter__Anaeromyxobacter dehalogenans	4464	4594310	1029.191308	880.5	724.4827026	0.746287027	0.749713293	0.045429859	0.752086417	0.759563349	0.073105826	0.518944845	0.517526794	0.071815258	0.967828636	0.9818959	0.045597698
GCF_000013405.1	Successful	Hydrogen bonds	7.587343491	0.11038859	7.058406045	-463.2065351	-452.8260557	4.85E-235	3.46E-34	2.45E-150	56780	GCF_000013405.1	ASM1340v1	Syntrophus aciditrophicus SB (d-proteobacteria)	316277	Syntrophus aciditrophicus	GCA_000013405.1GCF_000013405.1identical	Bacteria	Proteobacteria	Deltaproteobacteria	Syntrophobacterales	Syntrophaceae	Syntrophus	Syntrophus aciditrophicus	Proteobacteria__Deltaproteobacteria__Syntrophobacterales__Syntrophaceae__Syntrophus__Syntrophus aciditrophicus	2933	2776620	946.6825776	813	649.8975471	0.514412554	0.520537125	0.057246497	0.560065094	0.566037736	0.063486039	0.396009157	0.396551724	0.054031318	0.587163533	0.593922652	0.099307603
GCF_000013425.1	Successful	Hydrogen bonds	7.011437231	0.169239562	6.658776805	-427.7527819	-417.3723025	3.53E-228	1.29E-12	3.31E-124	93061	GCF_000013425.1	ASM1342v1	Staphylococcus aureus subsp. aureus NCTC 8325 (firmicutes)	1280	Staphylococcus aureus	GCA_000013425.1GCF_000013425.1identical	Bacteria	Firmicutes	Bacilli	Bacillales	Staphylococcaceae	Staphylococcus	Staphylococcus aureus	Firmicutes__Bacilli__Bacillales__Staphylococcaceae__Staphylococcus__Staphylococcus aureus	2767	2352093	850.0516805	720	837.3999463	0.328095263	0.331818182	0.03738446	0.441467786	0.450980392	0.073775355	0.310972831	0.311594203	0.056717	0.231845173	0.226890756	0.048790508
GCF_000013445.1	Successful	Hydrogen bonds	7.391199823	0.138253355	7.084656152	-480.7875633	-470.4070839	5.07E-240	1.29E-17	2.34E-145	323259	GCF_000013445.1	ASM1344v1	Methanospirillum hungatei JF-1 (euryarchaeotes)	2203	Methanospirillum hungatei	GCA_000013445.1GCF_000013445.1identical	Archaea	Euryarchaeota	Methanomicrobia	Methanomicrobiales	Methanospirillaceae	Methanospirillum	Methanospirillum hungatei	Euryarchaeota__Methanomicrobia__Methanomicrobiales__Methanospirillaceae__Methanospirillum__Methanospirillum hungatei	3361	3144066	935.4555192	762	702.8873745	0.455320116	0.463244613	0.051213219	0.534217147	0.540901503	0.062183948	0.386798039	0.388316151	0.055083094	0.444946808	0.453488372	0.081445833
GCF_000013465.1	Successful	Hydrogen bonds	7.006012451	0.174526754	6.625033456	-426.5729452	-416.1924658	4.30E-228	1.51E-13	1.14E-122	451515	GCF_000013465.1	ASM1346v1	Staphylococcus aureus subsp. aureus USA300_FPR3757 (firmicutes)	1280	Staphylococcus aureus	GCA_000013465.1GCF_000013465.1identical	Bacteria	Firmicutes	Bacilli	Bacillales	Staphylococcaceae	Staphylococcus	Staphylococcus aureus	Firmicutes__Bacilli__Bacillales__Staphylococcaceae__Staphylococcus__Staphylococcus aureus	2991	2492126	833.2082915	705	851.9533152	0.325832694	0.32942097	0.03851328	0.435237581	0.444444444	0.075808911	0.309715589	0.310344828	0.059508735	0.232548082	0.226804124	0.051375873
GCF_000013485.1	Successful	Hydrogen bonds	7.175650254	0.187530395	6.582942178	-380.1825041	-369.8020247	9.83E-220	5.41E-17	6.05E-111	370551	GCF_000013485.1	ASM1348v1	Streptococcus pyogenes MGAS9429 (firmicutes)	1314	Streptococcus pyogenes	GCA_000013485.1GCF_000013485.1identical	Bacteria	Firmicutes	Bacilli	Lactobacillales	Streptococcaceae	Streptococcus	Streptococcus pyogenes	Firmicutes__Bacilli__Lactobacillales__Streptococcaceae__Streptococcus__Streptococcus pyogenes	1778	1593279	896.1074241	769.5	634.896041	0.384804186	0.388386876	0.038314081	0.491359481	0.498355103	0.066648098	0.344242513	0.344458726	0.051892957	0.31881226	0.318509862	0.062833597
GCF_000013505.1	Successful	Hydrogen bonds	7.170275729	0.18501535	6.594094065	-381.7284492	-371.3479698	5.96E-220	9.89E-17	8.40E-112	370552	GCF_000013505.1	ASM1350v1	Streptococcus pyogenes MGAS10270 (firmicutes)	1314	Streptococcus pyogenes	GCA_000013505.1GCF_000013505.1identical	Bacteria	Firmicutes	Bacilli	Lactobacillales	Streptococcaceae	Streptococcus	Streptococcus pyogenes	Firmicutes__Bacilli__Lactobacillales__Streptococcaceae__Streptococcus__Streptococcus pyogenes	1901	1670475	878.7348764	750	628.8937415	0.384159926	0.388059701	0.039297094	0.489786227	0.496284063	0.066576704	0.343329291	0.344827586	0.052301715	0.319361932	0.31884058	0.065001974
GCF_000013525.1	Successful	Hydrogen bonds	7.180757961	0.18685904	6.598365679	-377.9608877	-367.5804083	2.82E-219	2.07E-16	1.17E-110	370553	GCF_000013525.1	ASM1352v1	Streptococcus pyogenes MGAS2096 (firmicutes)	1314	Streptococcus pyogenes	GCA_000013525.1GCF_000013525.1identical	Bacteria	Firmicutes	Bacilli	Lactobacillales	Streptococcaceae	Streptococcus	Streptococcus pyogenes	Firmicutes__Bacilli__Lactobacillales__Streptococcaceae__Streptococcus__Streptococcus pyogenes	1788	1618506	905.204698	777	653.0233656	0.38726994	0.390824834	0.039838967	0.487834501	0.496314343	0.068597445	0.347426588	0.346477505	0.054885888	0.326551388	0.322916667	0.070990193
GCF_000013545.1	Successful	Hydrogen bonds	7.170103772	0.181363314	6.598054645	-385.9451003	-375.5646209	1.02E-220	2.43E-17	1.64E-113	370554	GCF_000013545.1	ASM1354v1	Streptococcus pyogenes MGAS10750 (firmicutes)	1314	Streptococcus pyogenes	GCA_000013545.1GCF_000013545.1identical	Bacteria	Firmicutes	Bacilli	Lactobacillales	Streptococcaceae	Streptococcus	Streptococcus pyogenes	Firmicutes__Bacilli__Lactobacillales__Streptococcaceae__Streptococcus__Streptococcus pyogenes	1894	1682849	888.5158395	759	644.4688944	0.383174738	0.38818872	0.0406064	0.488112148	0.49547502	0.067730779	0.343435545	0.344086022	0.054775601	0.317976412	0.316677617	0.065361573
GCF_000013565.1	Successful	Hydrogen bonds	7.895547387	0.19332338	7.431294168	-422.9809541	-412.6004747	6.33E-233	1.10E-15	1.39E-122	290400	GCF_000013565.1	ASM1356v1	Jannaschia sp. CCS1 (a-proteobacteria)	290400	Jannaschia sp. CCS1	GCA_000013565.1GCF_000013565.1identical	Bacteria	Proteobacteria	Alphaproteobacteria	Rhodobacterales	Rhodobacteraceae	Jannaschia	Jannaschia sp. CCS1	Proteobacteria__Alphaproteobacteria__Rhodobacterales__Rhodobacteraceae__Jannaschia__Jannaschia sp. CCS1	4316	3984479	923.1879055	825	585.0486487	0.623284811	0.626554813	0.034757892	0.649746754	0.652173913	0.049561338	0.464965105	0.46529195	0.049322758	0.755142611	0.766158869	0.063993609
GCF_000013585.1	Successful	Hydrogen bonds	7.560716688	0.204168213	6.885754665	-442.2878485	-431.9073691	1.87E-235	6.59E-27	1.70E-122	373384	GCF_000013585.1	ASM1358v1	Shigella flexneri 5 str. 8401 (enterobacteria)	623	Shigella flexneri	GCA_000013585.1GCF_000013585.1identical	Bacteria	Proteobacteria	Gammaproteobacteria	Enterobacterales	Enterobacteriaceae	Shigella	Shigella flexneri	Proteobacteria__Gammaproteobacteria__Enterobacterales__Enterobacteriaceae__Shigella__Shigella flexneri	4527	4052431	895.169207	780	592.1541012	0.509202575	0.520103761	0.047932284	0.572142351	0.586666667	0.073065485	0.412694619	0.409722222	0.059539062	0.542777179	0.555844156	0.08126092
GCF_000013605.1	Successful	Hydrogen bonds	7.828496395	0.213700228	7.010545481	-438.4693466	-428.0888672	2.54E-236	2.21E-31	3.78E-121	338969	GCF_000013605.1	ASM1360v1	Rhodoferax ferrireducens T118 (b-proteobacteria)	192843	Rhodoferax ferrireducens	GCA_000013605.1GCF_000013605.1identical	Bacteria	Proteobacteria	Betaproteobacteria	Burkholderiales	Comamonadaceae	Rhodoferax	Rhodoferax ferrireducens	Proteobacteria__Betaproteobacteria__Burkholderiales__Comamonadaceae__Rhodoferax__Rhodoferax ferrireducens	4550	4478478	984.2808791	855	656.8208217	0.597486282	0.60236212	0.044165273	0.628171628	0.631944444	0.055174432	0.446986517	0.44483694	0.05020929	0.7173007	0.73179102	0.08344385
GCF_000013625.1	Successful	Hydrogen bonds	7.677848386	0.200529346	6.939977372	-447.077571	-436.6970916	5.29E-237	7.28E-31	6.19E-125	375286	GCF_000013625.1	ASM1362v1	Janthinobacterium sp. Marseille (b-proteobacteria)	375286	Janthinobacterium sp. Marseille	GCA_000013625.1GCF_000013625.1identical	Bacteria	Proteobacteria	Betaproteobacteria	Burkholderiales	Oxalobacteraceae	Janthinobacterium	Janthinobacterium sp. Marseille	Proteobacteria__Betaproteobacteria__Burkholderiales__Oxalobacteraceae__Janthinobacterium__Janthinobacterium sp. Marseille	3814	3685825	966.3935501	811.5	754.8321062	0.5460704	0.551988517	0.0424809	0.596934677	0.601485149	0.05294817	0.424365889	0.423495275	0.048353394	0.616911259	0.633216578	0.083221439
GCF_000013645.1	Successful	Hydrogen bonds	7.92139935	0.222254581	7.181065427	-478.1394334	-467.758954	2.30E-245	1.82E-33	3.70E-128	266265	GCF_000013645.1	ASM1364v1	Paraburkholderia xenovorans LB400 (b-proteobacteria)	36873	Paraburkholderia xenovorans	GCA_000013645.1GCF_000013645.1identical	Bacteria	Proteobacteria	Betaproteobacteria	Burkholderiales	Burkholderiaceae	Paraburkholderia	Paraburkholderia xenovorans	Proteobacteria__Betaproteobacteria__Burkholderiales__Burkholderiaceae__Paraburkholderia__Paraburkholderia xenovorans	8754	8397761	959.3055746	870	648.2781845	0.627851594	0.632566615	0.04091514	0.649798326	0.653846154	0.054435005	0.468106332	0.465133897	0.056548075	0.765650226	0.783333333	0.078182532
GCF_000013665.1	Successful	Hydrogen bonds	7.418705798	0.169976621	6.889936752	-411.7365338	-401.3560544	3.62E-227	1.82E-19	5.49E-123	203122	GCF_000013665.1	ASM1366v1	Saccharophagus degradans 2-40 (g-proteobacteria)	86304	Saccharophagus degradans	GCA_000013665.1GCF_000013665.1identical	Bacteria	Proteobacteria	Gammaproteobacteria	Cellvibrionales	Cellvibrionaceae	Saccharophagus	Saccharophagus degradans	Proteobacteria__Gammaproteobacteria__Cellvibrionales__Cellvibrionaceae__Saccharophagus__Saccharophagus degradans	4182	4394581	1050.832377	846	1047.192545	0.460413233	0.46255473	0.037785568	0.540113174	0.544617444	0.054415661	0.394554978	0.392654097	0.049787979	0.446571649	0.447334596	0.061984218
GCF_000013685.1	Successful	Hydrogen bonds	7.982555725	0.182679192	7.505873008	-426.3177286	-415.9372492	9.33E-234	1.71E-17	3.78E-126	316057	GCF_000013685.1	ASM1368v1	Rhodopseudomonas palustris BisB5 (a-proteobacteria)	1076	Rhodopseudomonas palustris	GCA_000013685.1GCF_000013685.1identical	Bacteria	Proteobacteria	Alphaproteobacteria	Rhizobiales	Bradyrhizobiaceae	Rhodopseudomonas	Rhodopseudomonas palustris	Proteobacteria__Alphaproteobacteria__Rhizobiales__Bradyrhizobiaceae__Rhodopseudomonas__Rhodopseudomonas palustris	4421	4235959	958.1449898	825	655.557813	0.650127815	0.654244306	0.034789862	0.652673797	0.655238095	0.05204067	0.468963194	0.467362924	0.053333389	0.828749053	0.843359818	0.064829495
GCF_000013705.1	Successful	Hydrogen bonds	7.710837547	0.183395687	7.055631158	-418.6649305	-408.2844511	1.06E-230	8.69E-25	6.22E-123	265072	GCF_000013705.1	ASM1370v1	Methylobacillus flagellatus KT (b-proteobacteria)	405	Methylobacillus flagellatus	GCA_000013705.1GCF_000013705.1identical	Bacteria	Proteobacteria	Betaproteobacteria	Nitrosomonadales	Methylophilaceae	Methylobacillus	Methylobacillus flagellatus	Proteobacteria__Betaproteobacteria__Nitrosomonadales__Methylophilaceae__Methylobacillus__Methylobacillus flagellatus	2762	2657471	962.1545981	801	686.5832461	0.558861404	0.564362126	0.043454829	0.602875788	0.607064878	0.053107678	0.413264043	0.412897606	0.047733836	0.660445001	0.674023338	0.08852947
GCF_000013725.1	Successful	Hydrogen bonds	7.273405096	0.140203261	6.865626851	-424.7309384	-414.350459	1.20E-227	1.28E-17	2.53E-132	259564	GCF_000013725.1	ASM1372v1	Methanococcoides burtonii DSM 6242 (euryarchaeotes)	29291	Methanococcoides burtonii	GCA_000013725.1GCF_000013725.1identical	Archaea	Euryarchaeota	Methanomicrobia	Methanosarcinales	Methanosarcinaceae	Methanococcoides	Methanococcoides burtonii	Euryarchaeota__Methanomicrobia__Methanosarcinales__Methanosarcinaceae__Methanococcoides__Methanococcoides burtonii	2509	2193121	874.1016341	759	604.0428953	0.415569782	0.424137931	0.04735185	0.500835126	0.509803922	0.067032832	0.355089963	0.356294537	0.049712824	0.390783285	0.399014778	0.07325847
GCF_000013745.1	Unsuccessful	Hydrogen bonds	7.979962317	NA	7.688001835	NA	NA	NA	NA	NA	316056	GCF_000013745.1	ASM1374v1	Rhodopseudomonas palustris BisB18 (a-proteobacteria)	1076	Rhodopseudomonas palustris	GCA_000013745.1GCF_000013745.1identical	Bacteria	Proteobacteria	Alphaproteobacteria	Rhizobiales	Bradyrhizobiaceae	Rhodopseudomonas	Rhodopseudomonas palustris	Proteobacteria__Alphaproteobacteria__Rhizobiales__Bradyrhizobiaceae__Rhodopseudomonas__Rhodopseudomonas palustris	4940	4715317	954.5176113	807	753.5630418	0.650588305	0.655109093	0.03873233	0.652137347	0.654830522	0.054178712	0.46881024	0.465731577	0.055677982	0.830819504	0.852750231	0.07231021
GCF_000013765.1	Successful	Hydrogen bonds	7.393057366	0.171691453	6.87212215	-451.416763	-441.0362836	1.91E-235	4.46E-24	8.95E-131	318161	GCF_000013765.1	ASM1376v1	Shewanella denitrificans OS217 (g-proteobacteria)	192073	Shewanella denitrificans	GCA_000013765.1GCF_000013765.1identical	Bacteria	Proteobacteria	Gammaproteobacteria	Alteromonadales	Shewanellaceae	Shewanella	Shewanella denitrificans	Proteobacteria__Gammaproteobacteria__Alteromonadales__Shewanellaceae__Shewanella__Shewanella denitrificans	3851	3858881	1002.046481	819	861.3442705	0.454914391	0.461538462	0.040212794	0.530364321	0.535714286	0.053402118	0.382226145	0.382978723	0.047146335	0.452152461	0.461783439	0.070495488
GCF_000013785.1	Successful	Hydrogen bonds	7.945965603	0.197573447	7.363118834	-486.0302278	-475.6497484	1.42E-246	1.25E-29	3.63E-135	379731	GCF_000013785.1	ASM1378v1	Pseudomonas stutzeri A1501 (g-proteobacteria)	316	Pseudomonas stutzeri	GCA_000013785.1GCF_000013785.1identical	Bacteria	Proteobacteria	Gammaproteobacteria	Pseudomonadales	Pseudomonadaceae	Pseudomonas	Pseudomonas stutzeri	Proteobacteria__Gammaproteobacteria__Pseudomonadales__Pseudomonadaceae__Pseudomonas__Pseudomonas stutzeri	4194	4101031	977.8328565	843	647.966443	0.638671491	0.645833333	0.041258144	0.66898206	0.671357836	0.058365583	0.439766251	0.438386232	0.051342559	0.807265644	0.827139569	0.081215475
GCF_000013805.1	Successful	Hydrogen bonds	7.464245841	0.198119337	6.888930488	-383.954963	-373.5744836	1.74E-222	7.31E-16	5.03E-111	377628	GCF_000013805.1	ASM1380v1	Yersinia pestis Nepal516 (enterobacteria)	632	Yersinia pestis	GCA_000013805.1GCF_000013805.1identical	Bacteria	Proteobacteria	Gammaproteobacteria	Enterobacterales	Yersiniaceae	Yersinia	Yersinia pestis	Proteobacteria__Gammaproteobacteria__Enterobacterales__Yersiniaceae__Yersinia__Yersinia pestis	4306	3935134	913.8722712	783	723.4798986	0.477364118	0.486320298	0.051170826	0.549598316	0.562169582	0.072170892	0.396836747	0.398483913	0.051764233	0.485656211	0.492093356	0.079757547
GCF_000013825.1	Successful	Hydrogen bonds	7.465837979	0.19765612	6.893240531	-348.0449658	-337.6644864	6.39E-215	2.26E-12	1.28E-103	360102	GCF_000013825.1	ASM1382v1	Yersinia pestis Antiqua (enterobacteria)	632	Yersinia pestis	GCA_000013825.1GCF_000013825.1identical	Bacteria	Proteobacteria	Gammaproteobacteria	Enterobacterales	Yersiniaceae	Yersinia	Yersinia pestis	Proteobacteria__Gammaproteobacteria__Enterobacterales__Yersiniaceae__Yersinia__Yersinia pestis	4596	4145119	901.8970844	783	721.343814	0.477675683	0.486772487	0.051481973	0.549782232	0.563188143	0.072651892	0.397255544	0.399220866	0.052012286	0.48598895	0.492700341	0.080115404
GCF_000013865.1	Successful	Hydrogen bonds	7.903464907	0.205061317	7.136869725	-463.3710676	-452.9905882	9.28E-242	3.12E-34	1.38E-128	296591	GCF_000013865.1	ASM1386v1	Polaromonas sp. JS666 (b-proteobacteria)	296591	Polaromonas sp. JS666	GCA_000013865.1GCF_000013865.1identical	Bacteria	Proteobacteria	Betaproteobacteria	Burkholderiales	Comamonadaceae	Polaromonas	Polaromonas sp. JS666	Proteobacteria__Betaproteobacteria__Burkholderiales__Comamonadaceae__Polaromonas__Polaromonas sp. JS666	5609	5214101	929.5954716	834	613.62903	0.621779653	0.626582278	0.043993547	0.645099276	0.646258503	0.056209807	0.458252901	0.456359102	0.053454015	0.761987551	0.779527559	0.08306342
GCF_000013885.1	Successful	Hydrogen bonds	7.892907893	0.167153085	7.531676496	-455.3256199	-444.9451405	7.63E-239	7.66E-16	1.96E-135	323097	GCF_000013885.1	ASM1388v1	Nitrobacter hamburgensis X14 (a-proteobacteria)	912	Nitrobacter hamburgensis	GCA_000013885.1GCF_000013885.1identical	Bacteria	Proteobacteria	Alphaproteobacteria	Rhizobiales	Bradyrhizobiaceae	Nitrobacter	Nitrobacter hamburgensis	Proteobacteria__Alphaproteobacteria__Rhizobiales__Bradyrhizobiaceae__Nitrobacter__Nitrobacter hamburgensis	4836	4186213	865.6354425	696	681.8418462	0.617515207	0.622895623	0.042117668	0.634894521	0.637811119	0.056942991	0.471780966	0.464646465	0.060823683	0.745872691	0.761034118	0.084782103
GCF_000013905.1	Successful	Hydrogen bonds	7.338851686	0.152415112	6.927108456	-431.6212304	-421.240751	3.80E-230	1.79E-17	5.10E-131	335284	GCF_000013905.1	ASM1390v1	Psychrobacter cryohalolentis K5 (g-proteobacteria)	330922	Psychrobacter cryohalolentis	GCA_000013905.1GCF_000013905.1identical	Bacteria	Proteobacteria	Gammaproteobacteria	Pseudomonadales	Moraxellaceae	Psychrobacter	Psychrobacter cryohalolentis	Proteobacteria__Gammaproteobacteria__Pseudomonadales__Moraxellaceae__Psychrobacter__Psychrobacter cryohalolentis	2533	2584818	1020.457165	885	659.3365246	0.436287687	0.442567568	0.033829943	0.529707764	0.536312849	0.054495243	0.383020966	0.383886256	0.046179168	0.396134098	0.402298851	0.052850971
GCF_000013925.1	Successful	Hydrogen bonds	7.97637356	0.263810172	7.553884915	-374.927308	-364.5468286	1.14E-224	6.34E-07	2.89E-98	362242	GCF_000013925.1	ASM1392v2	Mycobacterium ulcerans Agy99 (high GC Gram+)	1809	Mycobacterium ulcerans	GCA_000013925.2GCF_000013925.1identical	Bacteria	Actinobacteria	Actinobacteria	Corynebacteriales	Mycobacteriaceae	Mycobacterium	Mycobacterium ulcerans	Actinobacteria__Actinobacteria__Corynebacteriales__Mycobacteriaceae__Mycobacterium__Mycobacterium ulcerans	5187	5291693	1020.183729	885	1151.393049	0.653277843	0.653735632	0.033856996	0.66908558	0.671875	0.060825108	0.509783077	0.496774194	0.076369603	0.780961482	0.794759825	0.068968101
GCF_000013945.1	Successful	Hydrogen bonds	7.23938986	0.13580135	6.875646014	-419.2933789	-408.9128995	4.88E-226	5.80E-15	3.57E-132	355276	GCF_000013945.1	ASM1394v1	Leptospira borgpetersenii serovar Hardjo-bovis str. L550 (bacteria)	174	Leptospira borgpetersenii	GCA_000013945.1GCF_000013945.1identical	Bacteria	Spirochaetes	Spirochaetia	Leptospirales	Leptospiraceae	Leptospira	Leptospira borgpetersenii	Spirochaetes__Spirochaetia__Leptospirales__Leptospiraceae__Leptospira__Leptospira borgpetersenii	3803	3320854	873.2195635	753	643.1622768	0.402413962	0.404916847	0.038870281	0.453987723	0.458955224	0.060236173	0.353945075	0.353612167	0.049461624	0.399310796	0.402555911	0.057441283
GCF_000013965.1	Successful	Hydrogen bonds	7.238137663	0.129281089	6.90117403	-416.9336191	-406.5531397	4.39E-225	8.99E-14	1.90E-133	355277	GCF_000013965.1	ASM1396v1	Leptospira borgpetersenii serovar Hardjo-bovis str. JB197 (bacteria)	174	Leptospira borgpetersenii	GCA_000013965.1GCF_000013965.1identical	Bacteria	Spirochaetes	Spirochaetia	Leptospirales	Leptospiraceae	Leptospira	Leptospira borgpetersenii	Spirochaetes__Spirochaetia__Leptospirales__Leptospiraceae__Leptospira__Leptospira borgpetersenii	3726	3271678	878.0670961	756	639.0675231	0.402540255	0.405165873	0.038750093	0.453761585	0.458772124	0.060197139	0.354331269	0.35370477	0.049582655	0.399533114	0.402035953	0.057239875
GCF_000013985.1	Unsuccessful	Hydrogen bonds	7.994700156	NA	7.735612729	NA	NA	NA	NA	NA	317655	GCF_000013985.1	ASM1398v1	Sphingopyxis alaskensis RB2256 (a-proteobacteria)	117207	Sphingopyxis alaskensis	GCA_000013985.1GCF_000013985.1identical	Bacteria	Proteobacteria	Alphaproteobacteria	Sphingomonadales	Sphingomonadaceae	Sphingopyxis	Sphingopyxis alaskensis	Proteobacteria__Alphaproteobacteria__Sphingomonadales__Sphingomonadaceae__Sphingopyxis__Sphingopyxis alaskensis	3253	3068554	943.2997233	795	633.1468695	0.655180023	0.657777778	0.03837085	0.675411184	0.677511962	0.054412848	0.484652105	0.483383686	0.05427689	0.805478055	0.822222222	0.063964735
GCF_000014005.1	Successful	Hydrogen bonds	7.784602359	0.145439992	7.430114696	-479.3393191	-468.9588397	2.68E-242	3.42E-20	2.57E-145	204669	GCF_000014005.1	ASM1400v1	Candidatus Koribacter versatilis Ellin345 (bacteria)	658062	Candidatus Koribacter versatilis	GCA_000014005.1GCF_000014005.1identical	Bacteria	Acidobacteria	Acidobacteriia	Acidobacteriales	Acidobacteriaceae	Candidatus Koribacter	Candidatus Koribacter versatilis	Acidobacteria__Acidobacteriia__Acidobacteriales__Acidobacteriaceae__Candidatus Koribacter__Candidatus Koribacter versatilis	4922	5084737	1033.063186	852	736.4253815	0.585054847	0.587782019	0.027842705	0.610207112	0.613307292	0.047435408	0.432500099	0.431722485	0.049768219	0.712457511	0.719265642	0.061848921
GCF_000014025.1	Successful	Hydrogen bonds	6.818326927	0.204500369	6.387327545	-457.7385662	-447.3580868	1.99E-234	5.26E-17	2.52E-121	367737	GCF_000014025.1	ASM1402v1	Arcobacter butzleri RM4018 (e-proteobacteria)	28197	Arcobacter butzleri	GCA_000014025.1GCF_000014025.1identical	Bacteria	Proteobacteria	Epsilonproteobacteria	Campylobacterales	Campylobacteraceae	Arcobacter	Arcobacter butzleri	Proteobacteria__Epsilonproteobacteria__Campylobacterales__Campylobacteraceae__Arcobacter__Arcobacter butzleri	2261	2184910	966.3467492	819	666.9249583	0.26996902	0.269565217	0.034609158	0.394756898	0.395061728	0.058934034	0.292151581	0.289424861	0.06168645	0.122998239	0.119047619	0.029865437
GCF_000014045.1	Successful	Hydrogen bonds	7.799075181	0.180479415	7.260248915	-426.4472977	-416.0668183	9.86E-233	1.00E-20	1.04E-125	375451	GCF_000014045.1	ASM1404v1	Roseobacter denitrificans OCh 114 (a-proteobacteria)	2434	Roseobacter denitrificans	GCA_000014045.1GCF_000014045.1identical	Bacteria	Proteobacteria	Alphaproteobacteria	Rhodobacterales	Rhodobacteraceae	Roseobacter	Roseobacter denitrificans	Proteobacteria__Alphaproteobacteria__Rhodobacterales__Rhodobacteraceae__Roseobacter__Roseobacter denitrificans	4049	3924554	969.2650037	855	695.2304806	0.590116935	0.593055556	0.033737077	0.631867349	0.634854772	0.048837085	0.45103034	0.450951684	0.046615472	0.687452901	0.696969697	0.059845904
GCF_000014065.1	Successful	Hydrogen bonds	7.831018725	0.183655898	7.313839717	-400.1539292	-389.7734498	1.79E-227	2.26E-16	1.23E-119	292414	GCF_000014065.1	ASM1406v1	Ruegeria sp. TM1040 (a-proteobacteria)	292414	Ruegeria sp. TM1040	GCA_000014065.1GCF_000014065.1identical	Bacteria	Proteobacteria	Alphaproteobacteria	Rhodobacterales	Rhodobacteraceae	Ruegeria	Ruegeria sp. TM1040	Proteobacteria__Alphaproteobacteria__Rhodobacterales__Rhodobacteraceae__Ruegeria__Ruegeria sp. TM1040	3872	3668392	947.4152893	840	608.3126491	0.601717129	0.603855444	0.032951963	0.646148697	0.648707587	0.049642563	0.452210926	0.451612903	0.04787349	0.706792727	0.713506068	0.059806053
GCF_000014085.1	Successful	Hydrogen bonds	8.046783659	0.243995524	7.210067283	-449.8769039	-439.4964245	1.77E-240	1.31E-30	1.59E-118	331271	GCF_000014085.1	ASM1408v1	Burkholderia cenocepacia AU 1054 (b-proteobacteria)	95486	Burkholderia cenocepacia	GCA_000014085.1GCF_000014085.1identical	Bacteria	Proteobacteria	Betaproteobacteria	Burkholderiales	Burkholderiaceae	Burkholderia	Burkholderia cenocepacia	Proteobacteria__Betaproteobacteria__Burkholderiales__Burkholderiaceae__Burkholderia__Burkholderia cenocepacia	6715	6407144	954.1539836	870	663.1194298	0.668770046	0.675471698	0.043478219	0.674948296	0.67896679	0.059984255	0.482945598	0.47826087	0.064918953	0.848415681	0.876447876	0.086788572
GCF_000014105.1	Successful	Hydrogen bonds	7.602233319	0.218127102	6.879922435	-391.1435116	-380.7630322	3.05E-225	1.88E-20	4.62E-109	374833	GCF_000014105.1	ASM1410v1	Neisseria meningitidis 053442 (b-proteobacteria)	487	Neisseria meningitidis	GCA_000014105.1GCF_000014105.1identical	Bacteria	Proteobacteria	Betaproteobacteria	Neisseriales	Neisseriaceae	Neisseria	Neisseria meningitidis	Proteobacteria__Betaproteobacteria__Neisseriales__Neisseriaceae__Neisseria__Neisseria meningitidis	2412	1858104	770.358209	609	631.4020945	0.508346249	0.527150644	0.072121969	0.544070037	0.560911085	0.081476938	0.409910907	0.407082953	0.067381071	0.571069374	0.607975623	0.127957797
GCF_000014125.1	Successful	Hydrogen bonds	6.881176939	0.147603781	6.574306971	-429.2360515	-418.8555721	1.00E-226	7.72E-12	4.28E-129	386415	GCF_000014125.1	ASM1412v1	Clostridium novyi NT (firmicutes)	1542	Clostridium novyi	GCA_000014125.1GCF_000014125.1identical	Bacteria	Firmicutes	Clostridia	Clostridiales	Clostridiaceae	Clostridium	Clostridium novyi	Firmicutes__Clostridia__Clostridiales__Clostridiaceae__Clostridium__Clostridium novyi	2276	2210881	971.3888401	846	636.4513233	0.290171463	0.290355564	0.034252997	0.407183299	0.409090909	0.065695665	0.300484247	0.3	0.057456512	0.162847184	0.15939142	0.036309935
GCF_000014145.1	Successful	Hydrogen bonds	7.19144844	0.148832148	6.682564137	-480.5739102	-470.1934308	2.09E-239	1.89E-30	2.57E-141	269798	GCF_000014145.1	ASM1414v1	Cytophaga hutchinsonii ATCC 33406 (CFB group bacteria)	985	Cytophaga hutchinsonii	GCA_000014145.1GCF_000014145.1identical	Bacteria	Bacteroidetes	Cytophagia	Cytophagales	Cytophagaceae	Cytophaga	Cytophaga hutchinsonii	Bacteroidetes__Cytophagia__Cytophagales__Cytophagaceae__Cytophaga__Cytophaga hutchinsonii	3719	3983402	1071.094918	837	951.5188907	0.388181201	0.390560472	0.040573763	0.462738193	0.465671642	0.05443652	0.346862893	0.344023324	0.058548111	0.354942396	0.357377049	0.063547607
GCF_000014165.1	Unsuccessful	Hydrogen bonds	8.075536414	NA	7.857815443	NA	NA	NA	NA	NA	164756	GCF_000014165.1	ASM1416v1	Mycobacterium sp. MCS (high GC Gram+)	164756	Mycobacterium sp. MCS	GCA_000014165.1GCF_000014165.1identical	Bacteria	Actinobacteria	Actinobacteria	Corynebacteriales	Mycobacteriaceae	Mycobacterium	Mycobacterium sp. MCS	Actinobacteria__Actinobacteria__Corynebacteriales__Mycobacteriaceae__Mycobacterium__Mycobacterium sp. MCS	5704	5540278	971.2969846	855	636.3891885	0.684817116	0.688147009	0.033012314	0.693539858	0.695275298	0.052838879	0.493125132	0.490875791	0.053384584	0.867787059	0.884010309	0.059628272
GCF_000014185.1	Successful	Hydrogen bonds	8.145556493	0.151059198	7.892868718	-465.1829446	-454.8024652	1.60E-241	2.63E-11	7.81E-143	266117	GCF_000014185.1	ASM1418v1	Rubrobacter xylanophilus DSM 9941 (actinobacteria)	49319	Rubrobacter xylanophilus	GCA_000014185.1GCF_000014185.1identical	Bacteria	Actinobacteria	Rubrobacteria	Rubrobacterales	Rubrobacteraceae	Rubrobacter	Rubrobacter xylanophilus	Actinobacteria__Rubrobacteria__Rubrobacterales__Rubrobacteraceae__Rubrobacter__Rubrobacter xylanophilus	3206	3005381	937.4238927	855	543.4913037	0.708164269	0.713654306	0.048253044	0.71238844	0.71526068	0.063730639	0.489352733	0.48581001	0.061133065	0.922752874	0.95	0.079214499
GCF_000014205.1	Unsuccessful	Hydrogen bonds	7.331250995	NA	6.805825243	NA	NA	NA	NA	NA	388919	GCF_000014205.1	ASM1420v1	Streptococcus sanguinis SK36 (firmicutes)	1305	Streptococcus sanguinis	GCA_000014205.1GCF_000014205.1identical	Bacteria	Firmicutes	Bacilli	Lactobacillales	Streptococcaceae	Streptococcus	Streptococcus sanguinis	Firmicutes__Bacilli__Lactobacillales__Streptococcaceae__Streptococcus__Streptococcus sanguinis	2270	2120073	933.9528634	777	708.5856576	0.435384557	0.444444444	0.047743694	0.526405124	0.535501498	0.065754621	0.344224662	0.346344531	0.051148793	0.435523885	0.44783715	0.086371935
GCF_000014225.1	Successful	Hydrogen bonds	7.37478245	0.180633019	6.830953571	-463.1099378	-452.7294584	4.03E-238	5.10E-26	4.75E-131	342610	GCF_000014225.1	ASM1422v1	Pseudoalteromonas atlantica T6c (g-proteobacteria)	288	Pseudoalteromonas atlantica	GCA_000014225.1GCF_000014225.1identical	Bacteria	Proteobacteria	Gammaproteobacteria	Alteromonadales	Pseudoalteromonadaceae	Pseudoalteromonas	Pseudoalteromonas atlantica	Proteobacteria__Gammaproteobacteria__Alteromonadales__Pseudoalteromonadaceae__Pseudoalteromonas__Pseudoalteromonas atlantica	4383	4512810	1029.616701	885	702.9464403	0.449575214	0.453488372	0.02988935	0.530384641	0.534965035	0.04819492	0.38125705	0.381889764	0.04342712	0.437084001	0.44137931	0.05192585
GCF_000014245.1	Successful	Hydrogen bonds	7.85870233	0.179458289	7.421448096	-437.2234099	-426.8429305	2.69E-235	4.93E-17	1.56E-128	266779	GCF_000014245.1	ASM1424v1	Chelativorans sp. BNC1 (a-proteobacteria)	266779	Chelativorans sp. BNC1	GCA_000014245.1GCF_000014245.1identical	Bacteria	Proteobacteria	Alphaproteobacteria	Rhizobiales	Phyllobacteriaceae	Chelativorans	Chelativorans sp. BNC1	Proteobacteria__Alphaproteobacteria__Rhizobiales__Phyllobacteriaceae__Chelativorans__Chelativorans sp. BNC1	4651	4419813	950.2930553	837	648.2480876	0.611616477	0.613852814	0.03356782	0.646205919	0.648979592	0.048599955	0.459097458	0.45703125	0.048526285	0.729546088	0.734265734	0.064049381
GCF_000014265.1	Successful	Hydrogen bonds	7.099998689	0.15197462	6.785652949	-450.4652122	-440.0847328	9.98E-233	8.07E-14	9.49E-134	203124	GCF_000014265.1	ASM1426v1	Trichodesmium erythraeum IMS101 (cyanobacteria)	1206	Trichodesmium erythraeum	GCA_000014265.1GCF_000014265.1identical	Bacteria	Cyanobacteria	NA	Oscillatoriales	Microcoleaceae	Trichodesmium	Trichodesmium erythraeum	Cyanobacteria__NA__Oscillatoriales__Microcoleaceae__Trichodesmium__Trichodesmium erythraeum	5165	4958541	960.0272991	738	999.7774568	0.357589351	0.358267717	0.047313923	0.458600744	0.466666667	0.075823764	0.353376646	0.356466877	0.058440024	0.260793917	0.250896057	0.073250984
GCF_000014285.2	Successful	Hydrogen bonds	7.813788285	0.183370317	7.482539525	-447.4356631	-437.0551837	2.38E-237	3.09E-12	1.55E-129	391165	GCF_000014285.2	ASM1428v2	Granulibacter bethesdensis CGDNIH1 (a-proteobacteria)	364410	Granulibacter bethesdensis	GCA_000014285.2GCF_000014285.2identical	Bacteria	Proteobacteria	Alphaproteobacteria	Rhodospirillales	Acetobacteraceae	Granulibacter	Granulibacter bethesdensis	Proteobacteria__Alphaproteobacteria__Rhodospirillales__Acetobacteraceae__Granulibacter__Granulibacter bethesdensis	2406	2459725	1022.329593	870	752.9179925	0.596293441	0.601291553	0.043019323	0.6533325	0.658885316	0.055555878	0.473885644	0.475023105	0.050638017	0.661662372	0.669768046	0.07338788
GCF_000014345.1	Successful	Hydrogen bonds	6.959596898	0.132168539	6.573754226	-362.2126721	-351.8321927	4.03E-212	3.28E-11	1.71E-119	293613	GCF_000014345.1	ASM1434v1	Rickettsia canadensis str. McKiel (a-proteobacteria)	788	Rickettsia canadensis	GCA_000014345.1GCF_000014345.1identical	Bacteria	Proteobacteria	Alphaproteobacteria	Rickettsiales	Rickettsiaceae	Rickettsia	Rickettsia canadensis	Proteobacteria__Alphaproteobacteria__Rickettsiales__Rickettsiaceae__Rickettsia__Rickettsia canadensis	1102	923894	838.3793103	666.5	699.6571636	0.309851864	0.311428762	0.038944079	0.393233158	0.401065003	0.073787646	0.312066156	0.313868613	0.054997463	0.224256748	0.2185861	0.053530058
GCF_000014365.2	Successful	Hydrogen bonds	7.23396104	0.164294205	6.584064707	-401.8920583	-391.5115789	8.56E-224	2.46E-24	3.50E-121	373153	GCF_000014365.1	ASM1436v2	Streptococcus pneumoniae D39 (firmicutes)	1313	Streptococcus pneumoniae	GCA_000014365.2GCF_000014365.2identical	Bacteria	Firmicutes	Bacilli	Lactobacillales	Streptococcaceae	Streptococcus	Streptococcus pneumoniae	Firmicutes__Bacilli__Lactobacillales__Streptococcaceae__Streptococcus__Streptococcus pneumoniae	2116	1806484	853.7258979	732	669.5878691	0.396816624	0.408163265	0.047635486	0.496414026	0.509478886	0.078121028	0.338345741	0.34049347	0.053932332	0.355692821	0.361716227	0.079565944
GCF_000014385.1	Successful	Hydrogen bonds	7.178660619	0.132751319	6.689209169	-367.5583996	-357.1779202	1.47E-214	4.07E-16	1.12E-121	203123	GCF_000014385.1	ASM1438v1	Oenococcus oeni PSU-1 (firmicutes)	1247	Oenococcus oeni	GCA_000014385.1GCF_000014385.1identical	Bacteria	Firmicutes	Bacilli	Lactobacillales	Leuconostocaceae	Oenococcus	Oenococcus oeni	Firmicutes__Bacilli__Lactobacillales__Leuconostocaceae__Oenococcus__Oenococcus oeni	1779	1585029	890.9662732	804	566.3548812	0.381895901	0.384892086	0.040180745	0.46044995	0.46641791	0.068368767	0.342140473	0.341176471	0.053307445	0.343097968	0.342261905	0.052387307
GCF_000014405.1	Unsuccessful	Hydrogen bonds	7.560017904	NA	6.993856655	NA	NA	NA	NA	NA	321956	GCF_000014405.1	ASM1440v1	Lactobacillus delbrueckii subsp. bulgaricus ATCC BAA-365 (firmicutes)	1584	Lactobacillus delbrueckii	GCA_000014405.1GCF_000014405.1identical	Bacteria	Firmicutes	Bacilli	Lactobacillales	Lactobacillaceae	Lactobacillus	Lactobacillus delbrueckii	Firmicutes__Bacilli__Lactobacillales__Lactobacillaceae__Lactobacillus__Lactobacillus delbrueckii	1836	1590374	866.2167756	750	594.0099687	0.504645909	0.522267206	0.055645518	0.525436834	0.536422162	0.06897679	0.368707228	0.362115564	0.059742403	0.619794404	0.657162214	0.126788861
GCF_000014425.1	Successful	Hydrogen bonds	7.069008886	0.17733132	6.619717027	-399.8745123	-389.4940328	6.17E-223	5.51E-14	8.85E-117	324831	GCF_000014425.1	ASM1442v1	Lactobacillus gasseri ATCC 33323 = JCM 1131 (firmicutes)	1596	Lactobacillus gasseri	GCA_000014425.1GCF_000014425.1identical	Bacteria	Firmicutes	Bacilli	Lactobacillales	Lactobacillaceae	Lactobacillus	Lactobacillus gasseri	Firmicutes__Bacilli__Lactobacillales__Lactobacillaceae__Lactobacillus__Lactobacillus gasseri	1795	1704102	949.3604457	804	762.8360655	0.351101021	0.352760736	0.03299814	0.463003943	0.468992248	0.061700634	0.330136188	0.329032258	0.048419982	0.260163104	0.255033557	0.050260904
GCF_000014445.1	Successful	Hydrogen bonds	7.158130416	0.169108647	6.623326698	-370.3629859	-359.9825065	6.28E-217	3.32E-15	5.06E-113	203120	GCF_000014445.1	ASM1444v1	Leuconostoc mesenteroides subsp. mesenteroides ATCC 8293 (firmicutes)	1245	Leuconostoc mesenteroides	GCA_000014445.1GCF_000014445.1identical	Bacteria	Firmicutes	Bacilli	Lactobacillales	Leuconostocaceae	Leuconostoc	Leuconostoc mesenteroides	Firmicutes__Bacilli__Lactobacillales__Leuconostocaceae__Leuconostoc__Leuconostoc mesenteroides	2004	1843397	919.8587824	819	614.9357589	0.378898699	0.382644178	0.033309855	0.48370209	0.490950374	0.063655414	0.349661307	0.35	0.051735784	0.30333259	0.300699301	0.044568903
GCF_000014465.1	Successful	Hydrogen bonds	7.422672487	0.17578947	6.8552576	-388.6243915	-378.2439121	1.55E-222	6.57E-18	8.57E-117	387344	GCF_000014465.1	ASM1446v1	Lactobacillus brevis ATCC 367 (firmicutes)	1580	Lactobacillus brevis	GCA_000014465.1GCF_000014465.1identical	Bacteria	Firmicutes	Bacilli	Lactobacillales	Lactobacillaceae	Lactobacillus	Lactobacillus brevis	Firmicutes__Bacilli__Lactobacillales__Lactobacillaceae__Lactobacillus__Lactobacillus brevis	2249	2007670	892.6945309	789	577.4413834	0.464845166	0.468926554	0.037868151	0.53816657	0.546875	0.061780966	0.385988402	0.385057471	0.052056705	0.470380325	0.4765625	0.062496479
GCF_000014485.1	Successful	Hydrogen bonds	7.207155904	0.184265344	6.61891363	-376.6650193	-366.2845399	4.50E-219	1.06E-16	4.01E-111	322159	GCF_000014485.1	ASM1448v1	Streptococcus thermophilus LMD-9 (firmicutes)	1308	Streptococcus thermophilus	GCA_000014485.1GCF_000014485.1identical	Bacteria	Firmicutes	Bacilli	Lactobacillales	Streptococcaceae	Streptococcus	Streptococcus thermophilus	Firmicutes__Bacilli__Lactobacillales__Streptococcaceae__Streptococcus__Streptococcus thermophilus	1911	1595802	835.0612245	725	588.2814913	0.392672582	0.399326599	0.039312835	0.497803823	0.506024096	0.074520714	0.344412929	0.343283582	0.054861915	0.335798813	0.337037037	0.069185165
GCF_000014505.1	Successful	Hydrogen bonds	7.146827081	0.159639045	6.644029298	-390.7487259	-380.3682465	9.23E-221	8.09E-17	1.65E-119	278197	GCF_000014505.1	ASM1450v1	Pediococcus pentosaceus ATCC 25745 (firmicutes)	1255	Pediococcus pentosaceus	GCA_000014505.1GCF_000014505.1identical	Bacteria	Firmicutes	Bacilli	Lactobacillales	Lactobacillaceae	Pediococcus	Pediococcus pentosaceus	Firmicutes__Bacilli__Lactobacillales__Lactobacillaceae__Pediococcus__Pediococcus pentosaceus	1741	1617990	929.3452039	810	635.3558083	0.375360711	0.377880184	0.033411259	0.490488312	0.496774194	0.062210909	0.340538517	0.339622642	0.049844807	0.295055483	0.291970803	0.053037173
GCF_000014525.1	Successful	Hydrogen bonds	7.427189995	0.176670466	6.895211794	-383.8654941	-373.4850147	1.35E-221	7.39E-16	1.27E-115	321967	GCF_000014525.1	ASM1452v1	Lactobacillus paracasei ATCC 334 (firmicutes)	1597	Lactobacillus paracasei	GCA_000014525.1GCF_000014525.1identical	Bacteria	Firmicutes	Bacilli	Lactobacillales	Lactobacillaceae	Lactobacillus	Lactobacillus paracasei	Firmicutes__Bacilli__Lactobacillales__Lactobacillaceae__Lactobacillus__Lactobacillus paracasei	2764	2402574	869.2380608	759	608.7274913	0.466660786	0.470881668	0.036199554	0.541193268	0.549583935	0.058088462	0.380934058	0.381597273	0.048395458	0.477855033	0.480718895	0.060532919
GCF_000014545.1	Successful	Hydrogen bonds	7.11429694	0.182427315	6.507612521	-353.2861488	-342.9056694	1.51E-213	4.54E-15	4.17E-106	272622	GCF_000014545.1	ASM1454v1	Lactococcus lactis subsp. cremoris SK11 (firmicutes)	1358	Lactococcus lactis	GCA_000014545.1GCF_000014545.1identical	Bacteria	Firmicutes	Bacilli	Lactobacillales	Streptococcaceae	Lactococcus	Lactococcus lactis	Firmicutes__Bacilli__Lactobacillales__Streptococcaceae__Lactococcus__Lactococcus lactis	2618	2234205	853.4014515	753	588.723566	0.36058459	0.364386286	0.036507761	0.471210682	0.472972973	0.069071448	0.334859844	0.333333333	0.056651198	0.275681746	0.269430052	0.053088596
GCF_000014565.1	Successful	Hydrogen bonds	8.035512587	0.212584133	7.589060119	-551.6750095	-541.2945301	2.95E-261	1.14E-29	3.89E-146	101510	GCF_000014565.1	ASM1456v1	Rhodococcus jostii RHA1 (high GC Gram+)	132919	Rhodococcus jostii	GCA_000014565.1GCF_000014565.1identical	Bacteria	Actinobacteria	Actinobacteria	Corynebacteriales	Nocardiaceae	Rhodococcus	Rhodococcus jostii	Actinobacteria__Actinobacteria__Corynebacteriales__Nocardiaceae__Rhodococcus__Rhodococcus jostii	9189	8655978	941.9934705	810	1022.703481	0.67038588	0.674712644	0.033747127	0.683188561	0.68627451	0.053203352	0.498000471	0.491847826	0.060938125	0.82996948	0.85106383	0.074726835
GCF_000014585.1	Successful	Hydrogen bonds	7.675915459	-0.003495728	7.628719031	-444.0857043	-433.7052249	1.22E-23	0.921169866	2.20E-194	64471	GCF_000014585.1	ASM1458v1	Synechococcus sp. CC9311 (cyanobacteria)	64471	Synechococcus sp. CC9311	GCA_000014585.1GCF_000014585.1identical	Bacteria	Cyanobacteria	NA	Synechococcales	Synechococcaceae	Synechococcus	Synechococcus sp. CC9311	Cyanobacteria__NA__Synechococcales__Synechococcaceae__Synechococcus__Synechococcus sp. CC9311	2681	2252296	840.0954868	705	615.6982535	0.527321117	0.542199488	0.056392173	0.604346204	0.616	0.07219135	0.441775155	0.444906445	0.05371397	0.535843186	0.552511416	0.091620216
GCF_000014605.1	Successful	Hydrogen bonds	6.993132327	0.1474327	6.559814239	-387.5814662	-377.2009868	1.35E-218	2.17E-14	5.32E-121	393011	GCF_000014605.1	ASM1460v1	Francisella tularensis subsp. holarctica OSU18 (g-proteobacteria)	263	Francisella tularensis	GCA_000014605.1GCF_000014605.1identical	Bacteria	Proteobacteria	Gammaproteobacteria	Thiotrichales	Francisellaceae	Francisella	Francisella tularensis	Proteobacteria__Gammaproteobacteria__Thiotrichales__Francisellaceae__Francisella__Francisella tularensis	1911	1716414	898.1758242	789	581.1702416	0.323376029	0.324723247	0.034549992	0.420297888	0.426073132	0.073773977	0.323170933	0.323024055	0.054794284	0.226662619	0.219354839	0.050731619
GCF_000014625.1	Successful	Hydrogen bonds	8.024143787	0.198180936	7.423238085	-512.6669544	-502.286475	1.32E-252	7.02E-35	4.83E-141	208963	GCF_000014625.1	ASM1462v1	Pseudomonas aeruginosa UCBPP-PA14 (g-proteobacteria)	287	Pseudomonas aeruginosa	GCA_000014625.1GCF_000014625.1identical	Bacteria	Proteobacteria	Gammaproteobacteria	Pseudomonadales	Pseudomonadaceae	Pseudomonas	Pseudomonas aeruginosa	Proteobacteria__Gammaproteobacteria__Pseudomonadales__Pseudomonadaceae__Pseudomonas__Pseudomonas aeruginosa	6098	5914056	969.8353559	837	752.389429	0.663012664	0.670678739	0.04602314	0.680316317	0.685073904	0.063641959	0.455046529	0.452561957	0.058742107	0.853674955	0.878787879	0.088403164
GCF_000014645.1	Successful	Hydrogen bonds	7.001627908	0.165047752	6.509979038	-407.6944819	-397.3140025	1.04E-223	9.80E-18	6.60E-121	401614	GCF_000014645.1	ASM1464v1	Francisella tularensis subsp. novicida U112 (g-proteobacteria)	263	Francisella tularensis	GCA_000014645.1GCF_000014645.1identical	Bacteria	Proteobacteria	Gammaproteobacteria	Thiotrichales	Francisellaceae	Francisella	Francisella tularensis	Proteobacteria__Gammaproteobacteria__Thiotrichales__Francisellaceae__Francisella__Francisella tularensis	1792	1733441	967.3219866	853.5	609.1677186	0.327594844	0.32923073	0.03386312	0.437373812	0.440504284	0.062849802	0.327038333	0.326723807	0.052400422	0.218367651	0.218018138	0.035417229
GCF_000014665.1	Successful	Hydrogen bonds	7.476460725	0.184705417	6.88752384	-430.2295328	-419.8490534	6.73E-232	3.06E-23	8.78E-124	60481	GCF_000014665.1	ASM1466v1	Shewanella sp. MR-7 (g-proteobacteria)	60481	Shewanella sp. MR-7	GCA_000014665.1GCF_000014665.1identical	Bacteria	Proteobacteria	Gammaproteobacteria	Alteromonadales	Shewanellaceae	Shewanella	Shewanella sp. MR-7	Proteobacteria__Gammaproteobacteria__Alteromonadales__Shewanellaceae__Shewanella__Shewanella sp. MR-7	4116	4132749	1004.069242	831	750.261963	0.48234104	0.488888889	0.039602999	0.551980525	0.557251908	0.05234475	0.388718184	0.390472804	0.046249927	0.506324925	0.519392769	0.07321584
GCF_000014685.1	Successful	Hydrogen bonds	7.478515132	0.183112063	6.886492624	-436.3371703	-425.9566909	3.83E-233	2.12E-24	1.94E-125	60480	GCF_000014685.1	ASM1468v1	Shewanella sp. MR-4 (g-proteobacteria)	60480	Shewanella sp. MR-4	GCA_000014685.1GCF_000014685.1identical	Bacteria	Proteobacteria	Gammaproteobacteria	Alteromonadales	Shewanellaceae	Shewanella	Shewanella sp. MR-4	Proteobacteria__Gammaproteobacteria__Alteromonadales__Shewanellaceae__Shewanella__Shewanella sp. MR-4	3995	4057687	1015.691364	852	741.9060564	0.483394642	0.489583333	0.038493284	0.553106707	0.558739255	0.051806531	0.3888642	0.390879479	0.044635997	0.508212669	0.520408163	0.072087816
GCF_000014705.1	Successful	Hydrogen bonds	7.286762149	0.196075959	6.814375509	-443.1351198	-432.7546404	6.76E-234	4.02E-18	7.15E-123	318167	GCF_000014705.1	ASM1470v1	Shewanella frigidimarina NCIMB 400 (g-proteobacteria)	56812	Shewanella frigidimarina	GCA_000014705.1GCF_000014705.1identical	Bacteria	Proteobacteria	Gammaproteobacteria	Alteromonadales	Shewanellaceae	Shewanella	Shewanella frigidimarina	Proteobacteria__Gammaproteobacteria__Alteromonadales__Shewanellaceae__Shewanella__Shewanella frigidimarina	4076	4102498	1006.500981	852	731.0470748	0.420597628	0.422712729	0.031913421	0.518486699	0.522962143	0.051849868	0.376543757	0.377315609	0.045618971	0.366762769	0.365217391	0.054760983
GCF_000014725.1	Successful	Hydrogen bonds	7.374709652	0.114055125	6.959959019	-451.3349487	-440.9544693	9.02E-232	2.76E-24	1.09E-145	335541	GCF_000014725.1	ASM1472v1	Syntrophomonas wolfei subsp. wolfei str. Goettingen G311 (firmicutes)	863	Syntrophomonas wolfei	GCA_000014725.1GCF_000014725.1identical	Bacteria	Firmicutes	Clostridia	Clostridiales	Syntrophomonadaceae	Syntrophomonas	Syntrophomonas wolfei	Firmicutes__Clostridia__Clostridiales__Syntrophomonadaceae__Syntrophomonas__Syntrophomonas wolfei	2616	2483388	949.3073394	813	689.0626057	0.449196208	0.453837491	0.046749843	0.526877629	0.533232932	0.058716538	0.361731625	0.362452481	0.050422196	0.458980948	0.461758254	0.076956046
GCF_000014745.1	Unsuccessful	Hydrogen bonds	7.906067426	NA	7.630948305	NA	NA	NA	NA	NA	394221	GCF_000014745.1	ASM1474v1	Maricaulis maris MCS10 (a-proteobacteria)	74318	Maricaulis maris	GCA_000014745.1GCF_000014745.1identical	Bacteria	Proteobacteria	Alphaproteobacteria	Rhodobacterales	Hyphomonadaceae	Maricaulis	Maricaulis maris	Proteobacteria__Alphaproteobacteria__Rhodobacterales__Hyphomonadaceae__Maricaulis__Maricaulis maris	3117	3046896	977.5091434	816	716.4819192	0.628078254	0.631205674	0.034014509	0.663337094	0.666666667	0.051106652	0.468358874	0.469026549	0.050789727	0.752539295	0.761589404	0.060021946
GCF_000014765.1	Successful	Hydrogen bonds	7.492120476	0.173805887	6.94301613	-430.4199619	-420.0394825	1.18E-231	1.90E-22	2.03E-126	335283	GCF_000014765.1	ASM1476v1	Nitrosomonas eutropha C91 (b-proteobacteria)	916	Nitrosomonas eutropha	GCA_000014765.1GCF_000014765.1identical	Bacteria	Proteobacteria	Betaproteobacteria	Nitrosomonadales	Nitrosomonadaceae	Nitrosomonas	Nitrosomonas eutropha	Proteobacteria__Betaproteobacteria__Nitrosomonadales__Nitrosomonadaceae__Nitrosomonas__Nitrosomonas eutropha	2640	2457672	930.9363636	792	662.5682652	0.488082688	0.486587425	0.050000563	0.566425233	0.572975187	0.059705567	0.409983548	0.406621511	0.053485851	0.487838542	0.481929872	0.089733908
GCF_000014785.1	Successful	Hydrogen bonds	8.052588137	0.174650078	7.505491024	-437.7525178	-427.3720384	3.04E-236	3.49E-23	9.09E-131	187272	GCF_000014785.1	ASM1478v1	Alkalilimnicola ehrlichii MLHE-1 (g-proteobacteria)	351052	Alkalilimnicola ehrlichii	GCA_000014785.1GCF_000014785.1identical	Bacteria	Proteobacteria	Gammaproteobacteria	Chromatiales	Ectothiorhodospiraceae	Alkalilimnicola	Alkalilimnicola ehrlichii	Proteobacteria__Gammaproteobacteria__Chromatiales__Ectothiorhodospiraceae__Alkalilimnicola__Alkalilimnicola ehrlichii	2884	2959544	1026.194175	879	740.5530808	0.673968887	0.678121556	0.041249172	0.704395469	0.708897239	0.060343031	0.461927403	0.461839725	0.055385398	0.85558379	0.869858246	0.065173393
GCF_000014805.1	Successful	Hydrogen bonds	7.891266173	0.157485704	7.179891921	-464.2698166	-453.8893372	2.98E-240	6.95E-38	1.52E-139	380703	GCF_000014805.1	ASM1480v1	Aeromonas hydrophila subsp. hydrophila ATCC 7966 (g-proteobacteria)	644	Aeromonas hydrophila	GCA_000014805.1GCF_000014805.1identical	Bacteria	Proteobacteria	Gammaproteobacteria	Aeromonadales	Aeromonadaceae	Aeromonas	Aeromonas hydrophila	Proteobacteria__Gammaproteobacteria__Aeromonadales__Aeromonadaceae__Aeromonas__Aeromonas hydrophila	4118	4150452	1007.880525	870	737.0971382	0.622418138	0.632478632	0.053720984	0.64366843	0.647979592	0.061116076	0.421135302	0.421568627	0.049311613	0.802450682	0.830297501	0.103164315
GCF_000014825.1	Successful	Hydrogen bonds	7.970049817	0.192711819	7.504564952	-433.0658082	-422.6853288	2.01E-235	7.23E-17	3.16E-125	316055	GCF_000014825.1	ASM1482v1	Rhodopseudomonas palustris BisA53 (a-proteobacteria)	1076	Rhodopseudomonas palustris	GCA_000014825.1GCF_000014825.1identical	Bacteria	Proteobacteria	Alphaproteobacteria	Rhizobiales	Bradyrhizobiaceae	Rhodopseudomonas	Rhodopseudomonas palustris	Proteobacteria__Alphaproteobacteria__Rhizobiales__Bradyrhizobiaceae__Rhodopseudomonas__Rhodopseudomonas palustris	4899	4710322	961.4864258	795	832.9724613	0.64606284	0.651917404	0.03978117	0.650835089	0.654205607	0.055022946	0.465628	0.463768116	0.053682456	0.821726562	0.843373494	0.074484521
GCF_000014845.1	Successful	Hydrogen bonds	7.545735372	0.208959789	6.858337381	-453.3580844	-442.977605	8.05E-238	1.25E-28	1.02E-123	405955	GCF_000014845.1	ASM1484v1	Escherichia coli APEC O1 (E. coli)	562	Escherichia coli	GCA_000014845.1GCF_000014845.1identical	Bacteria	Proteobacteria	Gammaproteobacteria	Enterobacterales	Enterobacteriaceae	Escherichia	Escherichia coli	Proteobacteria__Gammaproteobacteria__Enterobacterales__Enterobacteriaceae__Escherichia__Escherichia coli	5648	4927597	872.4498938	747	661.8106672	0.499749355	0.512409564	0.056707788	0.566368401	0.580302028	0.076578543	0.405626334	0.40625	0.05522102	0.527257724	0.541041616	0.092196181
GCF_000014865.1	Successful	Hydrogen bonds	7.655407778	0.133295942	7.305016158	-435.9370885	-425.5566091	1.04E-231	4.24E-16	1.08E-138	156889	GCF_000014865.1	ASM1486v1	Magnetococcus marinus MC-1 (a-proteobacteria)	1124597	Magnetococcus marinus	GCA_000014865.1GCF_000014865.1identical	Bacteria	Proteobacteria	Alphaproteobacteria	Magnetococcales	Magnetococcaceae	Magnetococcus	Magnetococcus marinus	Proteobacteria__Alphaproteobacteria__Magnetococcales__Magnetococcaceae__Magnetococcus__Magnetococcus marinus	3857	4100264	1063.07078	846	1370.214846	0.542575923	0.54502924	0.042860258	0.605228042	0.606648199	0.05724165	0.419276082	0.416356877	0.05381004	0.603224479	0.610021786	0.068761165
GCF_000014885.1	Successful	Hydrogen bonds	7.334720045	0.201218996	6.785987373	-467.5707475	-457.1902681	1.90E-239	9.85E-25	3.69E-127	225849	GCF_000014885.1	ASM1488v1	Shewanella piezotolerans WP3 (g-proteobacteria)	404011	Shewanella piezotolerans	GCA_000014885.1GCF_000014885.1identical	Bacteria	Proteobacteria	Gammaproteobacteria	Alteromonadales	Shewanellaceae	Shewanella	Shewanella piezotolerans	Proteobacteria__Gammaproteobacteria__Alteromonadales__Shewanellaceae__Shewanella__Shewanella piezotolerans	4549	4542615	998.5963948	837	718.9943806	0.436783079	0.439665472	0.031269889	0.529449235	0.533589251	0.054329816	0.38032572	0.381836945	0.046109819	0.400575576	0.401869159	0.052202169
GCF_000014905.1	Successful	Hydrogen bonds	7.879570927	0.178663789	7.3914169	-482.2800605	-471.8995811	7.32E-245	9.36E-26	2.70E-138	234267	GCF_000014905.1	ASM1490v1	Candidatus Solibacter usitatus Ellin6076 (bacteria)	332163	Candidatus Solibacter usitatus	GCA_000014905.1GCF_000014905.1identical	Bacteria	Acidobacteria	Acidobacteriia	Bryobacterales	Solibacteraceae	Candidatus Solibacter	Candidatus Solibacter usitatus	Acidobacteria__Acidobacteriia__Bryobacterales__Solibacteraceae__Candidatus Solibacter__Candidatus Solibacter usitatus	8121	9098324	1120.345278	921	842.9840509	0.618088678	0.621031746	0.034306679	0.634363339	0.636792453	0.051402939	0.459454504	0.459383754	0.050965166	0.760448912	0.773480663	0.064595951
GCF_000014925.1	Successful	Hydrogen bonds	7.897270157	0.227635853	7.416247153	-487.9585453	-477.5780659	1.95E-247	3.05E-21	7.42E-129	290340	GCF_000014925.1	ASM1492v1	Paenarthrobacter aurescens TC1 (high GC Gram+)	43663	Paenarthrobacter aurescens	GCA_000014925.1GCF_000014925.1identical	Bacteria	Actinobacteria	Actinobacteria	Micrococcales	Micrococcaceae	Paenarthrobacter	Paenarthrobacter aurescens	Actinobacteria__Actinobacteria__Micrococcales__Micrococcaceae__Paenarthrobacter__Paenarthrobacter aurescens	4731	4704094	994.3128303	891	631.570145	0.625647306	0.627865961	0.030659589	0.655116043	0.659476117	0.050754867	0.473173146	0.471264368	0.0509979	0.748653288	0.754266212	0.063511923
GCF_000014965.1	Successful	Hydrogen bonds	7.819904009	0.120378022	7.365771976	-497.358879	-486.9783996	1.68E-244	3.08E-33	5.46E-156	335543	GCF_000014965.1	ASM1496v1	Syntrophobacter fumaroxidans MPOB (syntrophic propionate-oxidizing bacterium DSM 10017)	119484	Syntrophobacter fumaroxidans	GCA_000014965.1GCF_000014965.1identical	Bacteria	Proteobacteria	Deltaproteobacteria	Syntrophobacterales	Syntrophobacteraceae	Syntrophobacter	Syntrophobacter fumaroxidans	Proteobacteria__Deltaproteobacteria__Syntrophobacterales__Syntrophobacteraceae__Syntrophobacter__Syntrophobacter fumaroxidans	4163	4149462	996.7480183	855	699.5626042	0.597018744	0.600611621	0.039301515	0.611473346	0.615	0.053919434	0.436872139	0.433275563	0.060702863	0.742710445	0.753623188	0.067700087
GCF_000014985.1	Successful	Hydrogen bonds	8.098534814	0.223760537	7.689705892	-490.2039842	-479.8235048	6.91E-249	8.50E-18	3.83E-131	243243	GCF_000014985.1	ASM1498v1	Mycobacterium avium 104 (high GC Gram+)	1764	Mycobacterium avium	GCA_000014985.1GCF_000014985.1identical	Bacteria	Actinobacteria	Actinobacteria	Corynebacteriales	Mycobacteriaceae	Mycobacterium	Mycobacterium avium	Actinobacteria__Actinobacteria__Corynebacteriales__Mycobacteriaceae__Mycobacterium__Mycobacterium avium	5147	5052852	981.7081795	864	836.0605607	0.689857266	0.691919192	0.037222344	0.690442257	0.691089109	0.056568944	0.499249368	0.494061758	0.064167405	0.879880807	0.899224806	0.067205204
GCF_000015005.1	Successful	Hydrogen bonds	8.04978859	0.21085173	7.653622163	-536.425191	-526.0447116	4.40E-258	5.16E-24	2.33E-143	246196	GCF_000015005.1	ASM1500v1	Mycolicibacterium smegmatis MC2 155 (high GC Gram+)	1772	Mycolicibacterium smegmatis	GCA_000015005.1GCF_000015005.1identical	Bacteria	Actinobacteria	Actinobacteria	Corynebacteriales	Mycobacteriaceae	Mycolicibacterium	Mycolicibacterium smegmatis	Actinobacteria__Actinobacteria__Corynebacteriales__Mycobacteriaceae__Mycolicibacterium__Mycolicibacterium smegmatis	6717	6376057	949.2417746	852	663.5865353	0.674765298	0.67769296	0.030969463	0.686439154	0.688963211	0.052013364	0.488627792	0.485714286	0.052326523	0.849228932	0.865319865	0.065958762
GCF_000015025.1	Unsuccessful	Hydrogen bonds	8.020416323	NA	7.910403186	NA	NA	NA	NA	NA	351607	GCF_000015025.1	ASM1502v1	Acidothermus cellulolyticus 11B (high GC Gram+)	28049	Acidothermus cellulolyticus	GCA_000015025.1GCF_000015025.1identical	Bacteria	Actinobacteria	Actinobacteria	Acidothermales	Acidothermaceae	Acidothermus	Acidothermus cellulolyticus	Actinobacteria__Actinobacteria__Acidothermales__Acidothermaceae__Acidothermus__Acidothermus cellulolyticus	2171	2190702	1009.075081	909	623.6548329	0.667402121	0.668416448	0.033935001	0.706858566	0.712871287	0.05840774	0.504879318	0.503424658	0.05660433	0.790468452	0.796143251	0.053400978
GCF_000015045.1	Successful	Hydrogen bonds	7.792284277	0.140704827	7.178221586	-493.9026079	-483.5221285	4.37E-245	3.31E-40	1.67E-149	338966	GCF_000015045.1	ASM1504v1	Pelobacter propionicus DSM 2379 (d-proteobacteria)	29543	Pelobacter propionicus	GCA_000015045.1GCF_000015045.1identical	Bacteria	Proteobacteria	Deltaproteobacteria	Desulfuromonadales	Desulfuromonadaceae	Pelobacter	Pelobacter propionicus	Proteobacteria__Deltaproteobacteria__Desulfuromonadales__Desulfuromonadaceae__Pelobacter__Pelobacter propionicus	3833	3749192	978.1351422	828	699.1141244	0.584201613	0.600938967	0.064429558	0.599808401	0.606060606	0.062466158	0.423245219	0.423357664	0.053517054	0.729551316	0.768421053	0.129387444
GCF_000015065.1	Successful	Hydrogen bonds	7.082531296	0.155132574	6.740852298	-505.900893	-495.5204136	1.90E-244	1.15E-21	1.69E-144	412694	GCF_000015065.1	ASM1506v1	Bacillus thuringiensis str. Al Hakam (firmicutes)	1428	Bacillus thuringiensis	GCA_000015065.1GCF_000015065.1identical	Bacteria	Firmicutes	Bacilli	Bacillales	Bacillaceae	Bacillus	Bacillus thuringiensis	Firmicutes__Bacilli__Bacillales__Bacillaceae__Bacillus__Bacillus thuringiensis	5600	4523761	807.8144643	699	636.1183421	0.353280861	0.355555556	0.037778748	0.465723892	0.471633029	0.071277535	0.327897576	0.329268293	0.057858998	0.266222662	0.261615796	0.051403603
GCF_000015085.1	Successful	Hydrogen bonds	7.021812423	0.239569196	6.440893854	-383.764309	-373.3838296	8.23E-221	3.07E-13	8.20E-100	360106	GCF_000015085.1	ASM1508v1	Campylobacter fetus subsp. fetus 82-40 (e-proteobacteria)	196	Campylobacter fetus	GCA_000015085.1GCF_000015085.1identical	Bacteria	Proteobacteria	Epsilonproteobacteria	Campylobacterales	Campylobacteraceae	Campylobacter	Campylobacter fetus	Proteobacteria__Epsilonproteobacteria__Campylobacterales__Campylobacteraceae__Campylobacter__Campylobacter fetus	1725	1639439	950.3994203	804	614.0391338	0.336572114	0.337254902	0.035351533	0.429528919	0.42826087	0.056204081	0.321187333	0.319767442	0.051993692	0.258999758	0.255102041	0.043280147
GCF_000015105.1	Successful	Hydrogen bonds	7.062091729	0.204523365	6.566668933	-371.6742857	-361.2938063	9.15E-218	1.75E-11	9.31E-105	413404	GCF_000015105.1	ASM1510v1	Candidatus Ruthia magnifica str. Cm (Calyptogena magnifica) (g-proteobacteria)	386487	Candidatus Ruthia magnifica	GCA_000015105.1GCF_000015105.1identical	Bacteria	Proteobacteria	Gammaproteobacteria	NA	NA	Candidatus Ruthia	Candidatus Ruthia magnifica	Proteobacteria__Gammaproteobacteria__NA__NA__Candidatus Ruthia__Candidatus Ruthia magnifica	1057	947419	896.3282876	753	649.1486449	0.346309035	0.34962963	0.032931632	0.446960677	0.453012048	0.058437177	0.331000041	0.332467532	0.049219332	0.260967452	0.260479042	0.03930238
GCF_000015125.1	Successful	Hydrogen bonds	7.483713746	0.17608079	6.943160025	-452.8322506	-442.4517712	2.06E-236	7.52E-25	1.50E-130	290317	GCF_000015125.1	ASM1512v1	Chlorobium phaeobacteroides DSM 266 (green sulfur bacteria)	1096	Chlorobium phaeobacteroides	GCA_000015125.1GCF_000015125.1identical	Bacteria	Chlorobi	Chlorobia	Chlorobiales	Chlorobiaceae	Chlorobium	Chlorobium phaeobacteroides	Chlorobi__Chlorobia__Chlorobiales__Chlorobiaceae__Chlorobium__Chlorobium phaeobacteroides	2846	2683564	942.9248067	774	838.9459342	0.485072931	0.489245456	0.046253219	0.552510623	0.559698917	0.058690538	0.39700062	0.395833333	0.053644123	0.50570795	0.510264283	0.080963195
GCF_000015145.1	Unsuccessful	Hydrogen bonds	7.618610397	NA	7.552613714	NA	NA	NA	NA	NA	415426	GCF_000015145.1	ASM1514v1	Hyperthermus butylicus DSM 5456 (crenarchaeotes)	54248	Hyperthermus butylicus	GCA_000015145.1GCF_000015145.1identical	Archaea	Crenarchaeota	Thermoprotei	Desulfurococcales	Pyrodictiaceae	Hyperthermus	Hyperthermus butylicus	Crenarchaeota__Thermoprotei__Desulfurococcales__Pyrodictiaceae__Hyperthermus__Hyperthermus butylicus	1720	1412338	821.1267442	714	564.6376241	0.535681363	0.535375883	0.046887505	0.605573192	0.609181216	0.056917327	0.422056864	0.421829164	0.056415197	0.579414415	0.577321642	0.085717102
GCF_000015165.1	Unsuccessful	Hydrogen bonds	7.971996932	NA	7.734502924	NA	NA	NA	NA	NA	288000	GCF_000015165.1	ASM1516v1	Bradyrhizobium sp. BTAi1 (a-proteobacteria)	288000	Bradyrhizobium sp. BTAi1	GCA_000015165.1GCF_000015165.1identical	Bacteria	Proteobacteria	Alphaproteobacteria	Rhizobiales	Bradyrhizobiaceae	Bradyrhizobium	Bradyrhizobium sp. BTAi1	Proteobacteria__Alphaproteobacteria__Rhizobiales__Bradyrhizobiaceae__Bradyrhizobium__Bradyrhizobium sp. BTAi1	7657	7344082	959.1330808	843	737.0339424	0.649764298	0.653968254	0.034776179	0.654750422	0.658256881	0.053247297	0.473379968	0.470175439	0.054935662	0.821163323	0.838983051	0.071944707
GCF_000015185.1	Unsuccessful	Hydrogen bonds	7.369899501	NA	7.046231962	NA	NA	NA	NA	NA	351745	GCF_000015185.1	ASM1518v1	Shewanella sp. W3-18-1 (g-proteobacteria)	351745	Shewanella sp. W3-18-1	GCA_000015185.1GCF_000015185.1identical	Bacteria	Proteobacteria	Gammaproteobacteria	Alteromonadales	Shewanellaceae	Shewanella	Shewanella sp. W3-18-1	Proteobacteria__Gammaproteobacteria__Alteromonadales__Shewanellaceae__Shewanella__Shewanella sp. W3-18-1	4173	4058190	972.4874191	804	709.960266	0.449013697	0.450549451	0.038687655	0.539652344	0.54374412	0.053527817	0.38549486	0.38658147	0.047464137	0.421894946	0.418938307	0.067274977
GCF_000015205.1	Successful	Hydrogen bonds	7.493044128	0.141772742	7.193842468	-413.5070284	-403.126549	1.22E-226	1.49E-10	7.35E-131	384616	GCF_000015205.1	ASM1520v1	Pyrobaculum islandicum DSM 4184 (crenarchaeotes)	2277	Pyrobaculum islandicum	GCA_000015205.1GCF_000015205.1identical	Archaea	Crenarchaeota	Thermoprotei	Thermoproteales	Thermoproteaceae	Pyrobaculum	Pyrobaculum islandicum	Crenarchaeota__Thermoprotei__Thermoproteales__Thermoproteaceae__Pyrobaculum__Pyrobaculum islandicum	2033	1615704	794.7388096	684	541.6367012	0.492602878	0.474747475	0.074342677	0.553256315	0.552941176	0.060747295	0.401115758	0.398550725	0.062390954	0.523438981	0.481203008	0.141483818
GCF_000015225.1	Successful	Hydrogen bonds	7.759221931	0.084452978	7.614675956	-426.8155721	-416.4350927	2.11E-224	7.86E-06	2.68E-152	368408	GCF_000015225.1	ASM1522v1	Thermofilum pendens Hrk 5 (crenarchaeotes)	2269	Thermofilum pendens	GCA_000015225.1GCF_000015225.1identical	Archaea	Crenarchaeota	Thermoprotei	Thermoproteales	Thermofilaceae	Thermofilum	Thermofilum pendens	Crenarchaeota__Thermoprotei__Thermoproteales__Thermofilaceae__Thermofilum__Thermofilum pendens	1866	1624788	870.733119	768	548.2846461	0.579048648	0.578244538	0.05190299	0.596746121	0.596059113	0.054131992	0.412459414	0.411764706	0.050726922	0.727940408	0.732173121	0.096061974
GCF_000015245.1	Successful	Hydrogen bonds	7.639960248	0.210695781	6.964241996	-452.7455598	-442.3650804	2.98E-238	8.56E-28	9.94E-124	326297	GCF_000015245.1	ASM1524v1	Shewanella amazonensis SB2B (g-proteobacteria)	60478	Shewanella amazonensis	GCA_000015245.1GCF_000015245.1identical	Bacteria	Proteobacteria	Gammaproteobacteria	Alteromonadales	Shewanellaceae	Shewanella	Shewanella amazonensis	Proteobacteria__Gammaproteobacteria__Alteromonadales__Shewanellaceae__Shewanella__Shewanella amazonensis	3698	3802637	1028.295565	864	739.6764332	0.538054423	0.542921732	0.039853878	0.597855979	0.602783562	0.048955901	0.405989083	0.406951576	0.045718291	0.610318147	0.620556225	0.071879971
GCF_000015265.1	Successful	Hydrogen bonds	8.16919029	0.320105202	7.754742325	-534.4565908	-524.0761114	6.51E-260	4.25E-16	4.91E-122	196162	GCF_000015265.1	ASM1526v1	Nocardioides sp. JS614 (high GC Gram+)	196162	Nocardioides sp. JS614	GCA_000015265.1GCF_000015265.1identical	Bacteria	Actinobacteria	Actinobacteria	Propionibacteriales	Nocardioidaceae	Nocardioides	Nocardioides sp. JS614	Actinobacteria__Actinobacteria__Propionibacteriales__Nocardioidaceae__Nocardioides__Nocardioides sp. JS614	5027	4857357	966.2536304	852	608.8725818	0.715461359	0.719836401	0.036438312	0.72197328	0.725146199	0.058905701	0.49830812	0.497354497	0.055540919	0.92610354	0.94921875	0.063000985
GCF_000015285.1	Successful	Hydrogen bonds	7.24317345	0.172342469	6.643111565	-423.3488455	-412.9683661	1.08E-228	3.71E-24	7.41E-124	357804	GCF_000015285.1	ASM1528v1	Psychromonas ingrahamii 37 (g-proteobacteria)	357794	Psychromonas ingrahamii	GCA_000015285.1GCF_000015285.1identical	Bacteria	Proteobacteria	Gammaproteobacteria	Alteromonadales	Psychromonadaceae	Psychromonas	Psychromonas ingrahamii	Proteobacteria__Gammaproteobacteria__Alteromonadales__Psychromonadaceae__Psychromonas__Psychromonas ingrahamii	3795	3628897	956.2310935	810	747.0473163	0.405162287	0.407540395	0.039702767	0.496182549	0.50059453	0.059914597	0.362259559	0.363402062	0.050423676	0.357044188	0.358024691	0.062185598
GCF_000015305.1	Unsuccessful	Hydrogen bonds	8.061714962	NA	7.827288732	NA	NA	NA	NA	NA	350058	GCF_000015305.1	ASM1530v1	Mycolicibacterium vanbaalenii PYR-1 (high GC Gram+)	110539	Mycolicibacterium vanbaalenii	GCA_000015305.1GCF_000015305.1identical	Bacteria	Actinobacteria	Actinobacteria	Corynebacteriales	Mycobacteriaceae	Mycolicibacterium	Mycolicibacterium vanbaalenii	Actinobacteria__Actinobacteria__Corynebacteriales__Mycobacteriaceae__Mycolicibacterium__Mycolicibacterium vanbaalenii	6142	5991774	975.5411918	852	669.2745867	0.679280321	0.68154304	0.031320862	0.687587265	0.689803662	0.0507609	0.492516486	0.489690722	0.054559421	0.857737288	0.872	0.059136494
GCF_000015325.1	Successful	Hydrogen bonds	8.092867253	0.227375165	7.463506232	-452.7949651	-442.4144857	4.89E-241	6.48E-24	1.30E-122	397945	GCF_000015325.1	ASM1532v1	Acidovorax citrulli AAC00-1 (b-proteobacteria)	80869	Acidovorax citrulli	GCA_000015325.1GCF_000015325.1identical	Bacteria	Proteobacteria	Betaproteobacteria	Burkholderiales	Comamonadaceae	Acidovorax	Acidovorax citrulli	Proteobacteria__Betaproteobacteria__Burkholderiales__Comamonadaceae__Acidovorax__Acidovorax citrulli	4825	4789167	992.5734715	861	699.6698849	0.685818459	0.692618224	0.048731851	0.693197244	0.696696697	0.065245369	0.49140097	0.489104116	0.066195062	0.872858631	0.897435897	0.081752701
GCF_000015345.1	Successful	Hydrogen bonds	7.361355231	0.195853857	6.733796286	-370.444283	-360.0638036	5.42E-219	1.61E-16	4.00E-108	246195	GCF_000015345.1	ASM1534v1	Dichelobacter nodosus VCS1703A (g-proteobacteria)	870	Dichelobacter nodosus	GCA_000015345.1GCF_000015345.1identical	Bacteria	Proteobacteria	Gammaproteobacteria	Cardiobacteriales	Cardiobacteriaceae	Dichelobacter	Dichelobacter nodosus	Proteobacteria__Gammaproteobacteria__Cardiobacteriales__Cardiobacteriaceae__Dichelobacter__Dichelobacter nodosus	1290	1271099	985.348062	820.5	693.6445561	0.444157347	0.44605209	0.039985445	0.529761619	0.538045638	0.053550119	0.384963426	0.386210101	0.047138977	0.417747904	0.420930042	0.069112267
GCF_000015365.1	Successful	Hydrogen bonds	7.740475756	0.177506527	7.231968309	-466.4018217	-456.0213423	9.87E-241	8.12E-25	1.76E-134	351348	GCF_000015365.1	ASM1536v1	Marinobacter hydrocarbonoclasticus VT8 (g-proteobacteria)	2743	Marinobacter hydrocarbonoclasticus	GCA_000015365.1GCF_000015365.1identical	Bacteria	Proteobacteria	Gammaproteobacteria	Alteromonadales	Alteromonadaceae	Marinobacter	Marinobacter hydrocarbonoclasticus	Proteobacteria__Gammaproteobacteria__Alteromonadales__Alteromonadaceae__Marinobacter__Marinobacter hydrocarbonoclasticus	4398	4345191	987.9924966	840	671.8976536	0.569691761	0.575757576	0.039627929	0.624087422	0.627643601	0.051439911	0.422523084	0.422248932	0.04685623	0.662465785	0.674748883	0.07779457
GCF_000015385.1	Successful	Hydrogen bonds	7.135969266	0.123923837	6.711945025	-350.2649804	-339.884501	5.15E-210	2.22E-12	2.96E-120	405566	GCF_000015385.1	ASM1538v1	Lactobacillus helveticus DPC 4571 (firmicutes)	1587	Lactobacillus helveticus	GCA_000015385.1GCF_000015385.1identical	Bacteria	Firmicutes	Bacilli	Lactobacillales	Lactobacillaceae	Lactobacillus	Lactobacillus helveticus	Firmicutes__Bacilli__Lactobacillales__Lactobacillaceae__Lactobacillus__Lactobacillus helveticus	2049	1830288	893.2591508	806	566.4449915	0.37226187	0.372474747	0.039693677	0.459527594	0.467391304	0.066630037	0.338120579	0.335211268	0.05232678	0.319140498	0.309226933	0.076720808
GCF_000015405.1	Successful	Hydrogen bonds	8.073708612	0.235987155	7.692328716	-539.0338865	-528.6534071	2.79E-259	5.57E-21	1.02E-138	189918	GCF_000015405.1	ASM1540v1	Mycobacterium sp. KMS (high GC Gram+)	189918	Mycobacterium sp. KMS	GCA_000015405.1GCF_000015405.1identical	Bacteria	Actinobacteria	Actinobacteria	Corynebacteriales	Mycobacteriaceae	Mycobacterium	Mycobacterium sp. KMS	Actinobacteria__Actinobacteria__Corynebacteriales__Mycobacteriaceae__Mycobacterium__Mycobacterium sp. KMS	6046	5825434	963.51869	850.5	634.318286	0.683156425	0.686800895	0.033704666	0.692376788	0.693877551	0.052757669	0.494076434	0.491601677	0.053954877	0.863016376	0.88169991	0.063204708
GCF_000015445.1	Unsuccessful	Hydrogen bonds	7.192592366	NA	6.938432836	NA	NA	NA	NA	NA	360095	GCF_000015445.1	ASM1544v1	Bartonella bacilliformis KC583 (a-proteobacteria)	774	Bartonella bacilliformis	GCA_000015445.1GCF_000015445.1identical	Bacteria	Proteobacteria	Alphaproteobacteria	Rhizobiales	Bartonellaceae	Bartonella	Bartonella bacilliformis	Proteobacteria__Alphaproteobacteria__Rhizobiales__Bartonellaceae__Bartonella__Bartonella bacilliformis	1236	1188051	961.2063107	801	691.8512327	0.392978207	0.393189479	0.035150178	0.515289862	0.523809524	0.063378911	0.379461343	0.381457344	0.049943171	0.28418556	0.27447815	0.057992502
GCF_000015465.1	Successful	Hydrogen bonds	8.076456862	0.212425273	7.343872808	-396.7503026	-386.3698232	8.10E-229	5.41E-22	6.28E-114	320388	GCF_000015465.1	ASM1546v1	Burkholderia mallei SAVP1 (b-proteobacteria)	13373	Burkholderia mallei	GCA_000015465.1GCF_000015465.1identical	Bacteria	Proteobacteria	Betaproteobacteria	Burkholderiales	Burkholderiaceae	Burkholderia	Burkholderia mallei	Proteobacteria__Betaproteobacteria__Burkholderiales__Burkholderiaceae__Burkholderia__Burkholderia mallei	5412	4694272	867.3821138	750	737.9454065	0.679190943	0.684719603	0.051011469	0.681538483	0.685052153	0.066552961	0.518644866	0.496981842	0.099358697	0.837393099	0.876160991	0.100826377
GCF_000015485.1	Successful	Hydrogen bonds	7.912848939	0.147512581	7.52380851	-464.5041138	-454.1236344	5.78E-240	1.82E-20	2.48E-142	391774	GCF_000015485.1	ASM1548v1	Desulfovibrio vulgaris DP4 (d-proteobacteria)	881	Desulfovibrio vulgaris	GCA_000015485.1GCF_000015485.1identical	Bacteria	Proteobacteria	Deltaproteobacteria	Desulfovibrionales	Desulfovibrionaceae	Desulfovibrio	Desulfovibrio vulgaris	Proteobacteria__Deltaproteobacteria__Desulfovibrionales__Desulfovibrionaceae__Desulfovibrio__Desulfovibrio vulgaris	3207	3159355	985.1434362	837	686.7962052	0.627817163	0.633547009	0.04481556	0.65449222	0.660714286	0.062389428	0.460926045	0.459558824	0.062085952	0.768032841	0.781081081	0.085317133
GCF_000015505.1	Successful	Hydrogen bonds	7.903241024	0.190252676	7.130162975	-451.5103939	-441.1299145	7.54E-239	2.41E-34	2.56E-129	365044	GCF_000015505.1	ASM1550v1	Polaromonas naphthalenivorans CJ2 (b-proteobacteria)	216465	Polaromonas naphthalenivorans	GCA_000015505.1GCF_000015505.1identical	Bacteria	Proteobacteria	Betaproteobacteria	Burkholderiales	Comamonadaceae	Polaromonas	Polaromonas naphthalenivorans	Proteobacteria__Betaproteobacteria__Burkholderiales__Comamonadaceae__Polaromonas__Polaromonas naphthalenivorans	5005	4771601	953.3668332	828	671.9052742	0.62087218	0.631223629	0.056454537	0.642042162	0.646464646	0.061474012	0.455110874	0.453125	0.054705207	0.765464315	0.795321637	0.107802474
GCF_000015525.1	Successful	Hydrogen bonds	6.93003514	0.201702502	6.417338074	-404.7067168	-394.3262374	7.40E-224	2.40E-15	1.66E-111	354242	GCF_000015525.1	ASM1552v1	Campylobacter jejuni subsp. jejuni 81-176 (e-proteobacteria)	197	Campylobacter jejuni	GCA_000015525.1GCF_000015525.1identical	Bacteria	Proteobacteria	Epsilonproteobacteria	Campylobacterales	Campylobacteraceae	Campylobacter	Campylobacter jejuni	Proteobacteria__Epsilonproteobacteria__Campylobacterales__Campylobacteraceae__Campylobacter__Campylobacter jejuni	1715	1600662	933.3306122	801	602.3218104	0.304023784	0.30569656	0.039707025	0.416301792	0.421052632	0.064633694	0.29867594	0.298366294	0.060917794	0.197095096	0.192307692	0.042626851
GCF_000015545.1	Successful	Hydrogen bonds	8.024383883	0.226831605	7.347885731	-446.4674618	-436.0869824	2.46E-239	3.48E-25	4.56E-121	232721	GCF_000015545.1	ASM1554v1	Acidovorax sp. JS42 (b-proteobacteria)	232721	Acidovorax sp. JS42	GCA_000015545.1GCF_000015545.1identical	Bacteria	Proteobacteria	Betaproteobacteria	Burkholderiales	Comamonadaceae	Acidovorax	Acidovorax sp. JS42	Proteobacteria__Betaproteobacteria__Burkholderiales__Comamonadaceae__Acidovorax__Acidovorax sp. JS42	4320	4128404	955.6490741	834	639.4722395	0.663317894	0.668052674	0.046958473	0.678918518	0.67947388	0.061404714	0.471958607	0.468626967	0.060972051	0.839078489	0.862745098	0.086644048
GCF_000015565.1	Unsuccessful	Hydrogen bonds	7.981702452	NA	7.61039823	NA	NA	NA	NA	NA	391735	GCF_000015565.1	ASM1556v1	Verminephrobacter eiseniae EF01-2 (b-proteobacteria)	364317	Verminephrobacter eiseniae	GCA_000015565.1GCF_000015565.1identical	Bacteria	Proteobacteria	Betaproteobacteria	Burkholderiales	Comamonadaceae	Verminephrobacter	Verminephrobacter eiseniae	Proteobacteria__Betaproteobacteria__Burkholderiales__Comamonadaceae__Verminephrobacter__Verminephrobacter eiseniae	5160	5003093	969.5916667	891	759.1057813	0.651247027	0.658078509	0.047487538	0.664591293	0.668010594	0.060625405	0.483219684	0.476225802	0.064241317	0.805930812	0.833851336	0.090338349
GCF_000015585.1	Successful	Hydrogen bonds	8.065491053	0.182639169	7.629556538	-457.3889329	-447.0084535	9.84E-241	5.44E-19	4.08E-133	349124	GCF_000015585.1	ASM1558v1	Halorhodospira halophila SL1 (g-proteobacteria)	1053	Halorhodospira halophila	GCA_000015585.1GCF_000015585.1identical	Bacteria	Proteobacteria	Gammaproteobacteria	Chromatiales	Ectothiorhodospiraceae	Halorhodospira	Halorhodospira halophila	Proteobacteria__Gammaproteobacteria__Chromatiales__Ectothiorhodospiraceae__Halorhodospira__Halorhodospira halophila	2434	2464802	1012.654889	876	656.0633954	0.679016139	0.682837212	0.04044843	0.715467309	0.721751108	0.05977176	0.467702477	0.46728972	0.056328564	0.853878491	0.866469057	0.07067645
GCF_000015605.1	Successful	Hydrogen bonds	8.077978309	0.213645156	7.340041592	-398.6597847	-388.2793053	2.95E-229	2.49E-22	4.42E-114	412022	GCF_000015605.1	ASM1560v1	Burkholderia mallei NCTC 10229 (b-proteobacteria)	13373	Burkholderia mallei	GCA_000015605.1GCF_000015605.1identical	Bacteria	Proteobacteria	Betaproteobacteria	Burkholderiales	Burkholderiaceae	Burkholderia	Burkholderia mallei	Proteobacteria__Betaproteobacteria__Burkholderiales__Burkholderiaceae__Burkholderia__Burkholderia mallei	5933	5153918	868.6866678	747	771.2268935	0.679717615	0.685323383	0.051313843	0.682232115	0.686046512	0.066781315	0.520389016	0.499115044	0.099771447	0.836534366	0.875912409	0.101876908
GCF_000015625.1	Successful	Hydrogen bonds	8.078579527	0.214743408	7.339870829	-400.5243942	-390.1439148	1.12E-229	1.66E-22	3.03E-114	320389	GCF_000015625.1	ASM1562v1	Burkholderia mallei NCTC 10247 (b-proteobacteria)	13373	Burkholderia mallei	GCA_000015625.1GCF_000015625.1identical	Bacteria	Proteobacteria	Betaproteobacteria	Burkholderiales	Burkholderiaceae	Burkholderia	Burkholderia mallei	Proteobacteria__Betaproteobacteria__Burkholderiales__Burkholderiaceae__Burkholderia__Burkholderia mallei	6066	5250002	865.4800528	741	767.3894226	0.679943432	0.685524966	0.051222455	0.682631412	0.686319432	0.067226911	0.521392455	0.5	0.100064137	0.835808905	0.875	0.101971338
GCF_000015645.1	Unsuccessful	Hydrogen bonds	6.962221378	NA	6.749318801	NA	NA	NA	NA	NA	146891	GCF_000015645.1	ASM1564v1	Prochlorococcus marinus str. AS9601 (cyanobacteria)	1219	Prochlorococcus marinus	GCA_000015645.1GCF_000015645.1identical	Bacteria	Cyanobacteria	NA	Synechococcales	Prochloraceae	Prochlorococcus	Prochlorococcus marinus	Cyanobacteria__NA__Synechococcales__Prochloraceae__Prochlorococcus__Prochlorococcus marinus	1796	1507295	839.2511136	720	667.9913881	0.317366922	0.317116999	0.04280852	0.408270623	0.408531127	0.07074457	0.33247252	0.330930549	0.059013728	0.211357563	0.207603697	0.040469616
GCF_000015665.1	Unsuccessful	Hydrogen bonds	6.95520838	NA	6.713896458	NA	NA	NA	NA	NA	167542	GCF_000015665.1	ASM1566v1	Prochlorococcus marinus str. MIT 9515 (cyanobacteria)	1219	Prochlorococcus marinus	GCA_000015665.1GCF_000015665.1identical	Bacteria	Cyanobacteria	NA	Synechococcales	Prochloraceae	Prochlorococcus	Prochlorococcus marinus	Cyanobacteria__NA__Synechococcales__Prochloraceae__Prochlorococcus__Prochlorococcus marinus	1810	1502765	830.2569061	720	585.6852155	0.314034147	0.313072799	0.043914895	0.402001282	0.402787425	0.071684054	0.330839286	0.332053361	0.061009551	0.209261178	0.204574518	0.040534007
GCF_000015685.1	Successful	Hydrogen bonds	7.090978146	0.212547019	6.898005008	-411.8365328	-401.4560534	1.29E-226	0.000811426	1.74E-111	167555	GCF_000015685.1	ASM1568v1	Prochlorococcus marinus str. NATL1A (cyanobacteria)	1219	Prochlorococcus marinus	GCA_000015685.1GCF_000015685.1identical	Bacteria	Cyanobacteria	NA	Synechococcales	Prochloraceae	Prochlorococcus	Prochlorococcus marinus	Cyanobacteria__NA__Synechococcales__Prochloraceae__Prochlorococcus__Prochlorococcus marinus	1989	1601435	805.1458019	660	613.0764416	0.356960287	0.35966736	0.044257719	0.45240149	0.455840456	0.071144028	0.364575863	0.366972477	0.058379363	0.253903495	0.249211356	0.052922207
GCF_000015725.1	Unsuccessful	Hydrogen bonds	8.086473524	NA	7.762170017	NA	NA	NA	NA	NA	420662	GCF_000015725.1	ASM1572v1	Methylibium petroleiphilum PM1 (b-proteobacteria)	105560	Methylibium petroleiphilum	GCA_000015725.1GCF_000015725.1identical	Bacteria	Proteobacteria	Betaproteobacteria	Burkholderiales	NA	Methylibium	Methylibium petroleiphilum	Proteobacteria__Betaproteobacteria__Burkholderiales__NA__Methylibium__Methylibium petroleiphilum	4505	4269378	947.6976693	810	635.740679	0.687514107	0.690639269	0.039563612	0.692245835	0.694954128	0.060601101	0.482677416	0.480519481	0.058782727	0.887619466	0.904255319	0.067531822
GCF_000015745.1	Successful	Hydrogen bonds	7.503147321	0.135154898	7.102193277	-482.7211324	-472.340653	7.73E-241	3.68E-25	3.70E-147	420246	GCF_000015745.1	ASM1574v1	Geobacillus thermodenitrificans NG80-2 (firmicutes)	33940	Geobacillus thermodenitrificans	GCA_000015745.1GCF_000015745.1identical	Bacteria	Firmicutes	Bacilli	Bacillales	Bacillaceae	Geobacillus	Geobacillus thermodenitrificans	Firmicutes__Bacilli__Bacillales__Bacillaceae__Geobacillus__Geobacillus thermodenitrificans	3526	3058169	867.3196256	780	563.2991891	0.489319194	0.502184072	0.058548936	0.556405589	0.567087244	0.071262043	0.376092072	0.379199762	0.056736868	0.535462884	0.55773821	0.091219147
GCF_000015765.1	Successful	Hydrogen bonds	7.543628973	0.15561591	7.021942775	-453.4426081	-443.0621287	4.97E-236	3.30E-26	6.48E-136	410358	GCF_000015765.1	ASM1576v1	Methanocorpusculum labreanum Z (euryarchaeotes)	83984	Methanocorpusculum labreanum	GCA_000015765.1GCF_000015765.1identical	Archaea	Euryarchaeota	Methanomicrobia	Methanomicrobiales	Methanocorpusculaceae	Methanocorpusculum	Methanocorpusculum labreanum	Euryarchaeota__Methanomicrobia__Methanomicrobiales__Methanocorpusculaceae__Methanocorpusculum__Methanocorpusculum labreanum	1815	1596109	879.3988981	768	582.7322394	0.507246262	0.513556619	0.047469532	0.556455696	0.562091503	0.054024431	0.397244108	0.399293286	0.048088282	0.568038101	0.575	0.091768932
GCF_000015785.1	Successful	Hydrogen bonds	7.419744932	0.154125514	6.811353867	-478.5328519	-468.1523725	1.55E-240	2.33E-35	7.91E-141	326423	GCF_000015785.1	ASM1578v1	Bacillus velezensis FZB42 (firmicutes)	492670	Bacillus velezensis	GCA_000015785.1GCF_000015785.1identical	Bacteria	Firmicutes	Bacilli	Bacillales	Bacillaceae	Bacillus	Bacillus velezensis	Firmicutes__Bacilli__Bacillales__Bacillaceae__Bacillus__Bacillus velezensis	3771	3482176	923.4091753	768	983.8290949	0.461789674	0.471048513	0.049053377	0.525567267	0.533653846	0.062030974	0.362986994	0.365248227	0.05457928	0.496816973	0.513513514	0.083318325
GCF_000015825.1	Successful	Hydrogen bonds	7.907798085	0.144150638	7.349774723	-462.5821035	-452.2016241	2.55E-239	4.22E-31	1.12E-142	368407	GCF_000015825.1	ASM1582v1	Methanoculleus marisnigri JR1 (euryarchaeotes)	2198	Methanoculleus marisnigri	GCA_000015825.1GCF_000015825.1identical	Archaea	Euryarchaeota	Methanomicrobia	Methanomicrobiales	Methanomicrobiaceae	Methanoculleus	Methanoculleus marisnigri	Euryarchaeota__Methanomicrobia__Methanomicrobiales__Methanomicrobiaceae__Methanoculleus__Methanoculleus marisnigri	2457	2147800	874.1554742	756	575.170506	0.625686721	0.634328358	0.050480187	0.635569262	0.639130435	0.058712994	0.436262634	0.436170213	0.057776405	0.805229346	0.828571429	0.088163627
GCF_000015845.1	Successful	Hydrogen bonds	7.43055961	0.174912213	6.908555625	-436.1583241	-425.7778447	1.46E-232	9.88E-22	5.02E-127	325240	GCF_000015845.1	ASM1584v1	Shewanella baltica OS155 (g-proteobacteria)	62322	Shewanella baltica	GCA_000015845.1GCF_000015845.1identical	Bacteria	Proteobacteria	Gammaproteobacteria	Alteromonadales	Shewanellaceae	Shewanella	Shewanella baltica	Proteobacteria__Gammaproteobacteria__Alteromonadales__Shewanellaceae__Shewanella__Shewanella baltica	4642	4539810	977.985782	822	688.2331508	0.465941591	0.471947195	0.038651637	0.541019277	0.547728268	0.054602816	0.387956369	0.388193095	0.046158614	0.468849068	0.479316827	0.072116715
GCF_000015865.1	Successful	Hydrogen bonds	7.212241101	0.109103464	6.830274422	-449.399941	-439.0194616	6.55E-230	2.36E-22	7.80E-146	203119	GCF_000015865.1	ASM1586v1	Hungateiclostridium thermocellum ATCC 27405 (firmicutes)	1515	Hungateiclostridium thermocellum	GCA_000015865.1GCF_000015865.1identical	Bacteria	Firmicutes	Clostridia	Clostridiales	Hungateiclostridiaceae	Hungateiclostridium	Hungateiclostridium thermocellum	Firmicutes__Clostridia__Clostridiales__Hungateiclostridiaceae__Hungateiclostridium__Hungateiclostridium thermocellum	3319	3262677	983.0301296	810	852.9826708	0.395129064	0.399061033	0.044067998	0.462450779	0.467336683	0.056479891	0.331913276	0.331877729	0.05267484	0.391023577	0.401898734	0.068470395
GCF_000015885.1	Successful	Hydrogen bonds	7.28519296	0.196106173	6.564918471	-372.1432558	-361.7627764	6.52E-219	5.08E-20	5.28E-108	416269	GCF_000015885.1	ASM1588v1	Actinobacillus pleuropneumoniae serovar 5b str. L20 (g-proteobacteria)	715	Actinobacillus pleuropneumoniae	GCA_000015885.1GCF_000015885.1identical	Bacteria	Proteobacteria	Gammaproteobacteria	Pasteurellales	Pasteurellaceae	Actinobacillus	Actinobacillus pleuropneumoniae	Proteobacteria__Gammaproteobacteria__Pasteurellales__Pasteurellaceae__Actinobacillus__Actinobacillus pleuropneumoniae	2089	2011477	962.8898995	816	696.6788609	0.416488689	0.423076923	0.039144618	0.508399679	0.517241379	0.060184067	0.36251169	0.36407767	0.047251833	0.378554825	0.387254902	0.062010892
GCF_000015905.1	Successful	Hydrogen bonds	8.07634333	0.217832968	7.319673113	-446.241307	-435.8608276	2.33E-239	1.53E-29	3.49E-123	320373	GCF_000015905.1	ASM1590v1	Burkholderia pseudomallei 668 (b-proteobacteria)	28450	Burkholderia pseudomallei	GCA_000015905.1GCF_000015905.1identical	Bacteria	Proteobacteria	Betaproteobacteria	Burkholderiales	Burkholderiaceae	Burkholderia	Burkholderia pseudomallei	Proteobacteria__Betaproteobacteria__Burkholderiales__Burkholderiaceae__Burkholderia__Burkholderia pseudomallei	7200	6270941	870.9640278	726	847.6792896	0.678517492	0.684981685	0.054123688	0.681188373	0.685813426	0.067957688	0.521237727	0.5	0.098777791	0.833127247	0.874213836	0.104274429
GCF_000015925.1	Successful	Hydrogen bonds	8.075582721	0.217359119	7.327649615	-449.5951496	-439.2146702	4.72E-240	9.68E-30	5.57E-124	357348	GCF_000015925.1	ASM1592v1	Burkholderia pseudomallei 1106a (b-proteobacteria)	28450	Burkholderia pseudomallei	GCA_000015925.1GCF_000015925.1identical	Bacteria	Proteobacteria	Betaproteobacteria	Burkholderiales	Burkholderiaceae	Burkholderia	Burkholderia pseudomallei	Proteobacteria__Betaproteobacteria__Burkholderiales__Burkholderiaceae__Burkholderia__Burkholderia pseudomallei	7196	6330479	879.7219288	726	887.9756935	0.678144058	0.684802343	0.05425927	0.680493753	0.685344828	0.06795019	0.520980411	0.5	0.097695316	0.832958806	0.874177596	0.104487147
GCF_000015945.1	Successful	Hydrogen bonds	7.091009828	0.050460759	7.016358145	-412.1745998	-401.7941204	6.04E-203	0.017100814	1.84E-158	399550	GCF_000015945.1	ASM1594v1	Staphylothermus marinus F1 (crenarchaeotes)	2280	Staphylothermus marinus	GCA_000015945.1GCF_000015945.1identical	Archaea	Crenarchaeota	Thermoprotei	Desulfurococcales	Desulfurococcaceae	Staphylothermus	Staphylothermus marinus	Crenarchaeota__Thermoprotei__Desulfurococcales__Desulfurococcaceae__Staphylothermus__Staphylothermus marinus	1598	1373106	859.2653317	735	577.8467076	0.359133926	0.35933599	0.035674811	0.452272106	0.454918033	0.059562027	0.338326149	0.33934673	0.052887866	0.286803524	0.281607803	0.049549354
GCF_000015965.1	Unsuccessful	Hydrogen bonds	6.965713715	NA	6.757452575	NA	NA	NA	NA	NA	167546	GCF_000015965.1	ASM1596v1	Prochlorococcus marinus str. MIT 9301 (cyanobacteria)	1219	Prochlorococcus marinus	GCA_000015965.1GCF_000015965.1identical	Bacteria	Cyanobacteria	NA	Synechococcales	Prochloraceae	Prochlorococcus	Prochlorococcus marinus	Cyanobacteria__NA__Synechococcales__Prochloraceae__Prochlorococcus__Prochlorococcus marinus	1793	1483279	827.2610151	711	584.4032718	0.317674589	0.317204301	0.042971294	0.408433728	0.409836066	0.071530991	0.332765106	0.333333333	0.05998831	0.21182533	0.208988764	0.038951378
GCF_000015985.1	Successful	Hydrogen bonds	8.094307605	0.227849673	7.583938966	-438.1859443	-427.8054649	5.49E-238	1.02E-16	2.15E-119	349101	GCF_000015985.1	ASM1598v1	Rhodobacter sphaeroides ATCC 17029 (a-proteobacteria)	1063	Rhodobacter sphaeroides	GCA_000015985.1GCF_000015985.1identical	Bacteria	Proteobacteria	Alphaproteobacteria	Rhodobacterales	Rhodobacteraceae	Rhodobacter	Rhodobacter sphaeroides	Proteobacteria__Alphaproteobacteria__Rhodobacterales__Rhodobacteraceae__Rhodobacter__Rhodobacter sphaeroides	4267	4003731	938.3011483	828	640.2392083	0.688736308	0.691073919	0.038663948	0.697603007	0.700374532	0.061932614	0.488924713	0.486381323	0.060413475	0.879682842	0.894736842	0.057964729
GCF_000016005.1	Successful	Hydrogen bonds	8.077504432	0.242729312	7.68026421	-529.5289312	-519.1484518	2.03E-257	3.03E-20	2.27E-135	164757	GCF_000016005.1	ASM1600v1	Mycobacterium sp. JLS (high GC Gram+)	164757	Mycobacterium sp. JLS	GCA_000016005.1GCF_000016005.1identical	Bacteria	Actinobacteria	Actinobacteria	Corynebacteriales	Mycobacteriaceae	Mycobacterium	Mycobacterium sp. JLS	Actinobacteria__Actinobacteria__Corynebacteriales__Mycobacteriaceae__Mycobacterium__Mycobacterium sp. JLS	5794	5649648	975.085951	858	620.436798	0.684722848	0.687603108	0.032711413	0.693047419	0.694490818	0.053128753	0.492484733	0.490196078	0.053279111	0.868636494	0.884047058	0.057656192
GCF_000016045.1	Successful	Hydrogen bonds	7.599425267	0.191092369	6.879972421	-449.8807351	-439.5002557	6.71E-237	1.36E-31	3.69E-127	423368	GCF_000016045.1	ASM1604v1	Salmonella enterica subsp. enterica serovar Newport str. SL254 (enterobacteria)	28901	Salmonella enterica	GCA_000016045.1GCF_000016045.1identical	Bacteria	Proteobacteria	Gammaproteobacteria	Enterobacterales	Enterobacteriaceae	Salmonella	Salmonella enterica	Proteobacteria__Gammaproteobacteria__Enterobacterales__Enterobacteriaceae__Salmonella__Salmonella enterica	5021	4457286	887.7287393	756	686.2253676	0.519505797	0.531055901	0.058034673	0.577822312	0.590778098	0.073069846	0.410124396	0.410569106	0.053032735	0.570572519	0.588414634	0.095066961
GCF_000016065.1	Successful	Hydrogen bonds	7.66369941	0.153237877	6.912610777	-452.6200831	-442.2396037	2.30E-236	1.90E-38	6.90E-137	323850	GCF_000016065.1	ASM1606v1	Shewanella loihica PV-4 (g-proteobacteria)	359303	Shewanella loihica	GCA_000016065.1GCF_000016065.1identical	Bacteria	Proteobacteria	Gammaproteobacteria	Alteromonadales	Shewanellaceae	Shewanella	Shewanella loihica	Proteobacteria__Gammaproteobacteria__Alteromonadales__Shewanellaceae__Shewanella__Shewanella loihica	3940	3950495	1002.663706	837	697.3388337	0.543705279	0.555253302	0.051151347	0.588199626	0.594674688	0.053655632	0.390742384	0.391600656	0.044348147	0.65217437	0.680308165	0.110660925
GCF_000016085.1	Successful	Hydrogen bonds	7.620810012	0.203248992	7.024477065	-419.587578	-409.2070986	5.46E-231	2.25E-20	3.05E-118	290318	GCF_000016085.1	ASM1608v1	Chlorobium phaeovibrioides DSM 265 (green sulfur bacteria)	1094	Chlorobium phaeovibrioides	GCA_000016085.1GCF_000016085.1identical	Bacteria	Chlorobi	Chlorobia	Chlorobiales	Chlorobiaceae	Chlorobium	Chlorobium phaeovibrioides	Chlorobi__Chlorobia__Chlorobiales__Chlorobiaceae__Chlorobium__Chlorobium phaeovibrioides	1807	1806445	999.6928611	858	851.8874057	0.532032321	0.534946237	0.035644006	0.590488726	0.59375	0.050079801	0.417158863	0.41723356	0.049999857	0.588448259	0.590747331	0.066852646
GCF_000016105.1	Successful	Hydrogen bonds	6.996846224	0.154189964	6.548332258	-429.7909638	-419.4104844	7.52E-228	3.79E-19	3.51E-128	418136	GCF_000016105.1	ASM1610v1	Francisella tularensis subsp. tularensis WY96-3418 (g-proteobacteria)	263	Francisella tularensis	GCA_000016105.1GCF_000016105.1identical	Bacteria	Proteobacteria	Gammaproteobacteria	Thiotrichales	Francisellaceae	Francisella	Francisella tularensis	Proteobacteria__Gammaproteobacteria__Thiotrichales__Francisellaceae__Francisella__Francisella tularensis	1867	1724622	923.7396893	822	589.505934	0.32475123	0.325490196	0.034220143	0.426150426	0.43062201	0.070111659	0.323558252	0.3234714	0.054020475	0.224547441	0.219512195	0.046131357
GCF_000016125.1	Successful	Hydrogen bonds	7.02821521	0.232134442	6.664781809	-460.3998051	-450.0193257	7.24E-237	5.57E-12	2.99E-117	402880	GCF_000016125.1	ASM1612v1	Methanococcus maripaludis C5 (euryarchaeotes)	39152	Methanococcus maripaludis	GCA_000016125.1GCF_000016125.1identical	Archaea	Euryarchaeota	Methanococci	Methanococcales	Methanococcaceae	Methanococcus	Methanococcus maripaludis	Euryarchaeota__Methanococci__Methanococcales__Methanococcaceae__Methanococcus__Methanococcus maripaludis	1848	1567310	848.1114719	732	556.8271217	0.335752775	0.336712854	0.038365197	0.436693325	0.438020043	0.060895083	0.312455891	0.311289406	0.056334039	0.258110541	0.255834905	0.045345411
GCF_000016145.1	Successful	Hydrogen bonds	7.981990017	0.24508988	7.642141943	-497.7005679	-487.3200885	2.90E-250	3.17E-13	1.14E-127	419947	GCF_000016145.1	ASM1614v1	Mycobacterium tuberculosis H37Ra (high GC Gram+)	1773	Mycobacterium tuberculosis	GCA_000016145.1GCF_000016145.1identical	Bacteria	Actinobacteria	Actinobacteria	Corynebacteriales	Mycobacteriaceae	Mycobacterium	Mycobacterium tuberculosis	Actinobacteria__Actinobacteria__Corynebacteriales__Mycobacteriaceae__Mycobacterium__Mycobacterium tuberculosis	4245	4091863	963.9253239	816	795.3434944	0.653096101	0.654008439	0.034997615	0.675133214	0.677419355	0.054550514	0.502707891	0.496240602	0.062421261	0.781448006	0.790393013	0.062771571
GCF_000016165.1	Successful	Hydrogen bonds	7.299880315	0.137157861	6.867926208	-448.2531532	-437.8726738	1.47E-232	2.83E-22	3.32E-138	349161	GCF_000016165.1	ASM1616v1	Desulfotomaculum reducens MI-1 (firmicutes)	59610	Desulfotomaculum reducens	GCA_000016165.1GCF_000016165.1identical	Bacteria	Firmicutes	Clostridia	Clostridiales	Peptococcaceae	Desulfotomaculum	Desulfotomaculum reducens	Firmicutes__Clostridia__Clostridiales__Peptococcaceae__Desulfotomaculum__Desulfotomaculum reducens	3472	3065067	882.7957949	771	605.2829583	0.425582404	0.427947015	0.046830862	0.514311854	0.518694388	0.061897276	0.36119439	0.363045727	0.053005618	0.401240923	0.401793758	0.071304805
GCF_000016185.1	Successful	Hydrogen bonds	8.136429359	0.196593825	7.825874154	-454.2104704	-443.829991	7.32E-241	6.55E-11	1.24E-129	414684	GCF_000016185.1	ASM1618v1	Rhodospirillum centenum SW (a-proteobacteria)	34018	Rhodospirillum centenum	GCA_000016185.1GCF_000016185.1identical	Bacteria	Proteobacteria	Alphaproteobacteria	Rhodospirillales	Rhodospirillaceae	Rhodospirillum	Rhodospirillum centenum	Proteobacteria__Alphaproteobacteria__Rhodospirillales__Rhodospirillaceae__Rhodospirillum__Rhodospirillum centenum	3895	3829339	983.1422336	828	687.640437	0.705673028	0.707762557	0.039167153	0.716349249	0.718244804	0.061304091	0.49812419	0.495555556	0.064609189	0.902545269	0.914893617	0.052519632
GCF_000016245.1	Successful	Hydrogen bonds	7.452620955	0.158426304	6.964301569	-480.3039624	-469.923483	2.58E-241	7.19E-28	2.24E-140	345073	GCF_000016245.1	ASM1624v1	Vibrio cholerae O395 (g-proteobacteria)	666	Vibrio cholerae	GCA_000016245.1GCF_000016245.1identical	Bacteria	Proteobacteria	Gammaproteobacteria	Vibrionales	Vibrionaceae	Vibrio	Vibrio cholerae	Proteobacteria__Gammaproteobacteria__Vibrionales__Vibrionaceae__Vibrio__Vibrio cholerae	3886	3644491	937.8515183	798	683.4122629	0.474323576	0.481904762	0.041670238	0.556463998	0.565217391	0.061717606	0.383555433	0.385194633	0.047140717	0.482951404	0.494604247	0.071696404
GCF_000016265.1	Successful	Hydrogen bonds	7.834843965	0.167613951	7.31394959	-444.8247859	-434.4443065	2.54E-236	1.49E-23	8.92E-133	311403	GCF_000016265.1	ASM1626v1	Agrobacterium radiobacter K84 (a-proteobacteria)	358	Agrobacterium tumefaciens	GCA_000016265.1GCF_000016265.1identical	Bacteria	Proteobacteria	Alphaproteobacteria	Rhizobiales	Rhizobiaceae	Agrobacterium	Agrobacterium tumefaciens	Proteobacteria__Alphaproteobacteria__Rhizobiales__Rhizobiaceae__Agrobacterium__Agrobacterium tumefaciens	6876	6461207	939.6752472	861	604.1486206	0.602317426	0.607692308	0.034730105	0.627178507	0.631821727	0.048853119	0.448401399	0.447058824	0.04568939	0.731373067	0.745334359	0.073856641
GCF_000016285.1	Successful	Hydrogen bonds	7.766828463	0.172678564	7.293343747	-421.460518	-411.0800386	3.06E-231	1.12E-17	2.60E-126	311402	GCF_000016285.1	ASM1628v1	Agrobacterium vitis S4 (a-proteobacteria)	373	Agrobacterium vitis	GCA_000016285.1GCF_000016285.1identical	Bacteria	Proteobacteria	Alphaproteobacteria	Rhizobiales	Rhizobiaceae	Agrobacterium	Agrobacterium vitis	Proteobacteria__Alphaproteobacteria__Rhizobiales__Rhizobiaceae__Agrobacterium__Agrobacterium vitis	5750	5535818	962.7509565	858	679.5073355	0.580173909	0.584392674	0.035427982	0.62078914	0.625	0.051943799	0.447737222	0.445455297	0.048406165	0.671996779	0.682119205	0.067121621
GCF_000016305.1	Successful	Hydrogen bonds	7.755496837	0.186653235	6.889749874	-430.7573236	-420.3768442	1.44E-233	2.68E-35	5.71E-125	272620	GCF_000016305.1	ASM1630v1	Klebsiella pneumoniae subsp. pneumoniae MGH 78578 (enterobacteria)	573	Klebsiella pneumoniae	GCA_000016305.1GCF_000016305.1identical	Bacteria	Proteobacteria	Gammaproteobacteria	Enterobacterales	Enterobacteriaceae	Klebsiella	Klebsiella pneumoniae	Proteobacteria__Gammaproteobacteria__Enterobacterales__Enterobacteriaceae__Klebsiella__Klebsiella pneumoniae	5593	5060609	904.8111926	807	615.4450299	0.570433962	0.58245614	0.06423668	0.611117775	0.621818182	0.072075716	0.422947874	0.421978022	0.056596569	0.677236894	0.708695652	0.114974629
GCF_000016325.1	Successful	Hydrogen bonds	7.624190739	0.206995867	6.888664917	-445.3339649	-434.9534855	1.65E-236	9.19E-30	6.86E-123	399742	GCF_000016325.1	ASM1632v1	Enterobacter sp. 638 (enterobacteria)	399742	Enterobacter sp. 638	GCA_000016325.1GCF_000016325.1identical	Bacteria	Proteobacteria	Gammaproteobacteria	Enterobacterales	Enterobacteriaceae	Enterobacter	Enterobacter sp. 638	Proteobacteria__Gammaproteobacteria__Enterobacterales__Enterobacteriaceae__Enterobacter__Enterobacter sp. 638	4468	4145170	927.7461952	807	662.2586151	0.529715464	0.5377501	0.048678481	0.589921158	0.598840188	0.061643674	0.409449618	0.40952381	0.049588442	0.589776663	0.603448276	0.089297045
GCF_000016345.1	Successful	Hydrogen bonds	7.376571881	0.223956864	6.846197382	-374.8716332	-364.4911538	1.06E-220	9.80E-12	3.99E-103	312153	GCF_000016345.1	ASM1634v1	Polynucleobacter asymbioticus QLW-P1DMWA-1 (b-proteobacteria)	576611	Polynucleobacter asymbioticus	GCA_000016345.1GCF_000016345.1identical	Bacteria	Proteobacteria	Betaproteobacteria	Burkholderiales	Burkholderiaceae	Polynucleobacter	Polynucleobacter asymbioticus	Proteobacteria__Betaproteobacteria__Burkholderiales__Burkholderiaceae__Polynucleobacter__Polynucleobacter asymbioticus	2122	2017998	950.9886899	813	898.2834937	0.449614176	0.452830189	0.027894878	0.54005605	0.54589372	0.051488792	0.402071244	0.402401293	0.044433417	0.406714982	0.405405405	0.044711493
GCF_000016365.1	Unsuccessful	Hydrogen bonds	8.057828001	NA	7.824861984	NA	NA	NA	NA	NA	350054	GCF_000016365.1	ASM1636v1	Mycolicibacterium gilvum PYR-GCK (high GC Gram+)	1804	Mycolicibacterium gilvum	GCA_000016365.1GCF_000016365.1identical	Bacteria	Actinobacteria	Actinobacteria	Corynebacteriales	Mycobacteriaceae	Mycolicibacterium	Mycolicibacterium gilvum	Actinobacteria__Actinobacteria__Corynebacteriales__Mycobacteriaceae__Mycolicibacterium__Mycolicibacterium gilvum	5681	5542191	975.5660975	852	650.7542679	0.678483196	0.681726908	0.032411281	0.686684398	0.688221709	0.051075417	0.493477764	0.490909091	0.05506637	0.85528702	0.873376623	0.065129802
GCF_000016385.1	Successful	Hydrogen bonds	7.688825203	0.127213503	7.376725206	-432.1930082	-421.8125288	1.14E-230	6.67E-14	8.99E-140	340102	GCF_000016385.1	ASM1638v1	Pyrobaculum arsenaticum DSM 13514 (crenarchaeotes)	121277	Pyrobaculum arsenaticum	GCA_000016385.1GCF_000016385.1identical	Archaea	Crenarchaeota	Thermoprotei	Thermoproteales	Thermoproteaceae	Pyrobaculum	Pyrobaculum arsenaticum	Crenarchaeota__Thermoprotei__Thermoproteales__Thermoproteaceae__Pyrobaculum__Pyrobaculum arsenaticum	2372	1884478	794.4679595	669	553.1142469	0.551960921	0.555555556	0.054232096	0.577010081	0.58	0.056740499	0.413465586	0.411764706	0.060861013	0.66540802	0.671958005	0.100327333
GCF_000016405.1	Successful	Hydrogen bonds	8.075196209	0.209505732	7.595356911	-440.6364842	-430.2560048	5.26E-238	5.04E-17	1.13E-123	349102	GCF_000016405.1	ASM1640v1	Rhodobacter sphaeroides ATCC 17025 (a-proteobacteria)	1063	Rhodobacter sphaeroides	GCA_000016405.1GCF_000016405.1identical	Bacteria	Proteobacteria	Alphaproteobacteria	Rhodobacterales	Rhodobacteraceae	Rhodobacter	Rhodobacter sphaeroides	Proteobacteria__Alphaproteobacteria__Rhodobacterales__Rhodobacteraceae__Rhodobacter__Rhodobacter sphaeroides	4476	4088752	913.4834674	795	610.7064201	0.681598634	0.683971149	0.037334189	0.691692773	0.694400906	0.061724394	0.489128671	0.486725664	0.06066905	0.863976266	0.881578947	0.065112484
GCF_000016425.1	Successful	Hydrogen bonds	8.105512233	0.276551891	7.662756926	-500.5465781	-490.1660987	5.80E-252	8.01E-17	8.90E-123	369723	GCF_000016425.1	ASM1642v1	Salinispora tropica CNB-440 (high GC Gram+)	168695	Salinispora tropica	GCA_000016425.1GCF_000016425.1identical	Bacteria	Actinobacteria	Actinobacteria	Micromonosporales	Micromonosporaceae	Salinispora	Salinispora tropica	Actinobacteria__Actinobacteria__Micromonosporales__Micromonosporaceae__Salinispora__Salinispora tropica	4716	4565691	968.1278626	837	786.9023913	0.694084851	0.696711601	0.034498144	0.716809748	0.721904388	0.05878665	0.513115796	0.510204082	0.060245123	0.852332857	0.863564214	0.058752868
GCF_000016445.1	Successful	Hydrogen bonds	7.466165356	0.19906508	6.890244986	-387.9711544	-377.590675	2.29E-223	3.08E-16	1.14E-111	386656	GCF_000016445.1	ASM1644v1	Yersinia pestis Pestoides F (enterobacteria)	632	Yersinia pestis	GCA_000016445.1GCF_000016445.1identical	Bacteria	Proteobacteria	Gammaproteobacteria	Enterobacterales	Yersiniaceae	Yersinia	Yersinia pestis	Proteobacteria__Gammaproteobacteria__Enterobacterales__Yersiniaceae__Yersinia__Yersinia pestis	4406	4004930	908.9718566	780	723.8568334	0.477826208	0.486555715	0.052314466	0.549382262	0.562293926	0.072903927	0.397421755	0.399112973	0.052618976	0.486674239	0.491944753	0.082468041
GCF_000016465.1	Successful	Hydrogen bonds	7.173643263	0.219356939	6.608070055	-388.0531756	-377.6726962	3.29E-222	2.05E-14	1.05E-105	374930	GCF_000016465.1	ASM1646v1	Haemophilus influenzae PittEE (g-proteobacteria)	727	Haemophilus influenzae	GCA_000016465.1GCF_000016465.1identical	Bacteria	Proteobacteria	Gammaproteobacteria	Pasteurellales	Pasteurellaceae	Haemophilus	Haemophilus influenzae	Proteobacteria__Gammaproteobacteria__Pasteurellales__Pasteurellaceae__Haemophilus__Haemophilus influenzae	1701	1606318	944.3374486	807	649.2768531	0.381227758	0.38547486	0.036648896	0.493629639	0.505311077	0.069469586	0.357795319	0.359331476	0.051557783	0.292255562	0.286956522	0.060548724
GCF_000016505.1	Successful	Hydrogen bonds	6.989683645	0.13048971	6.633314495	-476.6257002	-466.2452208	2.80E-236	1.19E-21	3.42E-144	431943	GCF_000016505.1	ASM1650v1	Clostridium kluyveri DSM 555 (firmicutes)	1534	Clostridium kluyveri	GCA_000016505.1GCF_000016505.1identical	Bacteria	Firmicutes	Clostridia	Clostridiales	Clostridiaceae	Clostridium	Clostridium kluyveri	Firmicutes__Clostridia__Clostridiales__Clostridiaceae__Clostridium__Clostridium kluyveri	3883	3406812	877.3659542	744	657.4225536	0.325167244	0.320634921	0.05148954	0.416351895	0.417142857	0.066549209	0.313774467	0.313559322	0.059013351	0.245376528	0.228282828	0.080028709
GCF_000016525.1	Successful	Hydrogen bonds	6.97533403	0.156718928	6.578029903	-418.1624575	-407.7819781	2.11E-225	6.38E-15	5.27E-125	420247	GCF_000016525.1	ASM1652v1	Methanobrevibacter smithii ATCC 35061 (euryarchaeotes)	2173	Methanobrevibacter smithii	GCA_000016525.1GCF_000016525.1identical	Archaea	Euryarchaeota	Methanobacteria	Methanobacteriales	Methanobacteriaceae	Methanobrevibacter	Methanobrevibacter smithii	Euryarchaeota__Methanobacteria__Methanobacteriales__Methanobacteriaceae__Methanobrevibacter__Methanobrevibacter smithii	1749	1672370	956.1863922	771	912.1418137	0.31926306	0.323399558	0.035236517	0.434249992	0.437288136	0.063804055	0.318197695	0.319327731	0.058241547	0.205340968	0.204946996	0.043591531
GCF_000016545.1	Successful	Hydrogen bonds	7.068397682	0.13467454	6.799495459	-437.6227361	-427.2422567	7.64E-229	3.10E-11	2.16E-135	351627	GCF_000016545.1	ASM1654v1	Caldicellulosiruptor saccharolyticus DSM 8903 (firmicutes)	44001	Caldicellulosiruptor saccharolyticus	GCA_000016545.1GCF_000016545.1identical	Bacteria	Firmicutes	Clostridia	Thermoanaerobacterales	Thermoanaerobacterales Family III. Incertae Sedis	Caldicellulosiruptor	Caldicellulosiruptor saccharolyticus	Firmicutes__Clostridia__Thermoanaerobacterales__Thermoanaerobacterales Family III. Incertae Sedis__Caldicellulosiruptor__Caldicellulosiruptor saccharolyticus	2795	2644933	946.3087657	843	640.2372325	0.352998693	0.35443038	0.037194012	0.441115367	0.447214076	0.059527468	0.309998872	0.310954064	0.051850293	0.307882893	0.305555556	0.053349157
GCF_000016565.1	Successful	Hydrogen bonds	7.973923544	0.189894566	7.388186213	-478.9702445	-468.5897651	5.17E-245	1.44E-29	1.56E-135	399739	GCF_000016565.1	ASM1656v1	Pseudomonas mendocina ymp (g-proteobacteria)	300	Pseudomonas mendocina	GCA_000016565.1GCF_000016565.1identical	Bacteria	Proteobacteria	Gammaproteobacteria	Pseudomonadales	Pseudomonadaceae	Pseudomonas	Pseudomonas mendocina	Proteobacteria__Gammaproteobacteria__Pseudomonadales__Pseudomonadaceae__Pseudomonas__Pseudomonas mendocina	4631	4544697	981.3640682	852	690.2460006	0.648068098	0.65497076	0.04074675	0.675825998	0.679810726	0.058757381	0.43834341	0.438133874	0.048406003	0.830034719	0.85026738	0.08022079
GCF_000016585.1	Unsuccessful	Hydrogen bonds	7.36393265	NA	7.036565547	NA	NA	NA	NA	NA	319224	GCF_000016585.1	ASM1658v1	Shewanella putrefaciens CN-32 (g-proteobacteria)	24	Shewanella putrefaciens	GCA_000016585.1GCF_000016585.1identical	Bacteria	Proteobacteria	Gammaproteobacteria	Alteromonadales	Shewanellaceae	Shewanella	Shewanella putrefaciens	Proteobacteria__Gammaproteobacteria__Alteromonadales__Shewanellaceae__Shewanella__Shewanella putrefaciens	4058	4009854	988.1355347	825	711.775353	0.447584365	0.449324324	0.03841351	0.538864942	0.54375	0.053242054	0.38442259	0.385524708	0.046244097	0.419465493	0.416282377	0.066508301
GCF_000016605.1	Successful	Hydrogen bonds	7.414425341	0.139541744	7.099126221	-510.7301363	-500.3496569	1.55E-246	7.69E-22	1.92E-151	399549	GCF_000016605.1	ASM1660v1	Metallosphaera sedula DSM 5348 (crenarchaeotes)	43687	Metallosphaera sedula	GCA_000016605.1GCF_000016605.1identical	Archaea	Crenarchaeota	Thermoprotei	Sulfolobales	Sulfolobaceae	Metallosphaera	Metallosphaera sedula	Crenarchaeota__Thermoprotei__Sulfolobales__Sulfolobaceae__Metallosphaera__Metallosphaera sedula	2327	1956262	840.6798453	726	537.9509588	0.464642447	0.468441815	0.042886258	0.498768009	0.502857143	0.051070175	0.367466531	0.369627507	0.051012748	0.527693414	0.531746032	0.082456042
GCF_000016625.1	Successful	Hydrogen bonds	6.994554988	0.126186108	6.630581165	-374.8708476	-364.4903682	1.48E-214	1.09E-11	5.24E-124	416276	GCF_000016625.1	ASM1662v1	Rickettsia massiliae MTU5 (a-proteobacteria)	35791	Rickettsia massiliae	GCA_000016625.1GCF_000016625.1identical	Bacteria	Proteobacteria	Alphaproteobacteria	Rickettsiales	Rickettsiaceae	Rickettsia	Rickettsia massiliae	Proteobacteria__Alphaproteobacteria__Rickettsiales__Rickettsiaceae__Rickettsia__Rickettsia massiliae	1578	1149966	728.7490494	495	697.7874811	0.323847385	0.323520635	0.043980023	0.401845507	0.408453324	0.072603106	0.319187647	0.318632695	0.063852506	0.250500696	0.240757869	0.069793946
GCF_000016645.1	Successful	Hydrogen bonds	7.059335962	0.186838945	6.451285515	-449.6218872	-439.2414078	1.19E-233	9.06E-27	5.50E-125	376686	GCF_000016645.1	ASM1664v1	Flavobacterium johnsoniae UW101 (CFB group bacteria)	986	Flavobacterium johnsoniae	GCA_000016645.1GCF_000016645.1identical	Bacteria	Bacteroidetes	Flavobacteriia	Flavobacteriales	Flavobacteriaceae	Flavobacterium	Flavobacterium johnsoniae	Bacteroidetes__Flavobacteriia__Flavobacteriales__Flavobacteriaceae__Flavobacterium__Flavobacterium johnsoniae	5170	5365611	1037.835783	825	850.1480644	0.34455994	0.34477008	0.040975244	0.435537625	0.437029969	0.054426241	0.324853816	0.324324324	0.057778599	0.273288621	0.266252978	0.06929176
GCF_000016665.1	Successful	Hydrogen bonds	7.838109087	0.142317907	7.410249212	-460.5889999	-450.2085205	1.91E-238	4.83E-23	1.97E-142	357808	GCF_000016665.1	ASM1666v1	Roseiflexus sp. RS-1 (GNS bacteria)	357808	Roseiflexus sp. RS-1	GCA_000016665.1GCF_000016665.1identical	Bacteria	Chloroflexi	Chloroflexia	Chloroflexales	Roseiflexaceae	Roseiflexus	Roseiflexus sp. RS-1	Chloroflexi__Chloroflexia__Chloroflexales__Roseiflexaceae__Roseiflexus__Roseiflexus sp. RS-1	4765	5012755	1051.994753	912	790.6477426	0.602378391	0.607407407	0.044610032	0.661191209	0.667272727	0.059006029	0.463922581	0.462555066	0.057760496	0.682020979	0.692946058	0.072034428
GCF_000016685.1	Successful	Hydrogen bonds	7.281978777	0.195224816	6.558728701	-372.5364421	-362.1559627	5.96E-219	2.95E-20	2.93E-108	434271	GCF_000016685.1	ASM1668v1	Actinobacillus pleuropneumoniae serovar 3 str. JL03 (g-proteobacteria)	715	Actinobacillus pleuropneumoniae	GCA_000016685.1GCF_000016685.1identical	Bacteria	Proteobacteria	Gammaproteobacteria	Pasteurellales	Pasteurellaceae	Actinobacillus	Actinobacillus pleuropneumoniae	Proteobacteria__Gammaproteobacteria__Pasteurellales__Pasteurellaceae__Actinobacillus__Actinobacillus pleuropneumoniae	2040	1984752	972.9176471	834	664.7850431	0.416787617	0.423952567	0.03986002	0.508307867	0.518206837	0.060801538	0.363120089	0.364156813	0.050357584	0.378935105	0.388016726	0.065322777
GCF_000016705.1	Successful	Hydrogen bonds	7.453387443	0.17829105	6.801191465	-385.3190641	-374.9385847	4.33E-222	9.76E-21	1.10E-115	216389	GCF_000016705.1	ASM1670v1	Dehalococcoides mccartyi BAV1 (GNS bacteria)	61435	Dehalococcoides mccartyi	GCA_000016705.1GCF_000016705.1identical	Bacteria	Chloroflexi	Dehalococcoidia	Dehalococcoidales	Dehalococcoidaceae	Dehalococcoides	Dehalococcoides mccartyi	Chloroflexi__Dehalococcoidia__Dehalococcoidales__Dehalococcoidaceae__Dehalococcoides__Dehalococcoides mccartyi	1393	1221361	876.7846375	759	596.9202902	0.474431388	0.481033091	0.037387888	0.547091752	0.552742616	0.052131228	0.389554295	0.390781563	0.045436227	0.486646958	0.493670886	0.06307181
GCF_000016725.1	Unsuccessful	Hydrogen bonds	8.047261379	NA	7.78717115	NA	NA	NA	NA	NA	349163	GCF_000016725.1	ASM1672v1	Acidiphilium cryptum JF-5 (a-proteobacteria)	524	Acidiphilium cryptum	GCA_000016725.1GCF_000016725.1identical	Bacteria	Proteobacteria	Alphaproteobacteria	Rhodospirillales	Acetobacteraceae	Acidiphilium	Acidiphilium cryptum	Proteobacteria__Alphaproteobacteria__Rhodospirillales__Acetobacteraceae__Acidiphilium__Acidiphilium cryptum	3689	3595465	974.6448902	855	641.352589	0.673871657	0.679452055	0.053170517	0.68820125	0.692028986	0.065149126	0.499125622	0.497237569	0.058870595	0.83428886	0.862318841	0.094962176
GCF_000016745.1	Successful	Hydrogen bonds	7.668928207	0.135739214	7.000363097	-442.122994	-431.7425146	3.44E-233	5.26E-35	3.36E-139	351605	GCF_000016745.1	ASM1674v1	Geobacter uraniireducens Rf4 (d-proteobacteria)	351604	Geobacter uraniireducens	GCA_000016745.1GCF_000016745.1identical	Bacteria	Proteobacteria	Deltaproteobacteria	Desulfuromonadales	Geobacteraceae	Geobacter	Geobacter uraniireducens	Proteobacteria__Deltaproteobacteria__Desulfuromonadales__Geobacteraceae__Geobacter__Geobacter uraniireducens	4531	4501304	993.4460384	837	854.8497865	0.542235529	0.548562549	0.058927348	0.575213707	0.580717489	0.061940909	0.403833084	0.401129944	0.056880363	0.647660075	0.659793814	0.11463374
GCF_000016765.1	Successful	Hydrogen bonds	8.082792301	0.189194518	7.630755127	-431.336941	-420.9564616	1.53E-235	2.62E-16	3.09E-126	392499	GCF_000016765.1	ASM1676v1	Sphingomonas wittichii RW1 (a-proteobacteria)	160791	Sphingomonas wittichii	GCA_000016765.1GCF_000016765.1identical	Bacteria	Proteobacteria	Alphaproteobacteria	Sphingomonadales	Sphingomonadaceae	Sphingomonas	Sphingomonas wittichii	Proteobacteria__Alphaproteobacteria__Sphingomonadales__Sphingomonadaceae__Sphingomonas__Sphingomonas wittichii	5420	5409819	998.1215867	870	629.1193966	0.682598989	0.687315634	0.040701645	0.685327502	0.686616915	0.054475934	0.485230745	0.484848485	0.049331943	0.877237572	0.902238931	0.071883283
GCF_000016785.1	Successful	Hydrogen bonds	7.393937029	0.134219056	7.091289367	-453.8188297	-443.4383503	4.27E-234	7.88E-15	8.84E-141	390874	GCF_000016785.1	ASM1678v1	Thermotoga petrophila RKU-1 (thermotogales)	93929	Thermotoga petrophila	GCA_000016785.1GCF_000016785.1identical	Bacteria	Thermotogae	Thermotogae	Thermotogales	Thermotogaceae	Thermotoga	Thermotoga petrophila	Thermotogae__Thermotogae__Thermotogales__Thermotogaceae__Thermotoga__Thermotoga petrophila	1816	1748624	962.8986784	856.5	586.1435139	0.459473824	0.462962963	0.033590415	0.516673326	0.522091359	0.047471377	0.341740961	0.341463415	0.045884491	0.520008885	0.522123894	0.063707027
GCF_000016805.1	Successful	Hydrogen bonds	7.011721865	0.160680182	6.652477689	-418.5175834	-408.137104	7.02E-226	9.94E-13	2.46E-124	359786	GCF_000016805.1	ASM1680v1	Staphylococcus aureus subsp. aureus JH9 (firmicutes)	1280	Staphylococcus aureus	GCA_000016805.1GCF_000016805.1identical	Bacteria	Firmicutes	Bacilli	Bacillales	Staphylococcaceae	Staphylococcus	Staphylococcus aureus	Firmicutes__Bacilli__Bacillales__Staphylococcaceae__Staphylococcus__Staphylococcus aureus	3014	2511122	833.1526211	711	854.5484139	0.327974371	0.331033142	0.037991847	0.437203063	0.445710183	0.075239766	0.310828711	0.311611055	0.058210345	0.235892748	0.229508197	0.052535641
GCF_000016825.1	Successful	Hydrogen bonds	7.186975844	0.146644823	6.772160679	-379.6754667	-369.2949873	4.93E-218	7.11E-13	1.08E-120	557436	GCF_000016825.1	ASM1682v1	Lactobacillus reuteri DSM 20016 (firmicutes)	1598	Lactobacillus reuteri	GCA_000016825.1GCF_000016825.1identical	Bacteria	Firmicutes	Bacilli	Lactobacillales	Lactobacillaceae	Lactobacillus	Lactobacillus reuteri	Firmicutes__Bacilli__Lactobacillales__Lactobacillaceae__Lactobacillus__Lactobacillus reuteri	1960	1746387	891.0137755	780	580.3695952	0.388918713	0.393326517	0.034563793	0.502514174	0.511244479	0.063641286	0.345475835	0.345355578	0.048367596	0.31876729	0.318181818	0.055227523
GCF_000016845.1	Successful	Hydrogen bonds	7.759215438	0.159571365	7.274897481	-374.363376	-363.9828966	9.59E-221	2.72E-14	1.60E-119	444178	GCF_000016845.1	ASM1684v1	Brucella ovis ATCC 25840 (a-proteobacteria)	236	Brucella ovis	GCA_000016845.1GCF_000016845.1identical	Bacteria	Proteobacteria	Alphaproteobacteria	Rhizobiales	Brucellaceae	Brucella	Brucella ovis	Proteobacteria__Alphaproteobacteria__Rhizobiales__Brucellaceae__Brucella__Brucella ovis	3329	2897479	870.3751877	765	625.0972964	0.572172487	0.58141321	0.040812152	0.616153776	0.627071823	0.063038444	0.449219361	0.445283019	0.055376581	0.651152505	0.66779661	0.075432114
GCF_000016865.1	Successful	Hydrogen bonds	7.894959432	0.210037535	7.316795822	-484.110742	-473.7302626	3.20E-246	1.04E-27	8.67E-132	351746	GCF_000016865.1	ASM1686v1	Pseudomonas putida F1 (g-proteobacteria)	303	Pseudomonas putida	GCA_000016865.1GCF_000016865.1identical	Bacteria	Proteobacteria	Gammaproteobacteria	Pseudomonadales	Pseudomonadaceae	Pseudomonas	Pseudomonas putida	Proteobacteria__Gammaproteobacteria__Pseudomonadales__Pseudomonadaceae__Pseudomonas__Pseudomonas putida	5233	5257787	1004.736671	864	873.1745823	0.62070912	0.626965409	0.037620217	0.653605355	0.657004831	0.055167843	0.43517205	0.435897436	0.045761528	0.77335041	0.789667897	0.072450891
GCF_000016885.1	Successful	Hydrogen bonds	7.401742125	0.156622635	6.955908111	-415.4643628	-405.0838834	2.67E-227	4.37E-17	6.39E-127	349106	GCF_000016885.1	ASM1688v1	Psychrobacter sp. PRwf-1 (g-proteobacteria)	349106	Psychrobacter sp. PRwf-1	GCA_000016885.1GCF_000016885.1identical	Bacteria	Proteobacteria	Gammaproteobacteria	Pseudomonadales	Moraxellaceae	Psychrobacter	Psychrobacter sp. PRwf-1	Proteobacteria__Gammaproteobacteria__Pseudomonadales__Moraxellaceae__Psychrobacter__Psychrobacter sp. PRwf-1	2408	2502649	1039.306063	882	827.3412227	0.45846736	0.463365315	0.035221167	0.538914362	0.545454545	0.054521699	0.3867891	0.387369583	0.045240429	0.44969947	0.461167948	0.064153385
GCF_000016905.1	Unsuccessful	Hydrogen bonds	6.932927181	NA	6.70926143	NA	NA	NA	NA	NA	391009	GCF_000016905.1	ASM1690v1	Thermosipho melanesiensis BI429 (thermotogales)	46541	Thermosipho melanesiensis	GCA_000016905.1GCF_000016905.1identical	Bacteria	Thermotogae	Thermotogae	Thermotogales	Fervidobacteriaceae	Thermosipho	Thermosipho melanesiensis	Thermotogae__Thermotogae__Thermotogales__Fervidobacteriaceae__Thermosipho__Thermosipho melanesiensis	1917	1780537	928.8142932	819	584.5356899	0.310160666	0.310012063	0.036029032	0.409684222	0.411214953	0.062866895	0.294840616	0.294736842	0.053127389	0.225957649	0.22295082	0.041144554
GCF_000016925.1	Successful	Hydrogen bonds	7.982057446	0.243826215	7.645704538	-493.8977569	-483.5172775	1.92E-249	8.99E-13	4.01E-127	336982	GCF_000016925.1	ASM1692v1	Mycobacterium tuberculosis F11 (high GC Gram+)	1773	Mycobacterium tuberculosis	GCA_000016925.1GCF_000016925.1identical	Bacteria	Actinobacteria	Actinobacteria	Corynebacteriales	Mycobacteriaceae	Mycobacterium	Mycobacterium tuberculosis	Actinobacteria__Actinobacteria__Corynebacteriales__Mycobacteriaceae__Mycobacterium__Mycobacterium tuberculosis	4237	4095016	966.4894973	816	809.2886183	0.653157825	0.654008439	0.035054271	0.675072999	0.677364865	0.054462923	0.503039195	0.496183206	0.06308556	0.781362824	0.790378007	0.06278487
GCF_000016945.1	Successful	Hydrogen bonds	7.449283887	0.200617408	6.872388826	-437.2243748	-426.8438954	1.10E-233	4.92E-22	1.44E-121	349747	GCF_000016945.1	ASM1694v1	Yersinia pseudotuberculosis IP 31758 (enterobacteria)	633	Yersinia pseudotuberculosis	GCA_000016945.1GCF_000016945.1identical	Bacteria	Proteobacteria	Gammaproteobacteria	Enterobacterales	Yersiniaceae	Yersinia	Yersinia pseudotuberculosis	Proteobacteria__Gammaproteobacteria__Enterobacterales__Yersiniaceae__Yersinia__Yersinia pseudotuberculosis	4419	4151442	939.4528174	795	764.3916456	0.472701902	0.483709273	0.055058416	0.546690426	0.559440559	0.072952956	0.395541877	0.3984375	0.052593357	0.475874442	0.484496124	0.084927759
GCF_000016965.1	Successful	Hydrogen bonds	6.932377433	0.14658932	6.52712823	-482.4149024	-472.034423	3.69E-238	4.01E-24	8.60E-141	290402	GCF_000016965.1	ASM1696v1	Clostridium beijerinckii NCIMB 8052 (firmicutes)	1520	Clostridium beijerinckii	GCA_000016965.1GCF_000016965.1identical	Bacteria	Firmicutes	Clostridia	Clostridiales	Clostridiaceae	Clostridium	Clostridium beijerinckii	Firmicutes__Clostridia__Clostridiales__Clostridiaceae__Clostridium__Clostridium beijerinckii	5149	4808309	933.8335599	804	643.8190505	0.305669285	0.306620209	0.033112294	0.410229836	0.411371237	0.060165979	0.309959563	0.308823529	0.057362639	0.196818471	0.194444444	0.038596879
GCF_000016985.1	Successful	Hydrogen bonds	7.129270399	0.123390396	6.701074405	-521.4466243	-511.0661449	5.65E-246	6.72E-35	2.39E-156	293826	GCF_000016985.1	ASM1698v1	Alkaliphilus metalliredigens QYMF (firmicutes)	208226	Alkaliphilus metalliredigens	GCA_000016985.1GCF_000016985.1identical	Bacteria	Firmicutes	Clostridia	Clostridiales	Clostridiaceae	Alkaliphilus	Alkaliphilus metalliredigens	Firmicutes__Clostridia__Clostridiales__Clostridiaceae__Alkaliphilus__Alkaliphilus metalliredigens	4735	4156774	877.8825766	753	609.4876564	0.367968982	0.370967742	0.040650279	0.465605919	0.469565217	0.061902228	0.32465467	0.324902724	0.054772867	0.313646765	0.313432836	0.059427152
GCF_000017005.1	Successful	Hydrogen bonds	7.245145631	0.172599557	6.527144165	-375.4610116	-365.0805322	1.29E-218	1.20E-22	9.79E-114	467705	GCF_000017005.1	ASM1700v1	Streptococcus gordonii str. Challis substr. CH1 (firmicutes)	1302	Streptococcus gordonii	GCA_000017005.1GCF_000017005.1identical	Bacteria	Firmicutes	Bacilli	Lactobacillales	Streptococcaceae	Streptococcus	Streptococcus gordonii	Firmicutes__Bacilli__Lactobacillales__Streptococcaceae__Streptococcus__Streptococcus gordonii	2061	1958659	950.3440078	783	748.0851806	0.405322877	0.40729927	0.047620532	0.510417083	0.518427518	0.068230459	0.340218524	0.34057971	0.050787233	0.365333332	0.359259259	0.085883865
GCF_000017025.1	Successful	Hydrogen bonds	6.883589135	0.148473883	6.516365063	-463.5593609	-453.1788815	5.30E-234	6.75E-19	4.52E-136	441770	GCF_000017025.1	ASM1702v1	Clostridium botulinum A str. ATCC 19397 (firmicutes)	1491	Clostridium botulinum	GCA_000017025.1GCF_000017025.1identical	Bacteria	Firmicutes	Clostridia	Clostridiales	Clostridiaceae	Clostridium	Clostridium botulinum	Firmicutes__Clostridia__Clostridiales__Clostridiaceae__Clostridium__Clostridium botulinum	3634	3176236	874.0330215	765	610.317277	0.288094306	0.288888889	0.039786323	0.392458313	0.394771018	0.068698706	0.296734549	0.296571317	0.061143489	0.175089546	0.168946384	0.043874827
GCF_000017045.1	Successful	Hydrogen bonds	6.88451908	0.149359644	6.5080278	-459.806391	-449.4259116	2.91E-233	5.78E-19	4.66E-135	441771	GCF_000017045.1	ASM1704v1	Clostridium botulinum A str. Hall (firmicutes)	1491	Clostridium botulinum	GCA_000017045.1GCF_000017045.1identical	Bacteria	Firmicutes	Clostridia	Clostridiales	Clostridiaceae	Clostridium	Clostridium botulinum	Firmicutes__Clostridia__Clostridiales__Clostridiaceae__Clostridium__Clostridium botulinum	3332	3020148	906.4069628	795	600.9876486	0.288961253	0.289617486	0.03916949	0.396106128	0.397163121	0.066200272	0.298246075	0.29787234	0.060407482	0.172531558	0.167748963	0.040879323
GCF_000017065.1	Successful	Hydrogen bonds	6.884927736	0.155354579	6.501684788	-454.0566194	-443.67614	2.36E-232	3.89E-18	2.41E-132	441772	GCF_000017065.1	ASM1706v1	Clostridium botulinum F str. Langeland (firmicutes)	1491	Clostridium botulinum	GCA_000017065.1GCF_000017065.1identical	Bacteria	Firmicutes	Clostridia	Clostridiales	Clostridiaceae	Clostridium	Clostridium botulinum	Firmicutes__Clostridia__Clostridiales__Clostridiaceae__Clostridium__Clostridium botulinum	3734	3280836	878.6384574	762	615.8326908	0.288710058	0.289445506	0.040063292	0.393041535	0.39547311	0.068508953	0.297277955	0.297297297	0.060791568	0.175810889	0.169559916	0.045445758
GCF_000017085.1	Successful	Hydrogen bonds	7.006845446	0.175713482	6.624402657	-427.5532986	-417.1728192	2.39E-228	1.26E-13	1.33E-122	451516	GCF_000017085.1	ASM1708v1	Staphylococcus aureus subsp. aureus USA300_TCH1516 (firmicutes)	1280	Staphylococcus aureus	GCA_000017085.1GCF_000017085.1identical	Bacteria	Firmicutes	Bacilli	Bacillales	Staphylococcaceae	Staphylococcus	Staphylococcus aureus	Firmicutes__Bacilli__Bacillales__Staphylococcaceae__Staphylococcus__Staphylococcus aureus	2982	2476049	830.3316566	705	850.5434218	0.326241659	0.329805898	0.038545435	0.435356841	0.444444444	0.075999692	0.309988435	0.310344828	0.05931272	0.233381034	0.227554506	0.052182428
GCF_000017105.1	Successful	Hydrogen bonds	7.304945067	0.139550199	6.910449788	-419.138347	-408.7578676	1.29E-226	2.55E-16	1.65E-131	434922	GCF_000017105.1	ASM1710v1	Coxiella burnetii Dugway 5J108-111 (g-proteobacteria)	777	Coxiella burnetii	GCA_000017105.1GCF_000017105.1identical	Bacteria	Proteobacteria	Gammaproteobacteria	Legionellales	Coxiellaceae	Coxiella	Coxiella burnetii	Proteobacteria__Gammaproteobacteria__Legionellales__Coxiellaceae__Coxiella__Coxiella burnetii	2309	2002290	867.167605	740	662.8945495	0.426595021	0.427184466	0.052021706	0.496235498	0.5	0.068863175	0.378499984	0.374100719	0.061948714	0.405039226	0.404669261	0.070190735
GCF_000017125.1	Successful	Hydrogen bonds	7.011511714	0.161544073	6.650780184	-418.4144667	-408.0339873	6.79E-226	9.85E-13	4.22E-124	359787	GCF_000017125.1	ASM1712v1	Staphylococcus aureus subsp. aureus JH1 (firmicutes)	1280	Staphylococcus aureus	GCA_000017125.1GCF_000017125.1identical	Bacteria	Firmicutes	Bacilli	Bacillales	Staphylococcaceae	Staphylococcus	Staphylococcus aureus	Firmicutes__Bacilli__Bacillales__Staphylococcaceae__Staphylococcus__Staphylococcus aureus	3014	2511191	833.1755143	709.5	854.6963826	0.3279571	0.331033142	0.038015045	0.437222112	0.445913462	0.075146534	0.310731528	0.311524055	0.058206141	0.235919068	0.229472713	0.052589345
GCF_000017145.1	Successful	Hydrogen bonds	7.868758941	0.17721471	7.371193615	-441.881806	-431.5013266	3.02E-236	6.25E-21	4.42E-130	366394	GCF_000017145.1	ASM1714v1	Sinorhizobium medicae WSM419 (a-proteobacteria)	110321	Sinorhizobium medicae	GCA_000017145.1GCF_000017145.1identical	Bacteria	Proteobacteria	Alphaproteobacteria	Rhizobiales	Rhizobiaceae	Sinorhizobium	Sinorhizobium medicae	Proteobacteria__Alphaproteobacteria__Rhizobiales__Rhizobiaceae__Sinorhizobium__Sinorhizobium medicae	6213	5833209	938.8715596	858	748.2467821	0.612967414	0.616438356	0.030248034	0.639535652	0.642857143	0.047135466	0.458089987	0.457142857	0.047384939	0.741276603	0.750750751	0.058465984
GCF_000017165.1	Successful	Hydrogen bonds	6.97570836	0.221521786	6.662354636	-446.5698842	-436.1894048	1.96E-233	3.00E-09	3.15E-116	406327	GCF_000017165.1	ASM1716v1	Methanococcus vannielii SB (euryarchaeotes)	2187	Methanococcus vannielii	GCA_000017165.1GCF_000017165.1identical	Archaea	Euryarchaeota	Methanococci	Methanococcales	Methanococcaceae	Methanococcus	Methanococcus vannielii	Euryarchaeota__Methanococci__Methanococcales__Methanococcaceae__Methanococcus__Methanococcus vannielii	1703	1492360	876.3123899	765	562.8565311	0.320475198	0.319548872	0.039179718	0.425716963	0.42519685	0.059110773	0.310983706	0.30952381	0.055625686	0.224723163	0.219512195	0.044500345
GCF_000017185.1	Successful	Hydrogen bonds	6.955446602	0.146374085	6.595316978	-407.9864471	-397.6059677	1.27E-222	7.07E-13	2.29E-125	419665	GCF_000017185.1	ASM1718v1	Methanococcus aeolicus Nankai-3 (euryarchaeotes)	42879	Methanococcus aeolicus	GCA_000017185.1GCF_000017185.1identical	Archaea	Euryarchaeota	Methanococci	Methanococcales	Methanococcaceae	Methanococcus	Methanococcus aeolicus	Euryarchaeota__Methanococci__Methanococcales__Methanococcaceae__Methanococcus__Methanococcus aeolicus	1503	1331832	886.1157685	786	559.1110751	0.311220554	0.311447811	0.038314677	0.40595001	0.406374502	0.063744442	0.304769534	0.30212766	0.05826555	0.222943032	0.220858896	0.03709444
GCF_000017205.1	Successful	Hydrogen bonds	8.028261603	0.20053874	7.413402716	-515.4268358	-505.0463564	2.85E-253	7.49E-36	3.95E-141	381754	GCF_000017205.1	ASM1720v1	Pseudomonas aeruginosa PA7 (g-proteobacteria)	287	Pseudomonas aeruginosa	GCA_000017205.1GCF_000017205.1identical	Bacteria	Proteobacteria	Gammaproteobacteria	Pseudomonadales	Pseudomonadaceae	Pseudomonas	Pseudomonas aeruginosa	Proteobacteria__Gammaproteobacteria__Pseudomonadales__Pseudomonadaceae__Pseudomonas__Pseudomonas aeruginosa	6233	5951725	954.8732553	819	730.9927271	0.663905846	0.673267327	0.050025963	0.680393084	0.684507042	0.065287567	0.45604984	0.452961672	0.059357645	0.855274415	0.885993485	0.096407332
GCF_000017225.1	Successful	Hydrogen bonds	7.035883969	0.22319488	6.669368035	-440.3695243	-429.9890449	1.62E-232	5.29E-11	5.85E-115	426368	GCF_000017225.1	ASM1722v1	Methanococcus maripaludis C7 (euryarchaeotes)	39152	Methanococcus maripaludis	GCA_000017225.1GCF_000017225.1identical	Archaea	Euryarchaeota	Methanococci	Methanococcales	Methanococcaceae	Methanococcus	Methanococcus maripaludis	Euryarchaeota__Methanococci__Methanococcales__Methanococcaceae__Methanococcus__Methanococcus maripaludis	1808	1555679	860.4419248	745.5	567.5505082	0.338852901	0.340478816	0.037749316	0.440870194	0.443769761	0.059844592	0.316654262	0.316534251	0.055904151	0.259035319	0.255964939	0.044263408
GCF_000017245.1	Successful	Hydrogen bonds	7.396630016	0.186661791	6.59910395	-362.0724308	-351.6919514	3.90E-217	2.51E-22	1.34E-108	339671	GCF_000017245.1	ASM1724v1	Actinobacillus succinogenes 130Z (g-proteobacteria)	67854	Actinobacillus succinogenes	GCA_000017245.1GCF_000017245.1identical	Bacteria	Proteobacteria	Gammaproteobacteria	Pasteurellales	Pasteurellaceae	Actinobacillus	Actinobacillus succinogenes	Proteobacteria__Gammaproteobacteria__Pasteurellales__Pasteurellaceae__Actinobacillus__Actinobacillus succinogenes	2128	2061472	968.7368421	852	684.6595716	0.453337616	0.458813609	0.045561276	0.525849572	0.533498214	0.055963689	0.373333472	0.374430866	0.044492874	0.460830378	0.473297683	0.084392639
GCF_000017265.1	Unsuccessful	Hydrogen bonds	8.160149363	NA	7.978232703	NA	NA	NA	NA	NA	450851	GCF_000017265.1	ASM1726v1	Phenylobacterium zucineum HLK1 (a-proteobacteria)	284016	Phenylobacterium zucineum	GCA_000017265.1GCF_000017265.1identical	Bacteria	Proteobacteria	Alphaproteobacteria	Caulobacterales	Caulobacteraceae	Phenylobacterium	Phenylobacterium zucineum	Proteobacteria__Alphaproteobacteria__Caulobacterales__Caulobacteraceae__Phenylobacterium__Phenylobacterium zucineum	4239	4012565	946.5829205	801	633.7486019	0.712570648	0.714063714	0.035061957	0.713394802	0.715039578	0.056112836	0.497500513	0.495283019	0.060931683	0.926816459	0.945736434	0.055344429
GCF_000017285.1	Successful	Hydrogen bonds	7.309769715	0.187783235	6.830913854	-439.5132154	-429.132736	5.07E-233	9.63E-19	4.25E-124	400668	GCF_000017285.1	ASM1728v1	Marinomonas sp. MWYL1 (g-proteobacteria)	400668	Marinomonas sp. MWYL1	GCA_000017285.1GCF_000017285.1identical	Bacteria	Proteobacteria	Gammaproteobacteria	Oceanospirillales	Oceanospirillaceae	Marinomonas	Marinomonas sp. MWYL1	Proteobacteria__Gammaproteobacteria__Oceanospirillales__Oceanospirillaceae__Marinomonas__Marinomonas sp. MWYL1	4541	4517497	994.8242678	891	739.1557301	0.430177755	0.432458698	0.034856564	0.5258867	0.530660377	0.053066514	0.381586539	0.382474227	0.045070909	0.383060748	0.380952381	0.06287191
GCF_000017305.1	Successful	Hydrogen bonds	8.247809801	0.363535888	7.844715679	-511.4193725	-501.0388931	8.08E-256	4.41E-11	7.50E-110	266940	GCF_000017305.1	ASM1730v1	Kineococcus radiotolerans SRS30216 = ATCC BAA-149 (high GC Gram+)	131568	Kineococcus radiotolerans	GCA_000017305.1GCF_000017305.1identical	Bacteria	Actinobacteria	Actinobacteria	Kineosporiales	Kineosporiaceae	Kineococcus	Kineococcus radiotolerans	Actinobacteria__Actinobacteria__Kineosporiales__Kineosporiaceae__Kineococcus__Kineococcus radiotolerans	4674	4465818	955.4595635	849	596.7896737	0.740887573	0.744541903	0.039657264	0.75194047	0.757823629	0.066718749	0.52508244	0.522991579	0.061188176	0.945639906	0.970032351	0.058779397
GCF_000017325.1	Successful	Hydrogen bonds	7.434217655	0.184370831	6.879516767	-447.1473231	-436.7668437	3.23E-235	6.45E-24	3.55E-127	402882	GCF_000017325.1	ASM1732v1	Shewanella baltica OS185 (g-proteobacteria)	62322	Shewanella baltica	GCA_000017325.1GCF_000017325.1identical	Bacteria	Proteobacteria	Gammaproteobacteria	Alteromonadales	Shewanellaceae	Shewanella	Shewanella baltica	Proteobacteria__Gammaproteobacteria__Alteromonadales__Shewanellaceae__Shewanella__Shewanella baltica	4535	4496727	991.5605292	825	773.4488995	0.467843772	0.474246842	0.040940573	0.541544337	0.547066849	0.055436764	0.388620703	0.38974359	0.046438563	0.473368252	0.483193277	0.074446132
GCF_000017405.1	Successful	Hydrogen bonds	7.726001341	0.179879784	7.250776097	-434.5923767	-424.2118973	4.84E-234	1.20E-18	3.59E-127	439375	GCF_000017405.1	ASM1740v1	Ochrobactrum anthropi ATCC 49188 (a-proteobacteria)	529	Ochrobactrum anthropi	GCA_000017405.1GCF_000017405.1identical	Bacteria	Proteobacteria	Alphaproteobacteria	Rhizobiales	Brucellaceae	Ochrobactrum	Ochrobactrum anthropi	Proteobacteria__Alphaproteobacteria__Rhizobiales__Brucellaceae__Ochrobactrum__Ochrobactrum anthropi	5013	4586821	914.9852384	819	619.4278361	0.565324922	0.569333333	0.038038665	0.619611507	0.62585034	0.053322035	0.439419857	0.438202247	0.047622052	0.636944933	0.642857143	0.074855057
GCF_000017425.1	Unsuccessful	Hydrogen bonds	7.088480967	NA	6.887813728	NA	NA	NA	NA	NA	315749	GCF_000017425.1	ASM1742v1	Bacillus cytotoxicus NVH 391-98 (firmicutes)	580165	Bacillus cytotoxicus	GCA_000017425.1GCF_000017425.1identical	Bacteria	Firmicutes	Bacilli	Bacillales	Bacillaceae	Bacillus	Bacillus cytotoxicus	Firmicutes__Bacilli__Bacillales__Bacillaceae__Bacillus__Bacillus cytotoxicus	4127	3379043	818.7649624	717	601.7865827	0.357628102	0.361111111	0.035716021	0.474041845	0.480176211	0.070620471	0.329806001	0.331081081	0.055973022	0.26904024	0.264317181	0.049808969
GCF_000017445.4	Successful	Hydrogen bonds	6.991081543	0.132070123	6.624710499	-377.4184235	-367.0379441	1.65E-215	1.36E-11	6.48E-123	452659	GCF_000017445.3	ASM1744v3	Rickettsia rickettsii str. Iowa (a-proteobacteria)	783	Rickettsia rickettsii	GCA_000017445.3GCF_000017445.4identical	Bacteria	Proteobacteria	Alphaproteobacteria	Rickettsiales	Rickettsiaceae	Rickettsia	Rickettsia rickettsii	Proteobacteria__Alphaproteobacteria__Rickettsiales__Rickettsiaceae__Rickettsia__Rickettsia rickettsii	1499	1050962	701.1087392	474	662.4749844	0.323378482	0.322683706	0.044096355	0.40368816	0.409638554	0.072520331	0.32040181	0.31884058	0.0627539	0.246040007	0.235849057	0.067102342
GCF_000017465.2	Successful	Hydrogen bonds	7.379522192	0.203156375	6.529481026	-365.1645357	-354.7840563	3.71E-218	6.43E-23	1.41E-105	360105	GCF_000017465.2	ASM1746v2	Campylobacter curvus 525.92 (e-proteobacteria)	200	Campylobacter curvus	GCA_000017465.2GCF_000017465.2identical	Bacteria	Proteobacteria	Epsilonproteobacteria	Campylobacterales	Campylobacteraceae	Campylobacter	Campylobacter curvus	Proteobacteria__Epsilonproteobacteria__Campylobacterales__Campylobacteraceae__Campylobacter__Campylobacter curvus	1954	1805421	923.9616172	790.5	602.4547872	0.448202078	0.452705608	0.04882262	0.492719712	0.497161715	0.056686995	0.344208803	0.34428027	0.052779968	0.507682012	0.520573013	0.083743594
GCF_000017485.1	Successful	Hydrogen bonds	6.930815829	0.207326115	6.44810844	-402.914907	-392.5344276	1.25E-223	1.44E-13	6.52E-110	360109	GCF_000017485.1	ASM1748v1	Campylobacter jejuni subsp. doylei 269.97 (e-proteobacteria)	197	Campylobacter jejuni	GCA_000017485.1GCF_000017485.1identical	Bacteria	Proteobacteria	Epsilonproteobacteria	Campylobacterales	Campylobacteraceae	Campylobacter	Campylobacter jejuni	Proteobacteria__Epsilonproteobacteria__Campylobacterales__Campylobacteraceae__Campylobacter__Campylobacter jejuni	1916	1710611	892.8032359	762	600.7978763	0.303910592	0.303946967	0.038777064	0.409256148	0.41335958	0.065227649	0.294382562	0.293016371	0.059571601	0.20809664	0.2	0.050996067
GCF_000017505.1	Successful	Hydrogen bonds	8.221316332	0.207225952	7.942534233	-478.472787	-468.0923076	1.11E-246	1.66E-10	8.47E-133	404589	GCF_000017505.1	ASM1750v1	Anaeromyxobacter sp. Fw109-5 (d-proteobacteria)	404589	Anaeromyxobacter sp. Fw109-5	GCA_000017505.1GCF_000017505.1identical	Bacteria	Proteobacteria	Deltaproteobacteria	Myxococcales	Anaeromyxobacteraceae	Anaeromyxobacter	Anaeromyxobacter sp. Fw109-5	Proteobacteria__Deltaproteobacteria__Myxococcales__Anaeromyxobacteraceae__Anaeromyxobacter__Anaeromyxobacter sp. Fw109-5	4605	4766903	1035.158089	870	950.4561044	0.733132584	0.735690236	0.037829613	0.738478745	0.743961353	0.070764172	0.514094321	0.511363636	0.076047808	0.946822482	0.96039604	0.052346026
GCF_000017545.1	Successful	Hydrogen bonds	7.069745607	0.090626797	6.839929225	-462.5627627	-452.1822833	3.06E-229	5.20E-14	9.87E-154	381764	GCF_000017545.1	ASM1754v1	Fervidobacterium nodosum Rt17-B1 (thermotogales)	2424	Fervidobacterium nodosum	GCA_000017545.1GCF_000017545.1identical	Bacteria	Thermotogae	Thermotogae	Thermotogales	Fervidobacteriaceae	Fervidobacterium	Fervidobacterium nodosum	Thermotogae__Thermotogae__Thermotogales__Fervidobacteriaceae__Fervidobacterium__Fervidobacterium nodosum	1780	1770343	994.5747191	879	610.9970128	0.350874086	0.351851852	0.033058705	0.447835714	0.451016241	0.058142439	0.314830973	0.314501881	0.048872749	0.289955806	0.283935484	0.047700122
GCF_000017565.1	Successful	Hydrogen bonds	7.906333038	0.183719775	7.495767073	-412.6780037	-402.2975243	1.59E-230	5.73E-13	1.20E-122	402881	GCF_000017565.1	ASM1756v1	Parvibaculum lavamentivorans DS-1 (a-proteobacteria)	256618	Parvibaculum lavamentivorans	GCA_000017565.1GCF_000017565.1identical	Bacteria	Proteobacteria	Alphaproteobacteria	Rhizobiales	Rhodobiaceae	Parvibaculum	Parvibaculum lavamentivorans	Proteobacteria__Alphaproteobacteria__Rhizobiales__Rhodobiaceae__Parvibaculum__Parvibaculum lavamentivorans	3671	3546860	966.1836012	825	632.8974835	0.625816028	0.629271438	0.036043083	0.655126667	0.656019656	0.049881567	0.458506305	0.458064516	0.049518204	0.763815059	0.773755656	0.06745888
GCF_000017585.1	Successful	Hydrogen bonds	6.999463914	0.229096489	6.369540348	-362.920089	-352.5396096	4.35E-216	1.60E-13	1.78E-97	360107	GCF_000017585.1	ASM1758v1	Campylobacter hominis ATCC BAA-381 (e-proteobacteria)	76517	Campylobacter hominis	GCA_000017585.1GCF_000017585.1identical	Bacteria	Proteobacteria	Epsilonproteobacteria	Campylobacterales	Campylobacteraceae	Campylobacter	Campylobacter hominis	Proteobacteria__Epsilonproteobacteria__Campylobacterales__Campylobacteraceae__Campylobacter__Campylobacter hominis	1616	1491656	923.0544554	777	706.8198203	0.324285532	0.330969267	0.04579097	0.414718277	0.420662887	0.067731674	0.304401068	0.306070135	0.056638067	0.253737561	0.258690399	0.052642804
GCF_000017605.1	Successful	Hydrogen bonds	7.192280189	0.146841941	6.834556859	-492.3953751	-482.0148957	8.06E-242	5.38E-22	2.16E-144	355278	GCF_000017605.1	ASM1760v1	Leptospira biflexa serovar Patoc strain 'Patoc 1 (Ames)' (bacteria)	172	Leptospira biflexa	GCA_000017605.1GCF_000017605.1identical	Bacteria	Spirochaetes	Spirochaetia	Leptospirales	Leptospiraceae	Leptospira	Leptospira biflexa	Spirochaetes__Spirochaetia__Leptospirales__Leptospiraceae__Leptospira__Leptospira biflexa	3732	3701373	991.7934084	858	652.7446984	0.388775507	0.38982421	0.041315736	0.466554568	0.468545653	0.05575362	0.345320076	0.343283582	0.050205586	0.354451976	0.353719623	0.061003203
GCF_000017625.1	Successful	Hydrogen bonds	7.68008297	0.156061396	7.297421685	-476.7811653	-466.4006859	9.80E-242	1.00E-20	1.64E-141	456442	GCF_000017625.1	ASM1762v1	Methanoregula boonei 6A8 (euryarchaeotes)	358766	Methanoregula boonei	GCA_000017625.1GCF_000017625.1identical	Archaea	Euryarchaeota	Methanomicrobia	Methanomicrobiales	Methanoregulaceae	Methanoregula	Methanoregula boonei	Euryarchaeota__Methanomicrobia__Methanomicrobiales__Methanoregulaceae__Methanoregula__Methanoregula boonei	2535	2204910	869.7869822	729	635.3721321	0.550313191	0.558558559	0.049866015	0.583646283	0.589403974	0.061861453	0.422157293	0.420731707	0.060087507	0.645136593	0.66004415	0.088008137
GCF_000017645.1	Unsuccessful	Hydrogen bonds	8.046933583	NA	7.821444012	NA	NA	NA	NA	NA	78245	GCF_000017645.1	ASM1764v1	Xanthobacter autotrophicus Py2 (a-proteobacteria)	280	Xanthobacter autotrophicus	GCA_000017645.1GCF_000017645.1identical	Bacteria	Proteobacteria	Alphaproteobacteria	Rhizobiales	Xanthobacteraceae	Xanthobacter	Xanthobacter autotrophicus	Proteobacteria__Alphaproteobacteria__Rhizobiales__Xanthobacteraceae__Xanthobacter__Xanthobacter autotrophicus	5146	4941597	960.279246	832.5	687.2283825	0.673779435	0.678527311	0.039667784	0.68329073	0.685452975	0.05831588	0.482560573	0.480992587	0.05587811	0.855488358	0.876106195	0.070550514
GCF_000017665.1	Successful	Hydrogen bonds	7.737127785	0.205506631	6.886596777	-431.2432007	-420.8627213	4.15E-234	1.72E-32	7.00E-121	290339	GCF_000017665.1	ASM1766v1	Cronobacter sakazakii ATCC BAA-894 (enterobacteria)	28141	Cronobacter sakazakii	GCA_000017665.1GCF_000017665.1identical	Bacteria	Proteobacteria	Gammaproteobacteria	Enterobacterales	Enterobacteriaceae	Cronobacter	Cronobacter sakazakii	Proteobacteria__Gammaproteobacteria__Enterobacterales__Enterobacteriaceae__Cronobacter__Cronobacter sakazakii	4261	3994435	937.4407416	807	638.3347309	0.566167814	0.579196217	0.060753491	0.613087141	0.623824451	0.069129552	0.419897407	0.420600858	0.053307345	0.665518717	0.697228145	0.108765223
GCF_000017685.1	Successful	Hydrogen bonds	7.192363191	0.147065407	6.834084356	-492.6298486	-482.2493692	6.99E-242	4.82E-22	2.20E-144	456481	GCF_000017685.1	ASM1768v1	Leptospira biflexa serovar Patoc strain 'Patoc 1 (Paris)' (bacteria)	172	Leptospira biflexa	GCA_000017685.1GCF_000017685.1identical	Bacteria	Spirochaetes	Spirochaetia	Leptospirales	Leptospiraceae	Leptospira	Leptospira biflexa	Spirochaetes__Spirochaetia__Leptospirales__Leptospiraceae__Leptospira__Leptospira biflexa	3726	3697052	992.2308105	858	652.926561	0.388839261	0.389847456	0.041257282	0.466610796	0.468619247	0.055645747	0.34533345	0.343283582	0.050122911	0.354573954	0.353769454	0.061172606
GCF_000017705.1	Successful	Hydrogen bonds	7.395640044	0.186552105	6.852687181	-418.1397004	-407.759221	5.80E-229	2.30E-19	2.24E-120	338187	GCF_000017705.1	ASM1770v1	Vibrio campbellii ATCC BAA-1116 (g-proteobacteria)	680	Vibrio campbellii	GCA_000017705.1GCF_000017705.1identical	Bacteria	Proteobacteria	Gammaproteobacteria	Vibrionales	Vibrionaceae	Vibrio	Vibrio campbellii	Proteobacteria__Gammaproteobacteria__Vibrionales__Vibrionaceae__Vibrio__Vibrio campbellii	5645	5216895	924.1620903	798	700.3842611	0.456201757	0.461352657	0.032058295	0.539666476	0.543290043	0.060505641	0.37807061	0.378723404	0.046707964	0.450869735	0.455696203	0.060702643
GCF_000017725.2	Successful	Hydrogen bonds	7.212968008	0.199014182	6.502340926	-382.689072	-372.3085926	8.48E-221	9.72E-21	3.62E-109	360104	GCF_000017725.2	ASM1772v2	Campylobacter concisus 13826 (e-proteobacteria)	199	Campylobacter concisus	GCA_000017725.2GCF_000017725.2identical	Bacteria	Proteobacteria	Epsilonproteobacteria	Campylobacterales	Campylobacteraceae	Campylobacter	Campylobacter concisus	Proteobacteria__Epsilonproteobacteria__Campylobacterales__Campylobacteraceae__Campylobacter__Campylobacter concisus	2062	1920141	931.2032008	768	727.933673	0.393765759	0.401851418	0.050570695	0.467853979	0.473895782	0.059045802	0.326215234	0.326530612	0.052398395	0.387228473	0.403934477	0.088532197
GCF_000017745.1	Successful	Hydrogen bonds	7.553449805	0.204591358	6.865753168	-444.6570342	-434.2765548	6.37E-236	8.52E-28	7.26E-123	331111	GCF_000017745.1	ASM1774v1	Escherichia coli O139:H28 str. E24377A (E. coli)	562	Escherichia coli	GCA_000017745.1GCF_000017745.1identical	Bacteria	Proteobacteria	Gammaproteobacteria	Enterobacterales	Enterobacteriaceae	Escherichia	Escherichia coli	Proteobacteria__Gammaproteobacteria__Enterobacterales__Enterobacteriaceae__Escherichia__Escherichia coli	5424	4690914	864.8440265	744	650.2403922	0.501981751	0.516375324	0.059658042	0.567718891	0.583931042	0.079720592	0.405675928	0.40625	0.05865218	0.532552066	0.548529711	0.093972818
GCF_000017765.1	Successful	Hydrogen bonds	7.559405191	0.211466621	6.844919287	-446.308731	-435.9282516	1.81E-236	1.67E-28	8.69E-122	331112	GCF_000017765.1	ASM1776v1	Escherichia coli HS (E. coli)	562	Escherichia coli	GCA_000017765.1GCF_000017765.1identical	Bacteria	Proteobacteria	Gammaproteobacteria	Enterobacterales	Enterobacteriaceae	Escherichia	Escherichia coli	Proteobacteria__Gammaproteobacteria__Enterobacterales__Enterobacteriaceae__Escherichia__Escherichia coli	4638	4163003	897.5858129	780	640.8676849	0.504067171	0.517330033	0.054819637	0.570396431	0.585898043	0.077624956	0.404459892	0.404988688	0.055821867	0.537350143	0.552112964	0.088066712
GCF_000017785.1	Successful	Hydrogen bonds	6.993797033	0.148385621	6.563273739	-396.7204863	-386.3400069	1.41E-220	4.34E-15	1.11E-122	458234	GCF_000017785.1	ASM1778v1	Francisella tularensis subsp. holarctica FTNF002-00 (g-proteobacteria)	263	Francisella tularensis	GCA_000017785.1GCF_000017785.1identical	Bacteria	Proteobacteria	Gammaproteobacteria	Thiotrichales	Francisellaceae	Francisella	Francisella tularensis	Proteobacteria__Gammaproteobacteria__Thiotrichales__Francisellaceae__Francisella__Francisella tularensis	1906	1712441	898.4475341	789	582.7241048	0.323194177	0.324797254	0.034628779	0.4213643	0.426215592	0.072656151	0.322372345	0.322018738	0.054477718	0.225847162	0.218956507	0.049797159
GCF_000017805.1	Successful	Hydrogen bonds	7.841066767	0.149271999	7.420331199	-453.4605959	-443.0801165	2.39E-237	6.76E-21	3.63E-139	383372	GCF_000017805.1	ASM1780v1	Roseiflexus castenholzii DSM 13941 (GNS bacteria)	120962	Roseiflexus castenholzii	GCA_000017805.1GCF_000017805.1identical	Bacteria	Chloroflexi	Chloroflexia	Chloroflexales	Roseiflexaceae	Roseiflexus	Roseiflexus castenholzii	Chloroflexi__Chloroflexia__Chloroflexales__Roseiflexaceae__Roseiflexus__Roseiflexus castenholzii	4647	4803913	1033.766516	894	795.2333107	0.606663247	0.609027778	0.0442511	0.662010343	0.667136812	0.055172564	0.470999549	0.465686275	0.067781483	0.686979747	0.694006309	0.064557813
GCF_000017845.1	Unsuccessful	Hydrogen bonds	7.168455565	NA	6.952748538	NA	NA	NA	NA	NA	43989	GCF_000017845.1	ASM1784v1	Crocosphaera subtropica ATCC 51142 (cyanobacteria)	2546360	Crocosphaera subtropica	GCA_000017845.1GCF_000017845.1identical	Bacteria	Cyanobacteria	NA	Chroococcales	Aphanothecaceae	Crocosphaera	Crocosphaera subtropica	Cyanobacteria__NA__Chroococcales__Aphanothecaceae__Crocosphaera__Crocosphaera subtropica	5024	4704633	936.4317277	750	764.57065	0.381147536	0.382171156	0.050651998	0.486889	0.490909091	0.061463587	0.360007448	0.362016078	0.054560199	0.296546418	0.293877551	0.073591225
GCF_000017865.1	Successful	Hydrogen bonds	7.165811429	0.16780172	6.845007034	-468.4602357	-458.0797563	1.32E-237	1.01E-14	5.12E-134	416591	GCF_000017865.1	ASM1786v1	Pseudothermotoga lettingae TMO (thermotogales)	177758	Pseudothermotoga lettingae	GCA_000017865.1GCF_000017865.1identical	Bacteria	Thermotogae	Thermotogae	Thermotogales	Thermotogaceae	Pseudothermotoga	Pseudothermotoga lettingae	Thermotogae__Thermotogae__Thermotogales__Thermotogaceae__Pseudothermotoga__Pseudothermotoga lettingae	2075	2027489	977.1031325	894	548.9482026	0.385945763	0.386094675	0.02480826	0.473973586	0.476303318	0.048837379	0.341175131	0.342056075	0.044181241	0.342689048	0.34083045	0.03757422
GCF_000017885.4	Successful	Hydrogen bonds	7.259773399	0.165454212	6.788442163	-526.2912687	-515.9107893	3.27E-250	3.95E-33	2.98E-147	315750	GCF_000017885.4	ASM1788v4	Bacillus pumilus SAFR-032 (firmicutes)	1408	Bacillus pumilus	GCA_000017885.4GCF_000017885.4identical	Bacteria	Firmicutes	Bacilli	Bacillales	Bacillaceae	Bacillus	Bacillus pumilus	Firmicutes__Bacilli__Bacillales__Bacillaceae__Bacillus__Bacillus pumilus	3680	3267673	887.9546196	777	681.5704475	0.412100134	0.416666667	0.035581973	0.514862814	0.522203261	0.060431608	0.345078451	0.346228674	0.054583472	0.376358996	0.37983346	0.056568591
GCF_000017905.1	Successful	Hydrogen bonds	6.929628409	0.205716599	6.40886845	-400.4112306	-390.0307512	4.72E-223	6.10E-15	9.73E-110	407148	GCF_000017905.1	ASM1790v1	Campylobacter jejuni subsp. jejuni 81116 (e-proteobacteria)	197	Campylobacter jejuni	GCA_000017905.1GCF_000017905.1identical	Bacteria	Proteobacteria	Epsilonproteobacteria	Campylobacterales	Campylobacteraceae	Campylobacter	Campylobacter jejuni	Proteobacteria__Epsilonproteobacteria__Campylobacterales__Campylobacteraceae__Campylobacter__Campylobacter jejuni	1622	1538497	948.5184957	819	588.6293372	0.304921765	0.306768444	0.0375184	0.420231228	0.422318008	0.061372653	0.299783873	0.299446792	0.058808092	0.194748525	0.191061174	0.037600623
GCF_000017945.1	Successful	Hydrogen bonds	7.700350749	0.128801253	7.640638968	-441.7270676	-431.3465882	6.59E-233	0.087980655	1.43E-141	453591	GCF_000017945.1	ASM1794v1	Ignicoccus hospitalis KIN4/I (crenarchaeotes)	160233	Ignicoccus hospitalis	GCA_000017945.1GCF_000017945.1identical	Archaea	Crenarchaeota	Thermoprotei	Desulfurococcales	Desulfurococcaceae	Ignicoccus	Ignicoccus hospitalis	Crenarchaeota__Thermoprotei__Desulfurococcales__Desulfurococcaceae__Ignicoccus__Ignicoccus hospitalis	1457	1213179	832.6554564	720	549.2076717	0.562439667	0.565292096	0.040668892	0.545399932	0.546511628	0.050924652	0.387377981	0.386740331	0.056628658	0.754541703	0.761904762	0.069635462
GCF_000017985.1	Successful	Hydrogen bonds	7.558938854	0.212072387	6.850867194	-448.3312873	-437.9508079	6.59E-237	1.84E-28	4.44E-122	413997	GCF_000017985.1	ASM1798v1	Escherichia coli B str. REL606 (E. coli)	562	Escherichia coli	GCA_000017985.1GCF_000017985.1identical	Bacteria	Proteobacteria	Gammaproteobacteria	Enterobacterales	Enterobacteriaceae	Escherichia	Escherichia coli	Proteobacteria__Gammaproteobacteria__Enterobacterales__Enterobacteriaceae__Escherichia__Escherichia coli	4637	4152667	895.5503558	777	643.9541429	0.502824696	0.516853933	0.05627081	0.568292127	0.584805654	0.079011761	0.404572345	0.405128205	0.056357312	0.535613626	0.551282051	0.0901178
GCF_000018005.1	Successful	Hydrogen bonds	8.153193443	0.243028582	7.79073977	-569.4549664	-559.074487	3.20E-266	5.45E-23	4.58E-144	298653	GCF_000018005.1	ASM1800v1	Frankia sp. EAN1pec (high GC Gram+)	298653	Frankia sp. EAN1pec	GCA_000018005.1GCF_000018005.1identical	Bacteria	Actinobacteria	Actinobacteria	Frankiales	Frankiaceae	Frankia	Frankia sp. EAN1pec	Actinobacteria__Actinobacteria__Frankiales__Frankiaceae__Frankia__Frankia sp. EAN1pec	7483	7549056	1008.827476	861	817.0399597	0.710306897	0.713141026	0.040083019	0.721633665	0.725806452	0.060127813	0.528714296	0.523148148	0.066955093	0.88057424	0.897435897	0.069241891
GCF_000018025.1	Successful	Hydrogen bonds	7.423417207	0.169334472	6.814574015	-489.5826438	-479.2021644	1.50E-243	3.27E-35	1.66E-139	425104	GCF_000018025.1	ASM1802v1	Shewanella sediminis HAW-EB3 (g-proteobacteria)	271097	Shewanella sediminis	GCA_000018025.1GCF_000018025.1identical	Bacteria	Proteobacteria	Gammaproteobacteria	Alteromonadales	Shewanellaceae	Shewanella	Shewanella sediminis	Proteobacteria__Gammaproteobacteria__Alteromonadales__Shewanellaceae__Shewanella__Shewanella sediminis	4651	4617492	992.7955278	843	684.8741413	0.466118729	0.468524252	0.038031027	0.538285943	0.541666667	0.052028281	0.382008741	0.383165829	0.045102425	0.478061508	0.481236203	0.073913712
GCF_000018045.1	Successful	Hydrogen bonds	7.643885309	0.186041799	6.88987834	-447.0750866	-436.6946072	2.15E-236	2.54E-33	6.17E-128	290338	GCF_000018045.1	ASM1804v1	Citrobacter koseri ATCC BAA-895 (enterobacteria)	545	Citrobacter koseri	GCA_000018045.1GCF_000018045.1identical	Bacteria	Proteobacteria	Gammaproteobacteria	Enterobacterales	Enterobacteriaceae	Citrobacter	Citrobacter koseri	Proteobacteria__Gammaproteobacteria__Enterobacterales__Enterobacteriaceae__Citrobacter__Citrobacter koseri	4426	4237830	957.4853141	849	672.8474518	0.537041225	0.548106473	0.053016186	0.592008831	0.603419083	0.067311547	0.410261557	0.412037459	0.050034731	0.608854836	0.62962963	0.090796971
GCF_000018065.1	Unsuccessful	Hydrogen bonds	6.958945872	NA	6.739907346	NA	NA	NA	NA	NA	93060	GCF_000018065.1	ASM1806v1	Prochlorococcus marinus str. MIT 9215 (cyanobacteria)	1219	Prochlorococcus marinus	GCA_000018065.1GCF_000018065.1identical	Bacteria	Cyanobacteria	NA	Synechococcales	Prochloraceae	Prochlorococcus	Prochlorococcus marinus	Cyanobacteria__NA__Synechococcales__Prochloraceae__Prochlorococcus__Prochlorococcus marinus	1875	1549795	826.5573333	711	590.8917273	0.316291522	0.316666667	0.043247397	0.405623824	0.4048583	0.070850225	0.33130262	0.33033033	0.060095848	0.211949811	0.207142857	0.042176918
GCF_000018085.1	Successful	Hydrogen bonds	7.696740071	0.193400498	6.878550338	-436.7077759	-426.3272965	1.03E-234	1.67E-33	2.04E-124	399741	GCF_000018085.1	ASM1808v1	Serratia proteamaculans 568 (enterobacteria)	28151	Serratia proteamaculans	GCA_000018085.1GCF_000018085.1identical	Bacteria	Proteobacteria	Gammaproteobacteria	Enterobacterales	Yersiniaceae	Serratia	Serratia proteamaculans	Proteobacteria__Gammaproteobacteria__Enterobacterales__Yersiniaceae__Serratia__Serratia proteamaculans	5082	4839779	952.3374656	852	630.9744454	0.553590676	0.564102564	0.049764064	0.601656635	0.610202856	0.06195069	0.413593076	0.414541507	0.048606905	0.645521798	0.666971359	0.090091415
GCF_000018105.1	Successful	Hydrogen bonds	7.449461423	0.151614226	7.17120239	-506.3167322	-495.9362528	1.76E-246	4.87E-17	1.32E-147	329726	GCF_000018105.1	ASM1810v1	Acaryochloris marina MBIC11017 (cyanobacteria)	155978	Acaryochloris marina	GCA_000018105.1GCF_000018105.1identical	Bacteria	Cyanobacteria	NA	Synechococcales	Acaryochloridaceae	Acaryochloris	Acaryochloris marina	Cyanobacteria__NA__Synechococcales__Acaryochloridaceae__Acaryochloris__Acaryochloris marina	7495	7015933	936.0817879	744	778.5896926	0.475182498	0.481897628	0.042482929	0.557327791	0.56462585	0.057610756	0.401740123	0.400362319	0.049745645	0.466479793	0.474358974	0.074949128
GCF_000018125.1	Successful	Hydrogen bonds	7.176369532	0.189931076	6.588138833	-381.9158626	-371.5353832	3.54E-220	8.15E-17	8.92E-111	471876	GCF_000018125.1	ASM1812v1	Streptococcus pyogenes NZ131 (firmicutes)	1314	Streptococcus pyogenes	GCA_000018125.1GCF_000018125.1identical	Bacteria	Firmicutes	Bacilli	Lactobacillales	Streptococcaceae	Streptococcus	Streptococcus pyogenes	Firmicutes__Bacilli__Lactobacillales__Streptococcaceae__Streptococcus__Streptococcus pyogenes	1764	1566774	888.1938776	765	624.4701985	0.38548594	0.390310014	0.038794701	0.491653159	0.5	0.067319613	0.345565385	0.347218346	0.052905209	0.31923264	0.318681319	0.064013622
GCF_000018145.1	Successful	Hydrogen bonds	7.995868381	0.190982999	7.506903857	-445.9128213	-435.5323419	3.29E-238	1.13E-19	1.89E-128	398580	GCF_000018145.1	ASM1814v1	Dinoroseobacter shibae DFL 12 = DSM 16493 (a-proteobacteria)	215813	Dinoroseobacter shibae	GCA_000018145.1GCF_000018145.1identical	Bacteria	Proteobacteria	Alphaproteobacteria	Rhodobacterales	Rhodobacteraceae	Dinoroseobacter	Dinoroseobacter shibae	Proteobacteria__Alphaproteobacteria__Rhodobacterales__Rhodobacteraceae__Dinoroseobacter__Dinoroseobacter shibae	4213	3985655	946.0372656	837	610.4466538	0.655528613	0.658227848	0.044005765	0.668435893	0.669354839	0.056524615	0.472162556	0.470899471	0.053300822	0.825987908	0.84991274	0.079932565
GCF_000018185.1	Successful	Hydrogen bonds	7.272808689	0.184159699	6.542553843	-404.2564191	-393.8759397	3.06E-225	6.25E-26	2.67E-117	423211	GCF_000018185.1	ASM1818v1	Streptococcus suis GZ1 (firmicutes)	1307	Streptococcus suis	GCA_000018185.1GCF_000018185.1identical	Bacteria	Firmicutes	Bacilli	Lactobacillales	Streptococcaceae	Streptococcus	Streptococcus suis	Firmicutes__Bacilli__Lactobacillales__Streptococcaceae__Streptococcus__Streptococcus suis	1978	1805876	912.9807887	777	679.0841385	0.415244888	0.416666667	0.043189769	0.51126864	0.521021211	0.064839086	0.34904078	0.348450569	0.050423755	0.385424149	0.378474903	0.083405003
GCF_000018205.1	Successful	Hydrogen bonds	6.988633634	0.145572187	6.564831014	-385.6725208	-375.2920414	4.57E-218	6.39E-14	4.73E-121	293614	GCF_000018205.1	ASM1820v1	Rickettsia akari str. Hartford (agent of rickettsialpox)	786	Rickettsia akari	GCA_000018205.1GCF_000018205.1identical	Bacteria	Proteobacteria	Alphaproteobacteria	Rickettsiales	Rickettsiaceae	Rickettsia	Rickettsia akari	Proteobacteria__Alphaproteobacteria__Rickettsiales__Rickettsiaceae__Rickettsia__Rickettsia akari	1316	1008255	766.1512158	555	687.4473856	0.318319499	0.317865346	0.040867423	0.397557715	0.404912598	0.073700167	0.315242128	0.316430973	0.058542302	0.242166604	0.233880591	0.062748632
GCF_000018225.1	Successful	Hydrogen bonds	6.991560574	0.128702311	6.624902405	-374.8194657	-364.4389863	1.02E-214	1.25E-11	2.76E-123	392021	GCF_000018225.1	ASM1822v1	Rickettsia rickettsii str. 'Sheila Smith' (a-proteobacteria)	783	Rickettsia rickettsii	GCA_000018225.1GCF_000018225.1identical	Bacteria	Proteobacteria	Alphaproteobacteria	Rickettsiales	Rickettsiaceae	Rickettsia	Rickettsia rickettsii	Proteobacteria__Alphaproteobacteria__Rickettsiales__Rickettsiaceae__Rickettsia__Rickettsia rickettsii	1479	1041571	704.240027	480	661.6648794	0.323520331	0.322485207	0.044393375	0.404065966	0.410526316	0.072527109	0.319884286	0.319176319	0.063147224	0.246606608	0.235955056	0.067700549
GCF_000018245.1	Successful	Hydrogen bonds	6.958941716	0.136174697	6.619181263	-436.2567784	-425.876299	5.46E-228	2.87E-15	5.29E-134	391896	GCF_000018245.1	ASM1824v1	Rickettsia bellii OSU 85-389 (a-proteobacteria)	33990	Rickettsia bellii	GCA_000018245.1GCF_000018245.1identical	Bacteria	Proteobacteria	Alphaproteobacteria	Rickettsiales	Rickettsiaceae	Rickettsia	Rickettsia bellii	Proteobacteria__Alphaproteobacteria__Rickettsiales__Rickettsiaceae__Rickettsia__Rickettsia bellii	1514	1310388	865.5138705	712.5	657.6909619	0.316051993	0.313823041	0.046230352	0.413174297	0.41509434	0.068307098	0.309818552	0.30974147	0.060755268	0.225167355	0.213570785	0.072948577
GCF_000018265.1	Successful	Hydrogen bonds	8.107297809	0.281115852	7.698722982	-499.7044842	-489.3240048	7.44E-252	1.02E-14	1.07E-121	391037	GCF_000018265.1	ASM1826v1	Salinispora arenicola CNS-205 (high GC Gram+)	168697	Salinispora arenicola	GCA_000018265.1GCF_000018265.1identical	Bacteria	Actinobacteria	Actinobacteria	Micromonosporales	Micromonosporaceae	Salinispora	Salinispora arenicola	Actinobacteria__Actinobacteria__Micromonosporales__Micromonosporaceae__Salinispora__Salinispora arenicola	5111	5046656	987.4106828	840	907.3638466	0.695100832	0.697571744	0.035034722	0.716722302	0.723214286	0.059851965	0.515617258	0.511583012	0.061605941	0.852965956	0.86589404	0.059087953
GCF_000018285.1	Successful	Hydrogen bonds	7.37641692	0.17599669	6.84592313	-474.2182561	-463.8377767	2.61E-240	1.97E-27	1.83E-134	398579	GCF_000018285.1	ASM1828v1	Shewanella pealeana ATCC 700345 (g-proteobacteria)	70864	Shewanella pealeana	GCA_000018285.1GCF_000018285.1identical	Bacteria	Proteobacteria	Gammaproteobacteria	Alteromonadales	Shewanellaceae	Shewanella	Shewanella pealeana	Proteobacteria__Gammaproteobacteria__Alteromonadales__Shewanellaceae__Shewanella__Shewanella pealeana	4351	4344196	998.4362216	858	712.0944555	0.451057209	0.45462963	0.034136427	0.537427026	0.54245283	0.053380789	0.379972192	0.381231672	0.044679911	0.435773297	0.439252336	0.062499867
GCF_000018305.1	Successful	Hydrogen bonds	7.317417139	0.157541629	7.21818343	-432.8220745	-422.4415951	1.43E-230	0.016981894	5.71E-130	397948	GCF_000018305.1	ASM1830v1	Caldivirga maquilingensis IC-167 (crenarchaeotes)	76887	Caldivirga maquilingensis	GCA_000018305.1GCF_000018305.1identical	Archaea	Crenarchaeota	Thermoprotei	Thermoproteales	Thermoproteaceae	Caldivirga	Caldivirga maquilingensis	Crenarchaeota__Thermoprotei__Thermoproteales__Thermoproteaceae__Caldivirga__Caldivirga maquilingensis	2023	1837344	908.2273851	825	575.2967623	0.435374265	0.437556155	0.033719622	0.478431593	0.482517483	0.049343382	0.379786952	0.380434783	0.046799944	0.447903999	0.448275862	0.055732767
GCF_000018325.1	Successful	Hydrogen bonds	7.116006232	0.117629186	6.68565272	-473.2712488	-462.8907694	3.05E-235	3.78E-28	9.35E-148	350688	GCF_000018325.1	ASM1832v1	Alkaliphilus oremlandii OhILAs (firmicutes)	461876	Alkaliphilus oremlandii	GCA_000018325.1GCF_000018325.1identical	Bacteria	Firmicutes	Clostridia	Clostridiales	Clostridiaceae	Alkaliphilus	Alkaliphilus oremlandii	Firmicutes__Clostridia__Clostridiales__Clostridiaceae__Alkaliphilus__Alkaliphilus oremlandii	2929	2663650	909.4059406	786	598.5253584	0.364077971	0.368794326	0.040271465	0.454947802	0.458762887	0.059449109	0.322776715	0.321016166	0.054093972	0.314510411	0.318367347	0.064936343
GCF_000018345.1	Successful	Hydrogen bonds	7.984359562	0.222832412	7.614821449	-465.6032343	-455.2227549	4.25E-243	3.06E-13	1.46E-125	216594	GCF_000018345.1	ASM1834v1	Mycobacterium marinum M (high GC Gram+)	1781	Mycobacterium marinum	GCA_000018345.1GCF_000018345.1identical	Bacteria	Actinobacteria	Actinobacteria	Corynebacteriales	Mycobacteriaceae	Mycobacterium	Mycobacterium marinum	Actinobacteria__Actinobacteria__Corynebacteriales__Mycobacteriaceae__Mycobacterium__Mycobacterium marinum	5616	6021246	1072.159188	885	1089.190022	0.655574467	0.656	0.034115049	0.673803572	0.675925926	0.053417962	0.498189604	0.491918895	0.064263869	0.794730783	0.803716268	0.056523695
GCF_000018365.1	Successful	Hydrogen bonds	7.558925926	0.091343619	7.380698199	-459.532489	-449.1520096	1.52E-231	1.49E-09	9.89E-156	523850	GCF_000018365.1	ASM1836v1	Thermococcus onnurineus NA1 (euryarchaeotes)	342948	Thermococcus onnurineus	GCA_000018365.1GCF_000018365.1identical	Archaea	Euryarchaeota	Thermococci	Thermococcales	Thermococcaceae	Thermococcus	Thermococcus onnurineus	Euryarchaeota__Thermococci__Thermococcales__Thermococcaceae__Thermococcus__Thermococcus onnurineus	1972	1683209	853.5542596	741	556.7140681	0.517369485	0.523276652	0.039993833	0.548828435	0.552925615	0.048993592	0.361719453	0.3625249	0.050376109	0.641562498	0.653524049	0.085246617
GCF_000018385.1	Successful	Hydrogen bonds	7.597430833	0.187599673	6.891868704	-450.7974049	-440.4169255	5.62E-237	1.65E-31	4.06E-128	476213	GCF_000018385.1	ASM1838v1	Salmonella enterica subsp. enterica serovar Paratyphi C str. RKS4594 (enterobacteria)	28901	Salmonella enterica	GCA_000018385.1GCF_000018385.1identical	Bacteria	Proteobacteria	Gammaproteobacteria	Enterobacterales	Enterobacteriaceae	Salmonella	Salmonella enterica	Proteobacteria__Gammaproteobacteria__Enterobacterales__Enterobacteriaceae__Salmonella__Salmonella enterica	4910	4351381	886.2283096	762	680.6088252	0.518195963	0.530699418	0.058597452	0.57526655	0.589557513	0.075591449	0.411609903	0.411000924	0.055880147	0.567713695	0.584615385	0.094713911
GCF_000018405.1	Successful	Hydrogen bonds	7.731720495	0.143323012	7.052412989	-433.9644065	-423.5839271	2.77E-232	3.94E-33	7.38E-136	96561	GCF_000018405.1	ASM1840v1	Desulfococcus oleovorans Hxd3 (d-proteobacteria)	181663	Desulfococcus oleovorans	GCA_000018405.1GCF_000018405.1identical	Bacteria	Proteobacteria	Deltaproteobacteria	Desulfobacterales	Desulfobacteraceae	Desulfococcus	Desulfococcus oleovorans	Proteobacteria__Deltaproteobacteria__Desulfobacterales__Desulfobacteraceae__Desulfococcus__Desulfococcus oleovorans	3339	3505734	1049.93531	882	981.9209731	0.563160984	0.578947368	0.060076826	0.591044939	0.6	0.060466072	0.411395442	0.413690476	0.052115363	0.68704247	0.716297787	0.109459285
GCF_000018425.1	Successful	Hydrogen bonds	7.872999951	0.108383534	7.452291948	-426.4588222	-416.0783428	1.19E-228	6.13E-22	7.18E-145	477974	GCF_000018425.1	ASM1842v1	Candidatus Desulforudis audaxviator MP104C (firmicutes)	471827	Candidatus Desulforudis audaxviator	GCA_000018425.1GCF_000018425.1identical	Bacteria	Firmicutes	Clostridia	Clostridiales	Peptococcaceae	Candidatus Desulforudis	Candidatus Desulforudis audaxviator	Firmicutes__Clostridia__Clostridiales__Peptococcaceae__Candidatus Desulforudis__Candidatus Desulforudis audaxviator	2258	2046018	906.1195748	780	630.9818027	0.610620733	0.618335187	0.052845891	0.646250657	0.650258456	0.062746901	0.431996874	0.433642638	0.056061031	0.753613549	0.773601645	0.091284085
GCF_000018445.1	Successful	Hydrogen bonds	7.208513102	0.202613341	6.800160198	-450.1312118	-439.7507324	4.22E-235	3.83E-15	1.94E-122	405416	GCF_000018445.1	ASM1844v1	Acinetobacter baumannii ACICU (g-proteobacteria)	470	Acinetobacter baumannii	GCA_000018445.1GCF_000018445.1identical	Bacteria	Proteobacteria	Gammaproteobacteria	Pseudomonadales	Moraxellaceae	Acinetobacter	Acinetobacter baumannii	Proteobacteria__Gammaproteobacteria__Pseudomonadales__Moraxellaceae__Acinetobacter__Acinetobacter baumannii	3753	3511281	935.5931255	798	682.3622001	0.393788105	0.398104265	0.042295056	0.512913522	0.521484375	0.069501067	0.363902422	0.366533865	0.05513847	0.304546539	0.300469484	0.062431622
GCF_000018485.1	Successful	Hydrogen bonds	7.03714734	0.243433638	6.660851015	-440.7303435	-430.3498641	5.56E-233	2.21E-10	7.01E-111	444158	GCF_000018485.1	ASM1848v1	Methanococcus maripaludis C6 (euryarchaeotes)	39152	Methanococcus maripaludis	GCA_000018485.1GCF_000018485.1identical	Archaea	Euryarchaeota	Methanococci	Methanococcales	Methanococcaceae	Methanococcus	Methanococcus maripaludis	Euryarchaeota__Methanococci__Methanococcales__Methanococcaceae__Methanococcus__Methanococcus maripaludis	1833	1538232	839.188216	720	562.1925652	0.339611835	0.341438703	0.037987511	0.440868905	0.441780822	0.058291449	0.314464142	0.314553991	0.056167726	0.263502967	0.261627907	0.046376901
GCF_000018505.1	Successful	Hydrogen bonds	8.035197099	0.24198638	7.231618146	-444.0171472	-433.6366678	3.76E-239	1.36E-28	1.30E-117	395019	GCF_000018505.1	ASM1850v1	Burkholderia multivorans ATCC 17616 (b-proteobacteria)	87883	Burkholderia multivorans	GCA_000018505.1GCF_000018505.1identical	Bacteria	Proteobacteria	Betaproteobacteria	Burkholderiales	Burkholderiaceae	Burkholderia	Burkholderia multivorans	Proteobacteria__Betaproteobacteria__Burkholderiales__Burkholderiaceae__Burkholderia__Burkholderia multivorans	6654	6168866	927.0913736	834	670.226469	0.665080775	0.672339085	0.04772091	0.674710377	0.678060286	0.06205811	0.485669266	0.478662336	0.069755859	0.834863162	0.867256637	0.090636421
GCF_000018525.1	Successful	Hydrogen bonds	7.763811276	0.16388946	7.254991935	-405.7162798	-395.3358004	1.48E-227	2.39E-18	4.48E-125	483179	GCF_000018525.1	ASM1852v1	Brucella canis ATCC 23365 (a-proteobacteria)	36855	Brucella canis	GCA_000018525.1GCF_000018525.1identical	Bacteria	Proteobacteria	Alphaproteobacteria	Rhizobiales	Brucellaceae	Brucella	Brucella canis	Proteobacteria__Alphaproteobacteria__Rhizobiales__Brucellaceae__Brucella__Brucella canis	3293	2928022	889.1655026	792	628.1816956	0.573246156	0.582010582	0.040199949	0.619293531	0.628826531	0.060651891	0.444644568	0.442379182	0.050307277	0.655804147	0.671826625	0.074096955
GCF_000018545.1	Successful	Hydrogen bonds	7.9044806	0.159379903	7.425758315	-448.2613523	-437.8808729	4.52E-237	1.45E-22	7.21E-136	394	GCF_000018545.1	ASM1854v1	Sinorhizobium fredii NGR234 (a-proteobacteria)	380	Sinorhizobium fredii	GCA_000018545.1GCF_000018545.1identical	Bacteria	Proteobacteria	Alphaproteobacteria	Rhizobiales	Rhizobiaceae	Sinorhizobium	Sinorhizobium fredii	Proteobacteria__Alphaproteobacteria__Rhizobiales__Rhizobiaceae__Sinorhizobium__Sinorhizobium fredii	6362	5952561	935.6430368	840	608.7613021	0.625111701	0.630423836	0.035654162	0.642795878	0.645901639	0.048868795	0.457322018	0.456728681	0.046716378	0.775217207	0.792092236	0.077059266
GCF_000018605.1	Successful	Hydrogen bonds	7.029901451	0.115028146	6.763224513	-464.0074053	-453.6269259	1.42E-232	5.49E-15	3.31E-146	403833	GCF_000018605.1	ASM1860v1	Petrotoga mobilis SJ95 (bacteria)	69499	Petrotoga mobilis	GCA_000018605.1GCF_000018605.1identical	Bacteria	Thermotogae	Thermotogae	Petrotogales	Petrotogaceae	Petrotoga	Petrotoga mobilis	Thermotogae__Thermotogae__Petrotogales__Petrotogaceae__Petrotoga__Petrotoga mobilis	1963	1965290	1001.166582	921	599.3253821	0.34006746	0.339233038	0.033863	0.425398341	0.426636569	0.053113331	0.308745258	0.307471264	0.05233881	0.286059067	0.283333333	0.044818687
GCF_000018625.1	Successful	Hydrogen bonds	7.580129212	0.199251541	6.872153971	-442.9633962	-432.5829168	1.43E-235	4.86E-29	8.20E-124	41514	GCF_000018625.1	ASM1862v1	Salmonella enterica subsp. arizonae serovar 62:z4,z23:- (enterobacteria)	28901	Salmonella enterica	GCA_000018625.1GCF_000018625.1identical	Bacteria	Proteobacteria	Gammaproteobacteria	Enterobacterales	Enterobacteriaceae	Salmonella	Salmonella enterica	Proteobacteria__Gammaproteobacteria__Enterobacterales__Enterobacteriaceae__Salmonella__Salmonella enterica	4493	4061263	903.9089695	768	735.1936394	0.512062422	0.526515152	0.06013212	0.572475745	0.587131367	0.076333204	0.408361968	0.408970976	0.054683189	0.55535257	0.576744186	0.097176993
GCF_000018665.1	Successful	Hydrogen bonds	8.039299341	0.209144851	7.32577143	-469.6682985	-459.2878191	6.66E-244	2.58E-32	9.85E-130	398578	GCF_000018665.1	ASM1866v1	Delftia acidovorans SPH-1 (b-proteobacteria)	80866	Delftia acidovorans	GCA_000018665.1GCF_000018665.1identical	Bacteria	Proteobacteria	Betaproteobacteria	Burkholderiales	Comamonadaceae	Delftia	Delftia acidovorans	Proteobacteria__Betaproteobacteria__Burkholderiales__Comamonadaceae__Delftia__Delftia acidovorans	6134	6077067	990.7184545	873	754.9539202	0.666921709	0.676328502	0.049471262	0.67966494	0.683760684	0.063790907	0.473621656	0.473868403	0.056038222	0.84747954	0.874926901	0.089737417
GCF_000018685.1	Successful	Hydrogen bonds	7.094708354	0.152634135	6.67078974	-467.7584832	-457.3780038	2.37E-236	1.13E-22	3.85E-137	357809	GCF_000018685.1	ASM1868v1	Lachnoclostridium phytofermentans ISDg (firmicutes)	66219	Lachnoclostridium phytofermentans	GCA_000018685.1GCF_000018685.1identical	Bacteria	Firmicutes	Clostridia	Clostridiales	Lachnospiraceae	Lachnoclostridium	Lachnoclostridium phytofermentans	Firmicutes__Clostridia__Clostridiales__Lachnospiraceae__Lachnoclostridium__Lachnoclostridium phytofermentans	4012	4005514	998.38335	873	662.6705102	0.358951894	0.360671585	0.034653263	0.45519455	0.4593546	0.055273885	0.333022427	0.332758375	0.052505657	0.288639114	0.285714286	0.051467639
GCF_000018705.1	Successful	Hydrogen bonds	7.596612833	0.191670031	6.882971731	-445.850511	-435.4700316	4.71E-236	1.29E-30	3.60E-126	1016998	GCF_000018705.1	ASM1870v1	Salmonella enterica subsp. enterica serovar Paratyphi B str. SPB7 (enterobacteria)	28901	Salmonella enterica	GCA_000018705.1GCF_000018705.1identical	Bacteria	Proteobacteria	Gammaproteobacteria	Enterobacterales	Enterobacteriaceae	Salmonella	Salmonella enterica	Proteobacteria__Gammaproteobacteria__Enterobacterales__Enterobacteriaceae__Salmonella__Salmonella enterica	4838	4320190	892.9702356	771	678.7382598	0.518917595	0.530864198	0.056684293	0.577242578	0.589772017	0.072741523	0.410395831	0.410801218	0.052314025	0.569116386	0.587123517	0.093126111
GCF_000018725.1	Successful	Hydrogen bonds	7.763124425	0.163172453	7.257938952	-415.1986471	-404.8181677	1.61E-229	2.27E-19	3.09E-127	430066	GCF_000018725.1	ASM1872v1	Brucella abortus S19 (a-proteobacteria)	235	Brucella abortus	GCA_000018725.1GCF_000018725.1identical	Bacteria	Proteobacteria	Alphaproteobacteria	Rhizobiales	Brucellaceae	Brucella	Brucella abortus	Proteobacteria__Alphaproteobacteria__Rhizobiales__Brucellaceae__Brucella__Brucella abortus	3311	2902733	876.6937481	774	636.1425284	0.572794417	0.581560284	0.040711913	0.618675097	0.628787879	0.061212494	0.445430054	0.443181818	0.052107574	0.654280536	0.670480549	0.07498356
GCF_000018745.1	Successful	Hydrogen bonds	7.315267014	0.116763859	6.991798225	-394.7040108	-384.3235314	8.48E-220	5.01E-12	9.59E-133	360115	GCF_000018745.1	ASM1874v1	Coxiella burnetii RSA 331 (g-proteobacteria)	777	Coxiella burnetii	GCA_000018745.1GCF_000018745.1identical	Bacteria	Proteobacteria	Gammaproteobacteria	Legionellales	Coxiellaceae	Coxiella	Coxiella burnetii	Proteobacteria__Gammaproteobacteria__Legionellales__Coxiellaceae__Coxiella__Coxiella burnetii	2223	1874190	843.0904184	729	624.3413814	0.428559321	0.429012346	0.050099182	0.497084977	0.501432665	0.067999598	0.377349354	0.373695198	0.05933566	0.4112436	0.411538462	0.068399986
GCF_000018765.1	Successful	Hydrogen bonds	7.429112801	0.187813681	6.878841562	-450.2814101	-439.9009307	5.87E-236	9.14E-24	4.99E-127	399599	GCF_000018765.1	ASM1876v1	Shewanella baltica OS195 (g-proteobacteria)	62322	Shewanella baltica	GCA_000018765.1GCF_000018765.1identical	Bacteria	Proteobacteria	Gammaproteobacteria	Alteromonadales	Shewanellaceae	Shewanella	Shewanella baltica	Proteobacteria__Gammaproteobacteria__Alteromonadales__Shewanellaceae__Shewanella__Shewanella baltica	4799	4702094	979.8070431	804	781.8923091	0.466302646	0.473049645	0.041776411	0.540257972	0.545851528	0.054682929	0.38843061	0.389078498	0.047054895	0.470220141	0.480988593	0.076365679
GCF_000018785.1	Successful	Hydrogen bonds	6.971591221	0.179932524	6.507709082	-427.7987193	-417.4182399	2.52E-228	2.32E-17	1.85E-121	441768	GCF_000018785.1	ASM1878v1	Acholeplasma laidlawii PG-8A (mycoplasmas)	2148	Acholeplasma laidlawii	GCA_000018785.1GCF_000018785.1identical	Bacteria	Tenericutes	Mollicutes	Acholeplasmatales	Acholeplasmataceae	Acholeplasma	Acholeplasma laidlawii	Tenericutes__Mollicutes__Acholeplasmatales__Acholeplasmataceae__Acholeplasma__Acholeplasma laidlawii	1382	1374312	994.4370478	841.5	820.5074065	0.31956016	0.319225695	0.028091905	0.436096285	0.43877551	0.055128338	0.305545427	0.304347826	0.050942243	0.217039085	0.214192465	0.039248125
GCF_000018805.1	Successful	Hydrogen bonds	7.46244626	0.196937018	6.909247264	-340.1520788	-329.7715994	3.20E-213	3.50E-11	4.16E-102	349746	GCF_000018805.1	ASM1880v1	Yersinia pestis Angola (enterobacteria)	632	Yersinia pestis	GCA_000018805.1GCF_000018805.1identical	Bacteria	Proteobacteria	Gammaproteobacteria	Enterobacterales	Yersiniaceae	Yersinia	Yersinia pestis	Proteobacteria__Gammaproteobacteria__Enterobacterales__Yersiniaceae__Yersinia__Yersinia pestis	4465	3964537	887.9142217	762	682.7342814	0.476743933	0.485380117	0.051232225	0.546783092	0.559939302	0.073294035	0.39769147	0.399141631	0.05317308	0.485757396	0.492753623	0.080236224
GCF_000018825.1	Successful	Hydrogen bonds	7.087561803	0.15321935	6.735586931	-506.0484588	-495.6679794	2.05E-244	1.10E-22	4.91E-145	315730	GCF_000018825.1	ASM1882v1	Bacillus mycoides KBAB4 (firmicutes)	1405	Bacillus mycoides	GCA_000018825.1GCF_000018825.1identical	Bacteria	Firmicutes	Bacilli	Bacillales	Bacillaceae	Bacillus	Bacillus mycoides	Firmicutes__Bacilli__Bacillales__Bacillaceae__Bacillus__Bacillus mycoides	6010	4903178	815.8366057	690	684.6630928	0.355354709	0.356696488	0.038520671	0.466049695	0.472049689	0.070932115	0.330019182	0.329787234	0.058637185	0.269997673	0.263157895	0.055486175
[truncated: 13,921 more rows]
