# Supplementary material for: Interplay between Position-Dependent Codon Usage Bias and Hydrogen Bonding at the 5ʹ End of ORFeomes
Source: mSystems. 2020 Aug 11;5(4):e00613-20. doi: 10.1128/mSystems.00613-20 (PMC7426154; doi:10.1128/mSystems.00613-20)
Supplement: TABLE S2 [file mSystems.00613-20-st002.csv]

superkingdom	RefSeq_number
Bacteria	GCF_000005845.2_ASM584v2
Bacteria	GCF_000006725.1_ASM672v1
Bacteria	GCF_000006945.2_ASM694v2
Bacteria	GCF_000006985.1_ASM698v1
Bacteria	GCF_000007085.1_ASM708v1
Bacteria	GCF_000007125.1_ASM712v1
Bacteria	GCF_000007365.1_ASM736v1
Bacteria	GCF_000007485.1_ASM748v1
Bacteria	GCF_000007505.1_ASM750v1
Bacteria	GCF_000007605.1_ASM760v1
Bacteria	GCF_000007705.1_ASM770v1
Bacteria	GCF_000007745.1_ASM774v1
Bacteria	GCF_000007805.1_ASM780v1
Bacteria	GCF_000007905.1_ASM790v1
Bacteria	GCF_000007945.1_ASM794v1
Bacteria	GCF_000007985.2_ASM798v2
Bacteria	GCF_000008125.1_ASM812v1
Bacteria	GCF_000008145.1_ASM814v1
Bacteria	GCF_000008325.1_ASM832v1
Bacteria	GCF_000008565.1_ASM856v1
Bacteria	GCF_000008625.1_ASM862v1
Bacteria	GCF_000009025.1_ASM902v1
Bacteria	GCF_000009145.1_ASM914v1
Bacteria	GCF_000009285.1_ASM928v2
Bacteria	GCF_000009365.1_ASM936v1
Bacteria	GCF_000009785.1_ASM978v1
Bacteria	GCF_000009805.1_ASM980v1
Bacteria	GCF_000009905.1_ASM990v1
Bacteria	GCF_000009925.1_ASM992v1
Bacteria	GCF_000009945.1_ASM994v1
Bacteria	GCF_000009985.1_ASM998v1
Bacteria	GCF_000010085.1_ASM1008v1
Bacteria	GCF_000010165.1_ASM1016v1
Bacteria	GCF_000010185.1_ASM1018v1
Bacteria	GCF_000010205.1_ASM1020v1
Bacteria	GCF_000010285.1_ASM1028v1
Bacteria	GCF_000010305.1_ASM1030v1
Bacteria	GCF_000010325.1_ASM1032v1
Bacteria	GCF_000010345.1_ASM1034v1
Bacteria	GCF_000010525.1_ASM1052v1
Bacteria	GCF_000010985.1_ASM1098v1
Bacteria	GCF_000011245.1_ASM1124v1
Bacteria	GCF_000011385.1_ASM1138v1
Bacteria	GCF_000011485.1_ASM1148v1
Bacteria	GCF_000011605.1_ASM1160v1
Bacteria	GCF_000011905.1_ASM1190v1
Bacteria	GCF_000012305.1_ASM1230v1
Bacteria	GCF_000012325.1_ASM1232v1
Bacteria	GCF_000012405.1_ASM1240v1
Bacteria	GCF_000012425.1_ASM1242v1
Bacteria	GCF_000012485.1_ASM1248v1
Bacteria	GCF_000012565.1_ASM1256v1
Bacteria	GCF_000012605.1_ASM1260v1
Bacteria	GCF_000012685.1_ASM1268v1
Bacteria	GCF_000012725.1_ASM1272v1
Bacteria	GCF_000012845.1_ASM1284v1
Bacteria	GCF_000012865.1_ASM1286v1
Bacteria	GCF_000012885.1_ASM1288v1
Bacteria	GCF_000012925.1_ASM1292v1
Bacteria	GCF_000012965.1_ASM1296v1
Bacteria	GCF_000012985.1_ASM1298v1
Bacteria	GCF_000013005.1_ASM1300v1
Bacteria	GCF_000013025.1_ASM1302v1
Bacteria	GCF_000013105.1_ASM1310v1
Bacteria	GCF_000013165.1_ASM1316v1
Bacteria	GCF_000013185.1_ASM1318v1
Bacteria	GCF_000013325.1_ASM1332v1
Bacteria	GCF_000013385.1_ASM1338v1
Bacteria	GCF_000013405.1_ASM1340v1
Bacteria	GCF_000013425.1_ASM1342v1
Bacteria	GCF_000013605.1_ASM1360v1
Bacteria	GCF_000013665.1_ASM1366v1
Bacteria	GCF_000013705.1_ASM1370v1
Bacteria	GCF_000013865.1_ASM1386v1
Bacteria	GCF_000013885.1_ASM1388v1
Bacteria	GCF_000013905.1_ASM1390v1
Bacteria	GCF_000013985.1_ASM1398v1
Bacteria	GCF_000014145.1_ASM1414v1
Bacteria	GCF_000014185.1_ASM1418v1
Bacteria	GCF_000014225.1_ASM1422v1
Bacteria	GCF_000014245.1_ASM1424v1
Bacteria	GCF_000014265.1_ASM1426v1
Bacteria	GCF_000014385.1_ASM1438v1
Bacteria	GCF_000014485.1_ASM1448v1
Bacteria	GCF_000014705.1_ASM1470v1
Bacteria	GCF_000014725.1_ASM1472v1
Bacteria	GCF_000014745.1_ASM1474v1
Bacteria	GCF_000014765.1_ASM1476v1
Bacteria	GCF_000014785.1_ASM1478v1
Bacteria	GCF_000014865.1_ASM1486v1
Bacteria	GCF_000014905.1_ASM1490v1
Bacteria	GCF_000014925.1_ASM1492v1
Bacteria	GCF_000014965.1_ASM1496v1
Bacteria	GCF_000015025.1_ASM1502v1
Bacteria	GCF_000015045.1_ASM1504v1
Bacteria	GCF_000015265.1_ASM1526v1
Bacteria	GCF_000015285.1_ASM1528v1
Bacteria	GCF_000015305.1_ASM1530v1
Bacteria	GCF_000015325.1_ASM1532v1
Bacteria	GCF_000015345.1_ASM1534v1
Bacteria	GCF_000015365.1_ASM1536v1
Bacteria	GCF_000015505.1_ASM1550v1
Bacteria	GCF_000015565.1_ASM1556v1
Bacteria	GCF_000015585.1_ASM1558v1
Bacteria	GCF_000015745.1_ASM1574v1
Bacteria	GCF_000016085.1_ASM1608v1
Bacteria	GCF_000016165.1_ASM1616v1
Bacteria	GCF_000016345.1_ASM1634v1
Bacteria	GCF_000016425.1_ASM1642v1
Bacteria	GCF_000016545.1_ASM1654v1
Bacteria	GCF_000016585.1_ASM1658v1
Bacteria	GCF_000016665.1_ASM1666v1
Bacteria	GCF_000016725.1_ASM1672v1
Bacteria	GCF_000016785.1_ASM1678v1
Bacteria	GCF_000016905.1_ASM1690v1
Bacteria	GCF_000016985.1_ASM1698v1
Bacteria	GCF_000017245.1_ASM1724v1
Bacteria	GCF_000017285.1_ASM1728v1
Bacteria	GCF_000017305.1_ASM1730v1
Bacteria	GCF_000017465.2_ASM1746v2
Bacteria	GCF_000017505.1_ASM1750v1
Bacteria	GCF_000017545.1_ASM1754v1
Bacteria	GCF_000017565.1_ASM1756v1
Bacteria	GCF_000017725.2_ASM1772v2
Bacteria	GCF_000017805.1_ASM1780v1
Bacteria	GCF_000017825.1_ASM1782v1
Bacteria	GCF_000017865.1_ASM1786v1
Bacteria	GCF_000018005.1_ASM1800v1
Bacteria	GCF_000018045.1_ASM1804v1
Bacteria	GCF_000018105.1_ASM1810v1
Bacteria	GCF_000018265.1_ASM1826v1
Bacteria	GCF_000018325.1_ASM1832v1
Bacteria	GCF_000018405.1_ASM1840v1
Bacteria	GCF_000018605.1_ASM1860v1
Bacteria	GCF_000018665.1_ASM1866v1
Bacteria	GCF_000018785.1_ASM1878v1
Bacteria	GCF_000018825.1_ASM1882v1
Bacteria	GCF_000018865.1_ASM1886v1
Bacteria	GCF_000018885.1_ASM1888v1
Bacteria	GCF_000018945.1_ASM1894v1
Bacteria	GCF_000019045.1_ASM1904v1
Bacteria	GCF_000019085.1_ASM1908v1
Bacteria	GCF_000019165.1_ASM1916v1
Bacteria	GCF_000019185.1_ASM1918v1
Bacteria	GCF_000019225.1_ASM1922v1
Bacteria	GCF_000019405.1_ASM1940v1
Bacteria	GCF_000019525.1_ASM1952v1
Bacteria	GCF_000019665.1_ASM1966v1
Bacteria	GCF_000019725.1_ASM1972v1
Bacteria	GCF_000019745.1_ASM1974v1
Bacteria	GCF_000019785.1_ASM1978v1
Bacteria	GCF_000019905.1_ASM1990v1
Bacteria	GCF_000019965.1_ASM1996v1
Bacteria	GCF_000020005.1_ASM2000v1
Bacteria	GCF_000020025.1_ASM2002v1
Bacteria	GCF_000020145.1_ASM2014v1
Bacteria	GCF_000020305.1_ASM2030v1
Bacteria	GCF_000020325.1_ASM2032v1
Bacteria	GCF_000020365.1_ASM2036v1
Bacteria	GCF_000020405.1_ASM2040v1
Bacteria	GCF_000020465.1_ASM2046v1
Bacteria	GCF_000020485.1_ASM2048v1
Bacteria	GCF_000020505.1_ASM2050v1
Bacteria	GCF_000020525.1_ASM2052v1
Bacteria	GCF_000020545.1_ASM2054v1
Bacteria	GCF_000020605.1_ASM2060v1
Bacteria	GCF_000020625.1_ASM2062v1
Bacteria	GCF_000020645.1_ASM2064v1
Bacteria	GCF_000020685.1_ASM2068v1
Bacteria	GCF_000020725.1_ASM2072v1
Bacteria	GCF_000020945.1_ASM2094v1
Bacteria	GCF_000020965.1_ASM2096v1
Bacteria	GCF_000020985.1_ASM2098v1
Bacteria	GCF_000021025.1_ASM2102v1
Bacteria	GCF_000021045.1_ASM2104v1
Bacteria	GCF_000021265.1_ASM2126v1
Bacteria	GCF_000021285.1_ASM2128v1
Bacteria	GCF_000021485.1_ASM2148v1
Bacteria	GCF_000021545.1_ASM2154v1
Bacteria	GCF_000021565.1_ASM2156v1
Bacteria	GCF_000021645.1_ASM2164v1
Bacteria	GCF_000021725.1_ASM2172v1
Bacteria	GCF_000021745.1_ASM2174v1
Bacteria	GCF_000021765.1_ASM2176v1
Bacteria	GCF_000021885.1_ASM2188v1
Bacteria	GCF_000021905.1_ASM2190v1
Bacteria	GCF_000021925.1_ASM2192v1
Bacteria	GCF_000021945.1_ASM2194v1
Bacteria	GCF_000022005.1_ASM2200v1
Bacteria	GCF_000022025.1_ASM2202v1
Bacteria	GCF_000022125.1_ASM2212v1
Bacteria	GCF_000022185.1_ASM2218v1
Bacteria	GCF_000022265.1_ASM2226v1
Bacteria	GCF_000022285.1_ASM2228v1
Bacteria	GCF_000022305.1_ASM2230v1
Bacteria	GCF_000022325.1_ASM2232v1
Bacteria	GCF_000022525.1_ASM2252v1
Bacteria	GCF_000022885.2_ASM2288v2
Bacteria	GCF_000023025.1_ASM2302v1
Bacteria	GCF_000023065.1_ASM2306v1
Bacteria	GCF_000023105.1_ASM2310v1
Bacteria	GCF_000023125.1_ASM2312v1
Bacteria	GCF_000023205.1_ASM2320v1
Bacteria	GCF_000023225.1_ASM2322v1
Bacteria	GCF_000023245.1_ASM2324v1
Bacteria	GCF_000023265.1_ASM2326v1
Bacteria	GCF_000023285.1_ASM2328v1
Bacteria	GCF_000023325.1_ASM2332v1
Bacteria	GCF_000023405.1_ASM2340v1
Bacteria	GCF_000023465.1_ASM2346v1
Bacteria	GCF_000023705.1_ASM2370v1
Bacteria	GCF_000023725.1_ASM2372v1
Bacteria	GCF_000023745.1_ASM2374v1
Bacteria	GCF_000023785.1_ASM2378v1
Bacteria	GCF_000023825.1_ASM2382v1
Bacteria	GCF_000023845.1_ASM2384v1
Bacteria	GCF_000023865.1_ASM2386v1
Bacteria	GCF_000023885.1_ASM2388v1
Bacteria	GCF_000023905.1_ASM2390v1
Bacteria	GCF_000023925.1_ASM2392v1
Bacteria	GCF_000024005.1_ASM2400v1
Bacteria	GCF_000024025.1_ASM2402v1
Bacteria	GCF_000024065.1_ASM2406v1
Bacteria	GCF_000024085.1_ASM2408v1
Bacteria	GCF_000024125.1_ASM2412v1
Bacteria	GCF_000024205.1_ASM2420v1
Bacteria	GCF_000024225.1_ASM2422v1
Bacteria	GCF_000024265.1_ASM2426v1
Bacteria	GCF_000024325.1_ASM2432v1
Bacteria	GCF_000024365.1_ASM2436v1
Bacteria	GCF_000024385.1_ASM2438v1
Bacteria	GCF_000024405.1_ASM2440v1
Bacteria	GCF_000024425.1_ASM2442v1
Bacteria	GCF_000024505.1_ASM2450v1
Bacteria	GCF_000024545.1_ASM2454v1
Bacteria	GCF_000024605.1_ASM2460v1
Bacteria	GCF_000024645.1_ASM2464v1
Bacteria	GCF_000024765.1_ASM2476v1
Bacteria	GCF_000024785.1_ASM2478v1
Bacteria	GCF_000024805.1_ASM2480v1
Bacteria	GCF_000024845.1_ASM2484v1
Bacteria	GCF_000024865.1_ASM2486v1
Bacteria	GCF_000024885.1_ASM2488v1
Bacteria	GCF_000024905.1_ASM2490v1
Bacteria	GCF_000024925.1_ASM2492v1
Bacteria	GCF_000024945.1_ASM2494v1
Bacteria	GCF_000024965.1_ASM2496v1
Bacteria	GCF_000024985.1_ASM2498v1
Bacteria	GCF_000025085.1_ASM2508v1
Bacteria	GCF_000025105.1_ASM2510v1
Bacteria	GCF_000025185.1_ASM2518v1
Bacteria	GCF_000025225.2_ASM2522v1
Bacteria	GCF_000025265.1_ASM2526v1
Bacteria	GCF_000025305.1_ASM2530v1
Bacteria	GCF_000025345.1_ASM2534v1
Bacteria	GCF_000025485.1_ASM2548v1
Bacteria	GCF_000025545.1_ASM2554v1
Bacteria	GCF_000025605.1_ASM2560v1
Bacteria	GCF_000025705.1_ASM2570v1
Bacteria	GCF_000025725.1_ASM2572v1
Bacteria	GCF_000025885.1_ASM2588v1
Bacteria	GCF_000025905.1_ASM2590v1
Bacteria	GCF_000025945.1_ASM2594v1
Bacteria	GCF_000025965.1_ASM2596v1
Bacteria	GCF_000026005.1_ASM2600v1
Bacteria	GCF_000026025.1_ASM2602v1
Bacteria	GCF_000026085.1_ASM2608v1
Bacteria	GCF_000026225.1_ASM2622v1
Bacteria	GCF_000026985.1_ASM2698v1
Bacteria	GCF_000027085.1_ASM2708v1
Bacteria	GCF_000027145.1_ASM2714v1
Bacteria	GCF_000043285.1_ASM4328v1
Bacteria	GCF_000046685.1_ASM4668v1
Bacteria	GCF_000055785.1_ASM5578v1
Bacteria	GCF_000060285.1_ASM6028v1
Bacteria	GCF_000060345.1_ASM6034v1
Bacteria	GCF_000062885.1_ASM6288v1
Bacteria	GCF_000063505.1_ASM6350v1
Bacteria	GCF_000067045.1_ASM6704v1
Bacteria	GCF_000067165.1_ASM6716v1
Bacteria	GCF_000069945.1_ASM6994v1
Bacteria	GCF_000083545.1_ASM8354v1
Bacteria	GCF_000091125.1_ASM9112v1
Bacteria	GCF_000091325.1_ASM9132v1
Bacteria	GCF_000091565.1_ASM9156v1
Bacteria	GCF_000091785.1_ASM9178v1
Bacteria	GCF_000092105.1_ASM9210v1
Bacteria	GCF_000092125.1_ASM9212v1
Bacteria	GCF_000092205.1_ASM9220v1
Bacteria	GCF_000092225.1_ASM9222v1
Bacteria	GCF_000092245.1_ASM9224v1
Bacteria	GCF_000092285.1_ASM9228v1
Bacteria	GCF_000092365.1_ASM9236v1
Bacteria	GCF_000092405.1_ASM9240v1
Bacteria	GCF_000092425.1_ASM9242v1
Bacteria	GCF_000092565.1_ASM9256v1
Bacteria	GCF_000092605.1_ASM9260v1
Bacteria	GCF_000092645.1_ASM9264v1
Bacteria	GCF_000092785.1_ASM9278v1
Bacteria	GCF_000092825.1_ASM9282v1
Bacteria	GCF_000092845.1_ASM9284v1
Bacteria	GCF_000092865.1_ASM9286v1
Bacteria	GCF_000092905.1_ASM9290v1
Bacteria	GCF_000092925.1_ASM9292v1
Bacteria	GCF_000092945.1_ASM9294v1
Bacteria	GCF_000092965.1_ASM9296v1
Bacteria	GCF_000093025.1_ASM9302v1
Bacteria	GCF_000093145.3_ASM9314v2
Bacteria	GCF_000143165.1_ASM14316v1
Bacteria	GCF_000143845.1_ASM14384v1
Bacteria	GCF_000143965.1_ASM14396v1
Bacteria	GCF_000143985.1_ASM14398v1
Bacteria	GCF_000144605.1_ASM14460v1
Bacteria	GCF_000144645.1_ASM14464v1
Bacteria	GCF_000144695.1_ASM14469v1
Bacteria	GCF_000145235.1_ASM14523v1
Bacteria	GCF_000145255.1_ASM14525v1
Bacteria	GCF_000145615.1_ASM14561v1
Bacteria	GCF_000146185.1_ASM14618v1
Bacteria	GCF_000146505.1_ASM14650v1
Bacteria	GCF_000147055.1_ASM14705v1
Bacteria	GCF_000147335.1_ASM14733v1
Bacteria	GCF_000147355.1_ASM14735v1
Bacteria	GCF_000147715.2_ASM14771v3
Bacteria	GCF_000148645.1_ASM14864v1
Bacteria	GCF_000148935.1_ASM14893v1
Bacteria	GCF_000152825.2_ASM15282v2
Bacteria	GCF_000152925.2_ASM15292v3
Bacteria	GCF_000152945.2_ASM15294v2
Bacteria	GCF_000153165.2_ASM15316v2
Bacteria	GCF_000153405.2_ASM15340v2
Bacteria	GCF_000153485.2_ASM15348v2
Bacteria	GCF_000162235.2_ASM16223v2
Bacteria	GCF_000163895.2_ASM16389v2
Bacteria	GCF_000164675.2_ASM16467v2
Bacteria	GCF_000164695.2_ASM16469v2
Bacteria	GCF_000164905.1_ASM16490v1
Bacteria	GCF_000165465.1_ASM16546v1
Bacteria	GCF_000165485.1_ASM16548v1
Bacteria	GCF_000165505.1_ASM16550v1
Bacteria	GCF_000165715.2_ASM16571v3
Bacteria	GCF_000165815.1_ASM16581v1
Bacteria	GCF_000166055.1_ASM16605v1
Bacteria	GCF_000166115.1_ASM16611v1
Bacteria	GCF_000166395.1_ASM16639v1
Bacteria	GCF_000166415.1_ASM16641v1
Bacteria	GCF_000166695.1_ASM16669v1
Bacteria	GCF_000166775.1_ASM16677v1
Bacteria	GCF_000175095.2_ASM17509v2
Bacteria	GCF_000175295.2_ASM17529v2
Bacteria	GCF_000176035.2_ASM17603v2
Bacteria	GCF_000176855.2_ASM17685v2
Bacteria	GCF_000177615.2_ASM17761v2
Bacteria	GCF_000177635.2_ASM17763v2
Bacteria	GCF_000177655.2_ASM17765v2
Bacteria	GCF_000178115.2_ASM17811v2
Bacteria	GCF_000178975.2_ASM17897v2
Bacteria	GCF_000179015.2_ASM17901v2
Bacteria	GCF_000179635.2_ASM17963v2
Bacteria	GCF_000180175.2_ASM18017v2
Bacteria	GCF_000182745.2_ASM18274v1
Bacteria	GCF_000183115.1_ASM18311v1
Bacteria	GCF_000183135.1_ASM18313v1
Bacteria	GCF_000183405.1_ASM18340v1
Bacteria	GCF_000183425.1_ASM18342v1
Bacteria	GCF_000183725.1_ASM18372v1
Bacteria	GCF_000183745.1_ASM18374v1
Bacteria	GCF_000184345.1_ASM18434v2
Bacteria	GCF_000184685.1_ASM18468v1
Bacteria	GCF_000184705.1_ASM18470v1
Bacteria	GCF_000184745.1_ASM18474v1
Bacteria	GCF_000185805.1_ASM18580v1
Bacteria	GCF_000186245.1_ASM18624v1
Bacteria	GCF_000186265.1_ASM18626v1
Bacteria	GCF_000187005.1_ASM18700v1
Bacteria	GCF_000187705.1_ASM18770v1
Bacteria	GCF_000189415.1_ASM18941v1
Bacteria	GCF_000189535.1_ASM18953v1
Bacteria	GCF_000189775.2_ASM18977v3
Bacteria	GCF_000190435.1_ASM19043v1
Bacteria	GCF_000190535.1_ASM19053v1
Bacteria	GCF_000190635.1_ASM19063v1
Bacteria	GCF_000190735.1_ASM19073v2
Bacteria	GCF_000191045.1_ASM19104v1
Bacteria	GCF_000192105.1_ASM19210v1
Bacteria	GCF_000192745.1_ASM19274v1
Bacteria	GCF_000192865.1_ASM19286v1
Bacteria	GCF_000193435.2_ASM19343v3
Bacteria	GCF_000194135.1_ASM19413v1
Bacteria	GCF_000194605.1_ASM19460v1
Bacteria	GCF_000194805.1_ASM19480v1
Bacteria	GCF_000195275.1_ASM19527v1
Bacteria	GCF_000195295.1_ASM19529v1
Bacteria	GCF_000195315.1_ASM19531v1
Bacteria	GCF_000195335.1_ASM19533v1
Bacteria	GCF_000195775.1_ASM19577v1
Bacteria	GCF_000196015.1_ASM19601v1
Bacteria	GCF_000196115.1_ASM19611v1
Bacteria	GCF_000196135.1_ASM19613v1
Bacteria	GCF_000196155.1_ASM19615v1
Bacteria	GCF_000196275.1_ASM19627v1
Bacteria	GCF_000196295.1_ASM19629v1
Bacteria	GCF_000196315.1_ASM19631v1
Bacteria	GCF_000196355.1_ASM19635v1
Bacteria	GCF_000196395.1_ASM19639v1
Bacteria	GCF_000196475.1_ASM19647v1
Bacteria	GCF_000196495.1_ASM19649v1
Bacteria	GCF_000196535.1_ASM19653v1
Bacteria	GCF_000196675.1_ASM19667v1
Bacteria	GCF_000199675.1_ASM19967v1
Bacteria	GCF_000202635.1_ASM20263v1
Bacteria	GCF_000202835.1_ASM20283v1
Bacteria	GCF_000204135.1_ASM20413v1
Bacteria	GCF_000204155.1_ASM20415v1
Bacteria	GCF_000208385.1_ASM20838v1
Bacteria	GCF_000208405.1_ASM20840v1
Bacteria	GCF_000210895.1_ASM21089v1
Bacteria	GCF_000211855.2_ASM21185v3
Bacteria	GCF_000212335.1_ASM21233v1
Bacteria	GCF_000212355.1_ASM21235v1
Bacteria	GCF_000212375.1_ASM21237v1
Bacteria	GCF_000212395.1_ASM21239v1
Bacteria	GCF_000212415.1_ASM21241v1
Bacteria	GCF_000212675.2_ASM21267v2
Bacteria	GCF_000212695.1_ASM21269v1
Bacteria	GCF_000213255.1_ASM21325v1
Bacteria	GCF_000213655.1_ASM21365v1
Bacteria	GCF_000214175.1_ASM21417v1
Bacteria	GCF_000214215.1_ASM21421v1
Bacteria	GCF_000214395.1_ASM21439v1
Bacteria	GCF_000214665.1_ASM21466v1
Bacteria	GCF_000214825.1_ASM21482v1
Bacteria	GCF_000215065.1_ASM21506v1
Bacteria	GCF_000215085.1_ASM21508v1
Bacteria	GCF_000215105.1_ASM21510v1
Bacteria	GCF_000215745.1_ASM21574v1
Bacteria	GCF_000215975.1_ASM21597v1
Bacteria	GCF_000217655.1_ASM21765v1
Bacteria	GCF_000217795.1_ASM21779v1
Bacteria	GCF_000217815.1_ASM21781v1
Bacteria	GCF_000218545.1_ASM21854v1
Bacteria	GCF_000218565.1_ASM21856v1
Bacteria	GCF_000218625.1_ASM21862v1
Bacteria	GCF_000219535.2_ASM21953v3
Bacteria	GCF_000219725.1_ASM21972v1
Bacteria	GCF_000219805.1_ASM21980v1
Bacteria	GCF_000219875.1_ASM21987v1
Bacteria	GCF_000219915.2_ASM21991v3
Bacteria	GCF_000220625.1_ASM22062v1
Bacteria	GCF_000222485.1_ASM22248v1
Bacteria	GCF_000223215.1_ASM22321v1
Bacteria	GCF_000224005.2_ASM22400v3
Bacteria	GCF_000224085.1_ASM22408v1
Bacteria	GCF_000225955.1_ASM22595v1
Bacteria	GCF_000226565.1_ASM22656v1
Bacteria	GCF_000226625.1_ASM22662v1
Bacteria	GCF_000227665.2_ASM22766v3
Bacteria	GCF_000227685.2_ASM22768v3
Bacteria	GCF_000227705.2_ASM22770v3
Bacteria	GCF_000227745.2_ASM22774v3
Bacteria	GCF_000230555.1_ASM23055v1
Bacteria	GCF_000230695.2_ASM23069v3
Bacteria	GCF_000230975.2_ASM23097v3
Bacteria	GCF_000230995.2_ASM23099v3
Bacteria	GCF_000231385.2_ASM23138v3
Bacteria	GCF_000231405.2_ASM23140v3
Bacteria	GCF_000233715.2_ASM23371v3
Bacteria	GCF_000233775.1_ASM23377v1
Bacteria	GCF_000233915.3_ASM23391v4
Bacteria	GCF_000235605.1_ASM23560v1
Bacteria	GCF_000236645.1_ASM23664v1
Bacteria	GCF_000236665.1_ASM23666v1
Bacteria	GCF_000236685.1_ASM23668v1
Bacteria	GCF_000236705.1_ASM23670v1
Bacteria	GCF_000237145.1_ASM23714v1
Bacteria	GCF_000237205.1_ASM23720v1
Bacteria	GCF_000237285.1_ASM23728v1
Bacteria	GCF_000240075.2_ASM24007v2
Bacteria	GCF_000241585.2_ASM24158v3
Bacteria	GCF_000242595.2_ASM24259v3
Bacteria	GCF_000242635.2_ASM24263v3
Bacteria	GCF_000242935.2_ASM24293v3
Bacteria	GCF_000243075.1_ASM24307v1
Bacteria	GCF_000243135.2_ASM24313v3
Bacteria	GCF_000243155.2_ASM24315v3
Bacteria	GCF_000247565.1_ASM24756v1
Bacteria	GCF_000247605.1_ASM24760v1
Bacteria	GCF_000247715.1_ASM24771v1
Bacteria	GCF_000250675.2_ASM25067v3
Bacteria	GCF_000252955.1_ASM25295v1
Bacteria	GCF_000252995.1_ASM25299v1
Bacteria	GCF_000253035.1_ASM25303v1
Bacteria	GCF_000253115.1_ASM25311v1
Bacteria	GCF_000253295.1_ASM25329v1
Bacteria	GCF_000255115.2_ASM25511v3
Bacteria	GCF_000255135.1_ASM25513v1
Bacteria	GCF_000255295.1_ASM25529v1
Bacteria	GCF_000255535.1_ASM25553v1
Bacteria	GCF_000258405.1_ASM25840v1
Bacteria	GCF_000260925.1_ASM26092v1
Bacteria	GCF_000260965.1_ASM26096v1
Bacteria	GCF_000261045.2_ASM26104v2
Bacteria	GCF_000262305.1_ASM26230v1
Bacteria	GCF_000263795.2_Hint_PBC
Bacteria	GCF_000264765.2_ASM26476v2
Bacteria	GCF_000264945.2_ASM26494v2
Bacteria	GCF_000265205.3_ASM26520v2
Bacteria	GCF_000265295.1_ASM26529v1
Bacteria	GCF_000265365.1_ASM26536v1
Bacteria	GCF_000265385.1_ASM26538v1
Bacteria	GCF_000265405.1_ASM26540v1
Bacteria	GCF_000265425.1_ASM26542v1
Bacteria	GCF_000265465.1_ASM26546v1
Bacteria	GCF_000265505.1_ASM26550v1
Bacteria	GCF_000266885.1_ASM26688v1
Bacteria	GCF_000266925.1_ASM26692v1
Bacteria	GCF_000266945.1_ASM26694v1
Bacteria	GCF_000269945.1_ASM26994v1
Bacteria	GCF_000269985.1_ASM26998v1
Bacteria	GCF_000270085.1_ASM27008v1
Bacteria	GCF_000270125.2_ASM27012v2
Bacteria	GCF_000270225.1_ASM27022v1
Bacteria	GCF_000270245.1_ASM27024v1
Bacteria	GCF_000270285.1_ASM27028v1
Bacteria	GCF_000271325.1_ASM27132v1
Bacteria	GCF_000271665.2_ASM27166v2
Bacteria	GCF_000276685.1_ASM27668v1
Bacteria	GCF_000279145.1_ASM27914v1
Bacteria	GCF_000280925.3_ASM28092v3
Bacteria	GCF_000281175.1_ASM28117v1
Bacteria	GCF_000283535.1_ASM28353v1
Bacteria	GCF_000283575.1_ASM28357v1
Bacteria	GCF_000283615.1_ASM28361v1
Bacteria	GCF_000283975.1_ASM28397v1
Bacteria	GCF_000284015.1_ASM28401v1
Bacteria	GCF_000284035.1_ASM28403v1
Bacteria	GCF_000284095.1_ASM28409v1
Bacteria	GCF_000284115.1_ASM28411v1
Bacteria	GCF_000284255.1_ASM28425v1
Bacteria	GCF_000284275.1_ASM28427v1
Bacteria	GCF_000284295.1_ASM28429v1
Bacteria	GCF_000284315.1_ASM28431v1
Bacteria	GCF_000284335.1_ASM28433v1
Bacteria	GCF_000284355.1_ASM28435v1
Bacteria	GCF_000284455.1_ASM28445v1
Bacteria	GCF_000284515.1_ASM28451v1
Bacteria	GCF_000284615.1_ASM28461v1
Bacteria	GCF_000287215.2_ASM28721v3
Bacteria	GCF_000287355.1_ASM28735v1
Bacteria	GCF_000297055.2_ASM29705v2
Bacteria	GCF_000299115.1_ASM29911v1
Bacteria	GCF_000299335.2_ASM29933v2
Bacteria	GCF_000299435.1_ASM29943v1
Bacteria	GCF_000299965.1_ASM29996v1
Bacteria	GCF_000300005.1_ASM30000v1
Bacteria	GCF_000300235.2_ASM30023v2
Bacteria	GCF_000304455.1_CCh_cEper1
Bacteria	GCF_000305775.1_ASM30577v1
Bacteria	GCF_000305935.1_ASM30593v1
Bacteria	GCF_000306785.1_ASM30678v1
Bacteria	GCF_000307105.1_ASM30710v1
Bacteria	GCF_000307165.1_ASM30716v1
Bacteria	GCF_000309885.1_ASM30988v1
Bacteria	GCF_000316515.1_ASM31651v1
Bacteria	GCF_000317105.1_ASM31710v1
Bacteria	GCF_000317125.1_ASM31712v1
Bacteria	GCF_000317145.1_ASM31714v1
Bacteria	GCF_000317475.1_ASM31747v1
Bacteria	GCF_000317515.1_ASM31751v1
Bacteria	GCF_000317535.1_ASM31753v1
Bacteria	GCF_000317575.1_ASM31757v1
Bacteria	GCF_000317615.1_ASM31761v1
Bacteria	GCF_000317635.1_ASM31763v1
Bacteria	GCF_000317695.1_ASM31769v1
Bacteria	GCF_000317835.1_ASM31783v1
Bacteria	GCF_000317895.1_ASM31789v1
Bacteria	GCF_000317975.2_ASM31797v2
Bacteria	GCF_000317995.1_ASM31799v1
Bacteria	GCF_000319185.1_ASM31918v1
Bacteria	GCF_000319575.2_ASM31957v2
Bacteria	GCF_000321415.2_ASM32141v2
Bacteria	GCF_000325705.1_ASM32570v1
Bacteria	GCF_000327045.1_ASM32704v1
Bacteria	GCF_000328625.1_ASM32862v1
Bacteria	GCF_000328705.1_ASM32870v1
Bacteria	GCF_000328765.2_ASM32876v2
Bacteria	GCF_000330885.1_ASM33088v1
Bacteria	GCF_000331025.1_ASM33102v1
Bacteria	GCF_000331715.1_ASM33171v1
Bacteria	GCF_000331735.1_ASM33173v1
Bacteria	GCF_000332115.1_ASM33211v1
Bacteria	GCF_000341385.1_ASM34138v1
Bacteria	GCF_000341395.1_ASM34139v1
Bacteria	GCF_000341895.1_ASM34189v1
Bacteria	GCF_000342265.1_ASM34226v1
Bacteria	GCF_000344805.1_ASM34480v1
Bacteria	GCF_000347635.1_ASM34763v1
Bacteria	GCF_000348565.1_ASM34856v1
Bacteria	GCF_000348725.1_ASM34872v1
Bacteria	GCF_000348745.1_ASM34874v1
Bacteria	GCF_000348805.1_ASM34880v1
Bacteria	GCF_000349945.1_ASM34994v1
Bacteria	GCF_000349975.1_ASM34997v1
Bacteria	GCF_000355675.1_ASM35567v1
Bacteria	GCF_000367205.1_ASM36720v1
Bacteria	GCF_000400875.1_ASM40087v1
Bacteria	GCF_000401175.1_ASM40117v1
Bacteria	GCF_000427095.1_T49
Bacteria	GCF_000442595.1_ASM44259v1
Bacteria	GCF_000454025.1_ASM45402v1
Bacteria	GCF_000455605.1_GPTSA100-9
Bacteria	GCF_000468615.2_ASM46861v2
Bacteria	GCF_000471025.2_ASM47102v2
Bacteria	GCF_000473305.1_ASM47330v1
Bacteria	GCF_000477415.1_ASM47741v1
Bacteria	GCF_000478885.1_ASM47888v1
Bacteria	GCF_000478905.1_ASM47890v1
Bacteria	GCF_000484535.1_ASM48453v1
Bacteria	GCF_000485905.1_ASM48590v1
Bacteria	GCF_000493735.1_ASM49373v1
Bacteria	GCF_000494755.1_ASM49475v1
Bacteria	GCF_000499665.2_RMONA_1
Bacteria	GCF_000503895.1_ASM50389v1
Bacteria	GCF_000504085.1_ASM50408v1
Bacteria	GCF_000504125.1_ASM50412v1
Bacteria	GCF_000508225.1_ASM50822v1
Bacteria	GCF_000511305.1_ASM51130v1
Bacteria	GCF_000511405.1_ASM51140v1
Bacteria	GCF_000512205.2_ASM51220v2
Bacteria	GCF_000512355.1_ASM51235v1
Bacteria	GCF_000512735.1_ASM51273v1
Bacteria	GCF_000512895.1_ASM51289v1
Bacteria	GCF_000512915.1_ASM51291v1
Bacteria	GCF_000513295.1_MGMSRv2
Bacteria	GCF_000517405.1_ASM51740v1
Bacteria	GCF_000517425.1_ASM51742v1
Bacteria	GCF_000517565.1_ASM51756v1
Bacteria	GCF_000520015.2_ASM52001v2
Bacteria	GCF_000521505.1_ASM52150v1
Bacteria	GCF_000521605.1_ASM52160v1
Bacteria	GCF_000521685.1_ASM52168v1
Bacteria	GCF_000521765.1_ASM52176v1
Bacteria	GCF_000522985.1_ASM52298v1
Bacteria	GCF_000523235.1_ASM52323v1
Bacteria	GCF_000525635.1_ASM52563v1
Bacteria	GCF_000550765.1_ASM55076v1
Bacteria	GCF_000565155.1_ASM56515v1
Bacteria	GCF_000568735.2_ASM56873v2
Bacteria	GCF_000568815.1_ASM56881v1
Bacteria	GCF_000577275.1_LPU83
Bacteria	GCF_000582515.1_ASM58251v1
Bacteria	GCF_000583855.1_ASM58385v1
Bacteria	GCF_000597885.1_ASM59788v1
Bacteria	GCF_000599985.1_ASM59998v1
Bacteria	GCF_000600005.1_ASM60000v1
Bacteria	GCF_000600105.1_ASM60010v1
Bacteria	GCF_000612685.1_scf7180000000004
Bacteria	GCF_000626635.1_ASM62663v1
Bacteria	GCF_000632845.1_ASM63284v1
Bacteria	GCF_000632965.1_ASM63296v1
Bacteria	GCF_000632985.1_ASM63298v1
Bacteria	GCF_000635915.2_ASM63591v2
Bacteria	GCF_000661895.1_ASM66189v1
Bacteria	GCF_000689355.1_PRJEB5999_assembly_1
Bacteria	GCF_000689635.2_ASM68963v2
Bacteria	GCF_000695095.2_ASM69509v2
Bacteria	GCF_000695975.1_ASM69597v1
Bacteria	GCF_000696485.1_ASM69648v1
Bacteria	GCF_000696675.2_ASM69667v2
Bacteria	GCF_000697965.2_ASM69796v2
Bacteria	GCF_000699505.1_ASM69950v1
Bacteria	GCF_000723165.1_JAG1
Bacteria	GCF_000723205.1_FAGA1
Bacteria	GCF_000723505.1_Mucivorans_M3_Nelson-Bomar-Fixed
Bacteria	GCF_000724525.1_ASM72452v1
Bacteria	GCF_000724605.1_ASM72460v1
Bacteria	GCF_000724625.1_ASM72462v1
Bacteria	GCF_000724775.3_ASM72477v3
Bacteria	GCF_000725345.1_ASM72534v1
Bacteria	GCF_000725385.1_ASM72538v1
Bacteria	GCF_000725405.1_ASM72540v1
Bacteria	GCF_000732925.1_ASM73292v1
Bacteria	GCF_000734015.1_ASM73401v1
Bacteria	GCF_000734895.2_ASM73489v2
Bacteria	GCF_000734975.2_ASM73497v2
Bacteria	GCF_000739085.1_ASM73908v1
Bacteria	GCF_000739435.1_ASM73943v1
Bacteria	GCF_000740455.1_ASM74045v1
Bacteria	GCF_000740965.1_ASM74096v1
Bacteria	GCF_000743945.1_ASM74394v1
Bacteria	GCF_000746585.1_ASM74658v2
Bacteria	GCF_000750535.1_ASM75053v1
Bacteria	GCF_000757785.1_ASM75778v1
Bacteria	GCF_000757795.1_ASM75779v1
Bacteria	GCF_000757865.1_ASM75786v1
Bacteria	GCF_000759475.1_ASM75947v1
Bacteria	GCF_000761115.1_ASM76111v1
Bacteria	GCF_000763575.1_ASM76357v1
Bacteria	GCF_000764045.2_ASM76404v2
Bacteria	GCF_000764535.1_ASM76453v1
Bacteria	GCF_000767465.1_ASM76746v1
Bacteria	GCF_000772085.1_ASM77208v1
Bacteria	GCF_000784875.1_ASM78487v3
Bacteria	GCF_000785495.1_ASM78549v1
Bacteria	GCF_000785705.2_ASM78570v2
Bacteria	GCF_000801145.1_ASM80114v1
Bacteria	GCF_000801275.2_ASM80127v1
Bacteria	GCF_000803645.1_ASM80364v1
Bacteria	GCF_000807275.1_ASM80727v1
Bacteria	GCF_000807315.1_ASM80731v1
Bacteria	GCF_000812665.2_ASM81266v2
Bacteria	GCF_000814825.1_ASM81482v1
Bacteria	GCF_000815225.1_ASM81522v1
Bacteria	GCF_000816045.1_ASM81604v1
Bacteria	GCF_000816145.1_ASM81614v1
Bacteria	GCF_000817325.1_ASM81732v1
Bacteria	GCF_000817955.1_ASM81795v1
Bacteria	GCF_000817975.1_ASM81797v1
Bacteria	GCF_000818035.1_ASM81803v1
Bacteria	GCF_000818095.1_ASM81809v1
Bacteria	GCF_000827125.1_ASM82712v1
Bacteria	GCF_000828055.2_ASM82805v2
Bacteria	GCF_000828475.1_ASM82847v1
Bacteria	GCF_000828635.1_ASM82863v1
Bacteria	GCF_000828735.1_ASM82873v1
Bacteria	GCF_000828875.1_ASM82887v1
Bacteria	GCF_000828915.1_ASM82891v1
Bacteria	GCF_000829315.1_ASM82931v1
Bacteria	GCF_000830985.1_ASM83098v1
Bacteria	GCF_000831385.1_ASM83138v1
Bacteria	GCF_000833025.1_ASM83302v1
Bacteria	GCF_000833315.1_ASM83331v1
Bacteria	GCF_000834865.1_ASM83486v1
Bacteria	GCF_000834945.1_ASM83494v1
Bacteria	GCF_000941055.1_ASM94105v1
Bacteria	GCF_000943515.2_ASM94351v2
Bacteria	GCF_000943805.1_ASM94380v1
Bacteria	GCF_000955665.1_ASM95566v1
Bacteria	GCF_000960975.1_ASM96097v1
Bacteria	GCF_000963865.1_ASM96386v1
Bacteria	GCF_000966445.2_ASM96644v2
Bacteria	GCF_000967305.2_ASM96730v2
Bacteria	GCF_000967895.1_ASM96789v1
Bacteria	GCF_000968175.1_ASM96817v1
Bacteria	GCF_000968195.1_ASM96819v1
Bacteria	GCF_000968535.2_ASM96853v1
Bacteria	GCF_000969645.2_ASM96964v2
Bacteria	GCF_000971565.1_ASM97156v1
Bacteria	GCF_000972785.3_ASM97278v3
Bacteria	GCF_000972865.1_ASM97286v1
Bacteria	GCF_000973085.1_ASM97308v1
Bacteria	GCF_000973105.1_ASM97310v1
Bacteria	GCF_000973125.1_ASM97312v1
Bacteria	GCF_000973505.1_ASM97350v1
Bacteria	GCF_000973625.1_ASM97362v1
Bacteria	GCF_000973725.1_ASM97372v1
Bacteria	GCF_000978535.1_ASM97853v1
Bacteria	GCF_000981765.1_ASM98176v1
Bacteria	GCF_000982715.1_ASM98271v1
Bacteria	GCF_000988565.1_ASM98856v1
Bacteria	GCF_000988725.2_ASM98872v2
Bacteria	GCF_000993825.1_ASM99382v1
Bacteria	GCF_001005905.1_ASM100590v1
Bacteria	GCF_001007875.1_ASM100787v1
Bacteria	GCF_001007935.1_ASM100793v1
Bacteria	GCF_001008165.2_ASM100816v2
Bacteria	GCF_001010285.1_ASM101028v1
Bacteria	GCF_001010505.1_ASM101050v1
Bacteria	GCF_001010805.1_ASM101080v1
Bacteria	GCF_001011055.1_ASM101105v1
Bacteria	GCF_001011155.1_ASM101115v1
Bacteria	GCF_001011675.1_ASM101167v1
Bacteria	GCF_001017435.1_ASM101743v1
Bacteria	GCF_001017655.1_ASM101765v1
Bacteria	GCF_001020955.1_ASM102095v1
Bacteria	GCF_001021935.1_ASM102193v1
Bacteria	GCF_001021975.1_ASM102197v1
Bacteria	GCF_001022135.1_ASM102213v1
Bacteria	GCF_001023575.1_ASM102357v1
Bacteria	GCF_001025215.1_ASM102521v1
Bacteria	GCF_001026985.1_ASM102698v1
Bacteria	GCF_001027025.1_ASM102702v1
Bacteria	GCF_001027225.1_ASM102722v1
Bacteria	GCF_001027285.1_ASM102728v1
Bacteria	GCF_001027545.1_ASM102754v1
Bacteria	GCF_001028285.3_ASM102828v3
Bacteria	GCF_001028625.1_ASM102862v1
Bacteria	GCF_001028705.1_ASM102870v1
Bacteria	GCF_001040945.1_ASM104094v1
Bacteria	GCF_001042675.1_ASM104267v1
Bacteria	GCF_001042695.1_ASM104269v1
Bacteria	GCF_001043175.1_ASM104317v1
Bacteria	GCF_001050115.1_ASM105011v1
Bacteria	GCF_001050135.1_ASM105013v1
Bacteria	GCF_001051995.2_ASM105199v2
Bacteria	GCF_001077715.1_ASM107771v1
Bacteria	GCF_001077795.1_ASM107779v1
Bacteria	GCF_001077815.2_ASM107781v2
Bacteria	GCF_001183865.1_ASM118386v1
Bacteria	GCF_001185205.1_ASM118520v1
Bacteria	GCF_001186405.1_ASM118640v1
Bacteria	GCF_001186465.1_ASM118646v1
Bacteria	GCF_001187595.1_ASM118759v1
Bacteria	GCF_001187785.1_ASM118778v1
Bacteria	GCF_001189295.1_ASM118929v1
Bacteria	GCF_001189495.1_ASM118949v1
Bacteria	GCF_001189515.2_ASM118951v2
Bacteria	GCF_001189535.1_ASM118953v1
Bacteria	GCF_001262035.1_ASM126203v1
Bacteria	GCF_001262055.1_ASM126205v1
Bacteria	GCF_001263175.1_ASM126317v1
Bacteria	GCF_001263395.1_ASM126339v1
Bacteria	GCF_001264245.1_ASM126424v1
Bacteria	GCF_001267295.1_ASM126729v1
Bacteria	GCF_001267925.1_ASM126792v1
Bacteria	GCF_001271345.1_ASM127134v1
Bacteria	GCF_001272655.2_ASM127265v2
Bacteria	GCF_001274575.1_ASM127457v1
Bacteria	GCF_001274655.1_ASM127465v1
Bacteria	GCF_001275345.1_ASM127534v1
Bacteria	GCF_001277175.1_ASM127717v1
Bacteria	GCF_001277195.1_ASM127719v1
Bacteria	GCF_001277215.2_ASM127721v2
Bacteria	GCF_001277235.1_ASM127723v1
Bacteria	GCF_001277255.1_ASM127725v1
Bacteria	GCF_001278825.1_ASM127882v1
Bacteria	GCF_001280205.1_ASM128020v1
Bacteria	GCF_001281085.1_ASM128108v1
Bacteria	GCF_001281405.1_ASM128140v1
Bacteria	GCF_001281425.1_ASM128142v1
Bacteria	GCF_001281485.1_ASM128148v1
Bacteria	GCF_001293125.1_ASM129312v1
Bacteria	GCF_001294625.1_ASM129462v1
Bacteria	GCF_001298525.1_ASM129852v1
Bacteria	GCF_001302565.1_ASM130256v1
Bacteria	GCF_001302585.1_ASM130258v1
Bacteria	GCF_001304715.1_ASM130471v1
Bacteria	GCF_001304795.1_ASM130479v1
Bacteria	GCF_001305675.1_ASM130567v1
Bacteria	GCF_001307805.1_ASM130780v2
Bacteria	GCF_001310085.1_ASM131008v1
Bacteria	GCF_001310225.1_ASM131022v1
Bacteria	GCF_001314305.1_ASM131430v1
Bacteria	GCF_001314975.1_ASM131497v1
Bacteria	GCF_001318345.1_ASM131834v1
Bacteria	GCF_001399775.1_ASM139977v1
Bacteria	GCF_001411765.2_ASM141176v2
Bacteria	GCF_001412575.1_ASM141257v1
Bacteria	GCF_001412655.1_ASM141265v1
Bacteria	GCF_001414055.1_ASM141405v1
Bacteria	GCF_001420915.1_ASM142091v1
Bacteria	GCF_001430825.1_ASM143082v1
Bacteria	GCF_001430865.1_ASM143086v1
Bacteria	GCF_001431725.1_ASM143172v1
Bacteria	GCF_001439585.2_ASM143958v2
Bacteria	GCF_001442475.1_ASM144247v1
Bacteria	GCF_001442745.1_ASM144274v1
Bacteria	GCF_001442785.1_ASM144278v1
Bacteria	GCF_001442805.1_ASM144280v1
Bacteria	GCF_001443605.1_ASM144360v1
Bacteria	GCF_001444365.1_ASM144436v1
Bacteria	GCF_001444425.1_ASM144442v1
Bacteria	GCF_001446275.1_ASM144627v1
Bacteria	GCF_001447335.1_ASM144733v1
Bacteria	GCF_001454945.1_ASM145494v1
Bacteria	GCF_001455145.1_ASM145514v1
Bacteria	GCF_001455205.1_ASM145520v1
Bacteria	GCF_001456115.1_ASM145611v1
Bacteria	GCF_001456255.1_ASM145625v1
Bacteria	GCF_001465255.1_ASM146525v1
Bacteria	GCF_001465855.1_ASM146585v1
Bacteria	GCF_001466725.1_ASM146672v1
Bacteria	GCF_001469565.1_ASM146956v1
Bacteria	GCF_001477625.1_ASM147762v1
Bacteria	GCF_001481655.1_ASM148165v1
Bacteria	GCF_001481725.1_ASM148172v1
Bacteria	GCF_001482365.1_ASM148236v1
Bacteria	GCF_001483385.1_ASM148338v1
Bacteria	GCF_001483865.1_ASM148386v1
Bacteria	GCF_001483945.1_ASM148394v1
Bacteria	GCF_001484065.1_ASM148406v1
Bacteria	GCF_001484605.1_ASM148460v1
Bacteria	GCF_001506165.1_ASM150616v1
Bacteria	GCF_001509405.1_ASM150940v1
Bacteria	GCF_001514455.1_ASM151445v1
Bacteria	GCF_001518835.1_ASM151883v1
Bacteria	GCF_001534665.1_ASM153466v1
Bacteria	GCF_001534725.1_ASM153472v1
Bacteria	GCF_001534765.1_ASM153476v1
Bacteria	GCF_001542565.1_ASM154256v1
Bacteria	GCF_001542625.1_ASM154262v2
Bacteria	GCF_001542775.1_ASM154277v1
Bacteria	GCF_001543145.1_ASM154314v1
Bacteria	GCF_001543175.1_ASM154317v1
Bacteria	GCF_001543205.1_ASM154320v1
Bacteria	GCF_001543245.1_ASM154324v1
Bacteria	GCF_001543285.1_ASM154328v1
Bacteria	GCF_001543345.1_ASM154334v1
Bacteria	GCF_001544015.1_ASM154401v1
Bacteria	GCF_001545095.1_ASM154509v1
Bacteria	GCF_001545155.1_ASM154515v1
Bacteria	GCF_001547735.1_ASM154773v1
Bacteria	GCF_001547755.1_ASM154775v1
Bacteria	GCF_001547855.1_ASM154785v1
Bacteria	GCF_001547995.1_ASM154799v1
Bacteria	GCF_001548055.1_ASM154805v1
Bacteria	GCF_001548095.1_Gm3709_assembly_1.0
Bacteria	GCF_001548235.1_ASM154823v1
Bacteria	GCF_001548275.1_ASM154827v1
Bacteria	GCF_001548375.1_ASM154837v1
Bacteria	GCF_001548395.1_ASM154839v1
Bacteria	GCF_001549955.1_ASM154995v1
Bacteria	GCF_001553545.1_ASM155354v1
Bacteria	GCF_001553565.1_ASM155356v1
Bacteria	GCF_001553625.1_ASM155362v1
Bacteria	GCF_001553645.1_ASM155364v1
Bacteria	GCF_001553935.1_ASM155393v1
Bacteria	GCF_001554015.1_ASM155401v1
Bacteria	GCF_001558875.1_ASM155887v1
Bacteria	GCF_001558975.1_ASM155897v1
Bacteria	GCF_001559015.1_ASM155901v1
Bacteria	GCF_001561975.1_ASM156197v1
Bacteria	GCF_001562195.1_ASM156219v1
Bacteria	GCF_001562215.1_ASM156221v1
Bacteria	GCF_001562255.1_ASM156225v1
Bacteria	GCF_001564455.1_ASM156445v1
Bacteria	GCF_001572725.1_ASM157272v1
Bacteria	GCF_001572745.1_ASM157274v1
Bacteria	GCF_001577265.1_ASM157726v1
Bacteria	GCF_001577365.1_ASM157736v1
Bacteria	GCF_001577755.1_ASM157775v1
Bacteria	GCF_001578105.1_ASM157810v1
Bacteria	GCF_001578515.1_ASM157851v1
Bacteria	GCF_001579905.1_ASM157990v1
Bacteria	GCF_001579945.1_ASM157994v1
Bacteria	GCF_001580455.1_ASM158045v1
Bacteria	GCF_001583415.1_ASM158341v1
Bacteria	GCF_001584145.1_ASM158414v1
Bacteria	GCF_001584205.1_ASM158420v1
Bacteria	GCF_001584225.1_ASM158422v1
Bacteria	GCF_001586165.1_ASM158616v1
Bacteria	GCF_001586235.1_ASM158623v1
Bacteria	GCF_001586255.1_ASM158625v1
Bacteria	GCF_001586275.1_ASM158627v1
Bacteria	GCF_001590605.1_ASM159060v1
Bacteria	GCF_001590685.1_ASM159068v1
Bacteria	GCF_001593605.1_ASM159360v1
Bacteria	GCF_001596115.1_ASM159611v1
Bacteria	GCF_001596155.1_ASM159615v1
Bacteria	GCF_001598195.1_ASM159819v1
Bacteria	GCF_001602095.1_ASM160209v1
Bacteria	GCF_001602115.1_ASM160211v1
Bacteria	GCF_001602215.1_ASM160221v1
Bacteria	GCF_001605015.1_ASM160501v1
Bacteria	GCF_001606005.1_ASM160600v1
Bacteria	GCF_001606025.1_ASM160602v1
Bacteria	GCF_001610775.1_ASM161077v1
Bacteria	GCF_001610835.1_ASM161083v1
Bacteria	GCF_001610955.1_ASM161095v1
Bacteria	GCF_001610995.1_ASM161099v1
Bacteria	GCF_001611155.1_ASM161115v1
Bacteria	GCF_001611275.1_ASM161127v1
Bacteria	GCF_001611975.1_ASM161197v1
Bacteria	GCF_001617605.1_ASM161760v1
Bacteria	GCF_001617625.1_ASM161762v1
Bacteria	GCF_001617645.1_ASM161764v1
Bacteria	GCF_001618685.1_ASM161868v1
Bacteria	GCF_001618845.1_ASM161884v1
Bacteria	GCF_001618865.1_ASM161886v1
Bacteria	GCF_001620305.1_ASM162030v1
Bacteria	GCF_001628715.1_ASM162871v1
Bacteria	GCF_001632825.1_ASM163282v1
Bacteria	GCF_001632845.1_ASM163284v1
Bacteria	GCF_001634305.1_ASM163430v1
Bacteria	GCF_001634345.1_ASM163434v1
Bacteria	GCF_001636015.1_ASM163601v1
Bacteria	GCF_001636255.1_ASM163625v1
Bacteria	GCF_001636275.1_ASM163627v1
Bacteria	GCF_001636295.1_ASM163629v1
Bacteria	GCF_001636925.1_ASM163692v1
Bacteria	GCF_001638925.1_ASM163892v1
Bacteria	GCF_001640865.1_ASM164086v1
Bacteria	GCF_001640985.1_ASM164098v1
Bacteria	GCF_001641005.1_ASM164100v1
Bacteria	GCF_001641285.1_ASM164128v1
Bacteria	GCF_001641305.1_ASM164130v1
Bacteria	GCF_001642675.1_ASM164267v1
Bacteria	GCF_001643775.1_ASM164377v1
Bacteria	GCF_001643995.1_ASM164399v1
Bacteria	GCF_001644665.1_ASM164466v1
Bacteria	GCF_001644685.1_ASM164468v1
Bacteria	GCF_001644705.1_ASM164470v1
Bacteria	GCF_001647635.1_ASM164763v1
Bacteria	GCF_001648155.1_ASM164815v1
Bacteria	GCF_001648175.1_ASM164817v1
Bacteria	GCF_001651805.1_ASM165180v1
Bacteria	GCF_001652465.1_ASM165246v1
Bacteria	GCF_001652565.1_ASM165256v1
Bacteria	GCF_001653335.1_ASM165333v1
Bacteria	GCF_001653455.1_ASM165345v1
Bacteria	GCF_001653755.1_ASM165375v1
Bacteria	GCF_001653955.1_ASM165395v1
Bacteria	GCF_001654455.1_ASM165445v1
Bacteria	GCF_001655245.1_ASM165524v1
Bacteria	GCF_001655575.1_ASM165557v1
Bacteria	GCF_001659785.1_ASM165978v1
Bacteria	GCF_001660485.1_ASM166048v1
Bacteria	GCF_001661135.1_ASM166113v1
Bacteria	GCF_001663175.1_ASM166317v1
Bacteria	GCF_001663815.1_ASM166381v1
Bacteria	GCF_001664165.1_ASM166416v1
Bacteria	GCF_001664265.1_ASM166426v1
Bacteria	GCF_001672055.1_ASM167205v1
Bacteria	GCF_001676785.2_ASM167678v2
Bacteria	GCF_001677435.1_ASM167743v1
Bacteria	GCF_001678905.1_ASM167890v1
Bacteria	GCF_001679665.1_ASM167966v1
Bacteria	GCF_001679685.1_ASM167968v1
Bacteria	GCF_001682385.1_ASM168238v1
Bacteria	GCF_001683055.1_ASM168305v1
Bacteria	GCF_001683395.1_ASM168339v1
Bacteria	GCF_001683455.1_ASM168345v1
Bacteria	GCF_001685355.1_ASM168535v1
Bacteria	GCF_001685415.1_ASM168541v1
Bacteria	GCF_001685435.2_ASM168543v3
Bacteria	GCF_001685605.1_ASM168560v1
Bacteria	GCF_001686985.1_ASM168698v1
Bacteria	GCF_001687065.1_ASM168706v1
Bacteria	GCF_001687125.1_ASM168712v1
Bacteria	GCF_001687545.1_ASM168754v1
Bacteria	GCF_001687565.2_ASM168756v2
Bacteria	GCF_001687585.2_ASM168758v2
Bacteria	GCF_001687605.2_ASM168760v2
Bacteria	GCF_001687625.2_ASM168762v2
Bacteria	GCF_001687645.1_ASM168764v1
Bacteria	GCF_001687665.2_ASM168766v2
Bacteria	GCF_001690155.1_ASM169015v1
Bacteria	GCF_001692755.1_ASM169275v1
Bacteria	GCF_001693295.1_ASM169329v1
Bacteria	GCF_001693595.1_ASM169359v1
Bacteria	GCF_001693675.1_ASM169367v1
Bacteria	GCF_001697225.1_ASM169722v1
Bacteria	GCF_001698105.1_ASM169810v1
Bacteria	GCF_001698125.1_ASM169812v1
Bacteria	GCF_001698185.1_ASM169818v1
Bacteria	GCF_001698205.1_ASM169820v1
Bacteria	GCF_001698225.1_ASM169822v1
Bacteria	GCF_001701025.1_ASM170102v1
Bacteria	GCF_001701045.1_ASM170104v1
Bacteria	GCF_001702235.1_ASM170223v1
Bacteria	GCF_001702455.1_ASM170245v1
Bacteria	GCF_001704155.1_ASM170415v1
Bacteria	GCF_001704235.1_ASM170423v1
Bacteria	GCF_001704275.1_ASM170427v1
Bacteria	GCF_001704955.1_ASM170495v1
Bacteria	GCF_001704955.2_ASM170495v2
Bacteria	GCF_001708405.1_ASM170840v1
Bacteria	GCF_001713355.1_ASM171335v1
Bacteria	GCF_001713395.1_ASM171339v1
Bacteria	GCF_001713435.1_ASM171343v1
Bacteria	GCF_001713475.1_ASM171347v1
Bacteria	GCF_001714705.1_ASM171470v1
Bacteria	GCF_001714725.1_ASM171472v1
Bacteria	GCF_001717505.1_ASM171750v1
Bacteria	GCF_001717545.1_ASM171754v1
Bacteria	GCF_001717565.1_ASM171756v1
Bacteria	GCF_001720465.1_ASM172046v1
Bacteria	GCF_001720485.1_ASM172048v1
Bacteria	GCF_001721185.1_ASM172118v1
Bacteria	GCF_001721645.1_ASM172164v1
Bacteria	GCF_001723605.1_ASM172360v1
Bacteria	GCF_001729765.1_ASM172976v1
Bacteria	GCF_001729785.1_ASM172978v1
Bacteria	GCF_001735745.1_ASM173574v1
Bacteria	GCF_001741865.1_ASM174186v1
Bacteria	GCF_001747405.1_ASM174740v1
Bacteria	GCF_001750105.1_ASM175010v1
Bacteria	GCF_001750685.1_ASM175068v1
Bacteria	GCF_001753205.1_ASM175320v1
Bacteria	GCF_001753225.1_ASM175322v1
Bacteria	GCF_001753245.1_ASM175324v1
Bacteria	GCF_001761325.1_ASM176132v1
Bacteria	GCF_001761345.1_ASM176134v1
Bacteria	GCF_001761365.1_ASM176136v1
Bacteria	GCF_001761405.1_ASM176140v1
Bacteria	GCF_001787355.1_ASM178735v1
Bacteria	GCF_001808185.1_ASM180818v1
Bacteria	GCF_001854065.1_ASM185406v1
Bacteria	GCF_001854085.1_ASM185408v1
Bacteria	GCF_001854225.1_ASM185422v1
Bacteria	GCF_001854245.1_ASM185424v1
Bacteria	GCF_001855275.1_ASM185527v1
Bacteria	GCF_001856725.1_ASM185672v1
Bacteria	GCF_001865835.1_ASM186583v1
Bacteria	GCF_001874625.1_ASM187462v1
Bacteria	GCF_001878675.1_ASM187867v1
Bacteria	GCF_001885235.1_ASM188523v1
Bacteria	GCF_001886435.1_ASM188643v1
Bacteria	GCF_001886675.1_ASM188667v1
Bacteria	GCF_001886815.1_ASM188681v1
Bacteria	GCF_001886835.1_ASM188683v1
Bacteria	GCF_001886875.1_ASM188687v1
Bacteria	GCF_001887015.1_ASM188701v1
Bacteria	GCF_001887245.1_ASM188724v1
Bacteria	GCF_001887265.1_ASM188726v1
Bacteria	GCF_001887285.1_ASM188728v1
Bacteria	GCF_001887595.1_ASM188759v1
Bacteria	GCF_001887675.1_ASM188767v1
Bacteria	GCF_001887775.1_ASM188777v1
Bacteria	GCF_001888165.1_ASM188816v1
Bacteria	GCF_001889005.1_ASM188900v1
Bacteria	GCF_001889105.1_ASM188910v1
Bacteria	GCF_001889125.1_ASM188912v1
Bacteria	GCF_001891105.1_ASM189110v1
Bacteria	GCF_001895305.1_ASM189530v1
Bacteria	GCF_001901705.1_ASM190170v1
Bacteria	GCF_001902295.1_ASM190229v1
Bacteria	GCF_001902495.1_ASM190249v1
Bacteria	GCF_001908775.1_ASM190877v1
Bacteria	GCF_001922005.1_ASM192200v1
Bacteria	GCF_001922025.1_ASM192202v1
Bacteria	GCF_001922145.1_ASM192214v1
Bacteria	GCF_001922305.1_ASM192230v1
Bacteria	GCF_001922325.1_ASM192232v1
Bacteria	GCF_001922405.1_ASM192240v1
Bacteria	GCF_001932555.1_ASM193255v1
Bacteria	GCF_001932615.1_ASM193261v1
Bacteria	GCF_001932675.1_ASM193267v1
Bacteria	GCF_001932715.1_ASM193271v1
Bacteria	GCF_001936175.1_ASM193617v1
Bacteria	GCF_001936235.1_ASM193623v1
Bacteria	GCF_001936255.1_ASM193625v1
Bacteria	GCF_001936335.1_ASM193633v1
Bacteria	GCF_001936355.1_ASM193635v1
Bacteria	GCF_001936375.1_ASM193637v1
Bacteria	GCF_001938705.1_ASM193870v1
Bacteria	GCF_001941365.1_ASM194136v1
Bacteria	GCF_001941525.1_ASM194152v1
Bacteria	GCF_001941605.1_ASM194160v1
Bacteria	GCF_001941645.1_ASM194164v1
Bacteria	GCF_001941765.1_ASM194176v1
Bacteria	GCF_001941805.1_ASM194180v1
Bacteria	GCF_001951015.1_ASM195101v1
Bacteria	GCF_001951095.1_ASM195109v1
Bacteria	GCF_001951135.1_ASM195113v1
Bacteria	GCF_001951135.2_ASM195113v2
Bacteria	GCF_001951155.1_ASM195115v1
Bacteria	GCF_001951175.1_ASM195117v1
Bacteria	GCF_001951335.1_ASM195133v1
Bacteria	GCF_001952795.1_ASM195279v1
Bacteria	GCF_001952815.1_ASM195281v1
Bacteria	GCF_001953155.1_ASM195315v1
Bacteria	GCF_001953195.1_ASM195319v1
Bacteria	GCF_001953215.1_ASM195321v1
Bacteria	GCF_001953255.1_ASM195325v1
Bacteria	GCF_001955695.1_ASM195569v1
Bacteria	GCF_001955715.1_ASM195571v1
Bacteria	GCF_001955735.1_ASM195573v1
Bacteria	GCF_001956675.1_ASM195667v1
Bacteria	GCF_001956695.1_ASM195669v1
Bacteria	GCF_001969445.1_ASM196944v1
Bacteria	GCF_001970835.1_ASM197083v1
Bacteria	GCF_001971565.1_ASM197156v1
Bacteria	GCF_001971725.1_ASM197172v1
Bacteria	GCF_001971745.1_ASM197174v1
Bacteria	GCF_001971785.1_ASM197178v1
Bacteria	GCF_001975205.1_ASM197520v1
Bacteria	GCF_001975665.1_ASM197566v1
Bacteria	GCF_001975685.1_ASM197568v1
Bacteria	GCF_001983935.1_ASM198393v1
Bacteria	GCF_001983995.1_ASM198399v1
Bacteria	GCF_001989575.1_ASM198957v1
Bacteria	GCF_002142495.1_ASM214249v1
Bacteria	GCF_002355135.1_ASM235513v1
Bacteria	GCF_002355335.1_ASM235533v1
Bacteria	GCF_002355375.1_ASM235537v1
Bacteria	GCF_002355395.1_Microcella_alkaliphila_JAM_AC0309_assembly_01
Bacteria	GCF_002355415.1_ASM235541v1
Bacteria	GCF_002355455.1_ASM235545v1
Bacteria	GCF_002355515.1_ASM235551v1
Bacteria	GCF_002355535.1_ASM235553v1
Bacteria	GCF_002355595.1_F._lacunae_YT21-2
Bacteria	GCF_002355615.1_ASM235561v1
Bacteria	GCF_002355735.1_ASM235573v1
Bacteria	GCF_002355855.1_ASM235585v1
Bacteria	GCF_002355915.1_ASM235591v1
Bacteria	GCF_002355935.1_ASM235593v1
Bacteria	GCF_002355955.1_ASM235595v1
Bacteria	GCF_002355975.1_ASM235597v1
Bacteria	GCF_002356035.1_ASM235603v1
Bacteria	GCF_002356135.1_ASM235613v1
Bacteria	GCF_002356175.1_ASM235617v1
Bacteria	GCF_002356195.1_ASM235619v1
Bacteria	GCF_002356515.1_MlotiTONO_1.0
Bacteria	GCF_002356695.1_ASM235669v1
Bacteria	GCF_002357995.1_ASM235799v1
Bacteria	GCF_002741015.1_ASM274101v1
Bacteria	GCF_002741075.1_IEC330191.0
Bacteria	GCF_003433255.1_ASM343325v1
Archaea	GCF_000006175.1_ASM617v2
Archaea	GCF_000006805.1_ASM680v1
Archaea	GCF_000007005.1_ASM700v1
Archaea	GCF_000007065.1_ASM706v1
Archaea	GCF_000007225.1_ASM722v1
Archaea	GCF_000007305.1_ASM730v1
Archaea	GCF_000008265.1_ASM826v1
Archaea	GCF_000008645.1_ASM864v1
Archaea	GCF_000008665.1_ASM866v1
Archaea	GCF_000009185.1_ASM918v1
Archaea	GCF_000009965.1_ASM996v1
Archaea	GCF_000011005.1_ASM1100v1
Archaea	GCF_000011085.1_ASM1108v1
Archaea	GCF_000011105.1_ASM1110v1
Archaea	GCF_000011185.1_ASM1118v1
Archaea	GCF_000011205.1_ASM1120v1
Archaea	GCF_000011585.1_ASM1158v1
Archaea	GCF_000012285.1_ASM1228v1
Archaea	GCF_000012545.1_ASM1254v1
Archaea	GCF_000013445.1_ASM1344v1
Archaea	GCF_000013725.1_ASM1372v1
Archaea	GCF_000015145.1_ASM1514v1
Archaea	GCF_000015205.1_ASM1520v1
Archaea	GCF_000015225.1_ASM1522v1
Archaea	GCF_000015765.1_ASM1576v1
Archaea	GCF_000015825.1_ASM1582v1
Archaea	GCF_000015945.1_ASM1594v1
Archaea	GCF_000016125.1_ASM1612v1
Archaea	GCF_000016385.1_ASM1638v1
Archaea	GCF_000016525.1_ASM1652v1
Archaea	GCF_000016605.1_ASM1660v1
Archaea	GCF_000017165.1_ASM1716v1
Archaea	GCF_000017185.1_ASM1718v1
Archaea	GCF_000017225.1_ASM1722v1
Archaea	GCF_000017625.1_ASM1762v1
Archaea	GCF_000017945.1_ASM1794v1
Archaea	GCF_000018305.1_ASM1830v1
Archaea	GCF_000018365.1_ASM1836v1
Archaea	GCF_000018485.1_ASM1848v1
Archaea	GCF_000019605.1_ASM1960v1
Archaea	GCF_000020905.1_ASM2090v1
Archaea	GCF_000021965.1_ASM2196v1
Archaea	GCF_000022205.1_ASM2220v1
Archaea	GCF_000022365.1_ASM2236v1
Archaea	GCF_000022385.1_ASM2238v1
Archaea	GCF_000022405.1_ASM2240v1
Archaea	GCF_000022425.1_ASM2242v1
Archaea	GCF_000022465.1_ASM2246v1
Archaea	GCF_000022485.1_ASM2248v1
Archaea	GCF_000022545.1_ASM2254v1
Archaea	GCF_000023945.1_ASM2394v1
Archaea	GCF_000023965.1_ASM2396v1
Archaea	GCF_000023985.1_ASM2398v1
Archaea	GCF_000024185.1_ASM2418v1
Archaea	GCF_000024625.1_ASM2462v1
Archaea	GCF_000024745.1_ASM2474v1
Archaea	GCF_000025285.1_ASM2528v1
Archaea	GCF_000025325.1_ASM2532v1
Archaea	GCF_000025505.1_ASM2550v1
Archaea	GCF_000025525.1_ASM2552v1
Archaea	GCF_000025625.1_ASM2562v1
Archaea	GCF_000025665.1_ASM2566v1
Archaea	GCF_000025685.1_ASM2568v1
Archaea	GCF_000025865.1_ASM2586v1
Archaea	GCF_000026045.1_ASM2604v1
Archaea	GCF_000063445.1_ASM6344v1
Archaea	GCF_000069025.1_ASM6902v1
Archaea	GCF_000091665.1_ASM9166v1
Archaea	GCF_000092185.1_ASM9218v1
Archaea	GCF_000092305.1_ASM9230v1
Archaea	GCF_000092465.1_ASM9246v1
Archaea	GCF_000144915.1_ASM14491v1
Archaea	GCF_000145295.1_ASM14529v1
Archaea	GCF_000147875.1_ASM14787v1
Archaea	GCF_000148385.1_ASM14838v1
Archaea	GCF_000151105.2_ASM15110v2
Archaea	GCF_000151205.2_ASM15120v2
Archaea	GCF_000152265.2_ASM15226v2
Archaea	GCF_000166095.1_ASM16609v1
Archaea	GCF_000172995.2_ASM17299v2
Archaea	GCF_000179575.2_ASM17957v2
Archaea	GCF_000186365.1_ASM18636v1
Archaea	GCF_000189555.1_ASM18955v1
Archaea	GCF_000190315.1_ASM19031v1
Archaea	GCF_000191585.1_ASM19158v1
Archaea	GCF_000193375.1_ASM19337v1
Archaea	GCF_000194625.1_ASM19462v1
Archaea	GCF_000195895.1_ASM19589v1
Archaea	GCF_000195915.1_ASM19591v1
Archaea	GCF_000195935.2_ASM19593v1
Archaea	GCF_000196655.1_ASM19665v1
Archaea	GCF_000196895.1_ASM19689v1
Archaea	GCF_000204415.1_ASM20441v1
Archaea	GCF_000204925.1_ASM20492v1
Archaea	GCF_000211475.1_ASM21147v1
Archaea	GCF_000213215.1_ASM21321v1
Archaea	GCF_000214415.1_ASM21441v1
Archaea	GCF_000214725.1_ASM21472v1
Archaea	GCF_000215995.1_ASM21599v1
Archaea	GCF_000217715.1_ASM21771v1
Archaea	GCF_000217995.1_ASM21799v1
Archaea	GCF_000220645.1_ASM22064v1
Archaea	GCF_000221185.1_ASM22118v1
Archaea	GCF_000223395.1_ASM22339v1
Archaea	GCF_000223905.1_ASM22390v1
Archaea	GCF_000224475.1_ASM22447v1
Archaea	GCF_000226975.2_ASM22697v3
Archaea	GCF_000230715.2_ASM23071v3
Archaea	GCF_000230735.2_ASM23073v3
Archaea	GCF_000230955.2_ASM23095v3
Archaea	GCF_000231015.2_ASM23101v3
Archaea	GCF_000235565.1_ASM23556v1
Archaea	GCF_000237865.1_ASM23786v1
Archaea	GCF_000246985.2_ASM24698v3
Archaea	GCF_000251105.1_ASM25110v1
Archaea	GCF_000253055.1_ASM25305v1
Archaea	GCF_000263735.1_ASM26373v1
Archaea	GCF_000264495.1_ASM26449v1
Archaea	GCF_000265525.1_ASM26552v1
Archaea	GCF_000275605.1_ASM27560v1
Archaea	GCF_000281695.1_ASM28169v1
Archaea	GCF_000299395.1_ASM29939v1
Archaea	GCF_000300255.2_ASM30025v2
Archaea	GCF_000304355.2_Mb_MS2
Archaea	GCF_000306725.1_ASM30672v1
Archaea	GCF_000306765.2_ASM30676v2
Archaea	GCF_000317795.1_ASM31779v1
Archaea	GCF_000327485.1_ASM32748v1
Archaea	GCF_000327505.1_ASM32750v1
Archaea	GCF_000328665.1_ASM32866v1
Archaea	GCF_000328685.1_ASM32868v1
Archaea	GCF_000338775.1_ASM33877v1
Archaea	GCF_000340315.1_ASM34031v1
Archaea	GCF_000350305.1_ASM35030v1
Archaea	GCF_000364745.1_ASM36474v1
Archaea	GCF_000385565.1_ASM38556v1
Archaea	GCF_000403645.1_ASM40364v1
Archaea	GCF_000404165.1_ASM40416v1
Archaea	GCF_000404225.1_ASM40422v1
Archaea	GCF_000446015.1_ASM44601v1
Archaea	GCF_000470655.1_HATI1
Archaea	GCF_000499765.1_Methanobacterium
Archaea	GCF_000504565.1_ASM50456v2
Archaea	GCF_000517445.1_ASM51744v1
Archaea	GCF_000517625.1_ASM51762v1
Archaea	GCF_000585495.1_ASM58549v1
Archaea	GCF_000591055.1_ASM59105v1
Archaea	GCF_000698785.1_ASM69878v1
Archaea	GCF_000725425.1_ASM72542v1
Archaea	GCF_000734035.1_ASM73403v1
Archaea	GCF_000739065.1_ASM73906v1
Archaea	GCF_000762265.1_ASM76226v1
Archaea	GCF_000769655.1_ASM76965v1
Archaea	GCF_000789255.1_ASM78925v1
Archaea	GCF_000800805.1_ASM80080v1
Archaea	GCF_000812185.1_ASM81218v1
Archaea	GCF_000813245.1_ASM81324v1
Archaea	GCF_000816105.1_ASM81610v1
Archaea	GCF_000827835.1_ASM82783v1
Archaea	GCF_000828555.1_ASM82855v1
Archaea	GCF_000828575.1_ASM82857v1
Archaea	GCF_000953115.1_DSM1535
Archaea	GCF_000955905.1_ASM95590v3
Archaea	GCF_000956175.1_ASM95617v1
Archaea	GCF_000968355.1_ASM96835v1
Archaea	GCF_000968395.1_ASM96839v1
Archaea	GCF_000968435.1_ASM96843v1
Archaea	GCF_000969885.1_ASM96988v1
Archaea	GCF_000969905.1_ASM96990v1
Archaea	GCF_000969945.1_ASM96994v1
Archaea	GCF_000969965.1_ASM96996v1
Archaea	GCF_000969985.1_ASM96998v1
Archaea	GCF_000970005.1_ASM97000v1
Archaea	GCF_000970025.1_ASM97002v1
Archaea	GCF_000970045.1_ASM97004v1
Archaea	GCF_000970065.1_ASM97006v1
Archaea	GCF_000970085.1_ASM97008v1
Archaea	GCF_000970145.1_ASM97014v1
Archaea	GCF_000970165.1_ASM97016v1
Archaea	GCF_000970185.1_ASM97018v1
Archaea	GCF_000970205.1_ASM97020v1
Archaea	GCF_000970225.1_ASM97022v1
Archaea	GCF_000970245.1_ASM97024v1
Archaea	GCF_000970265.1_ASM97026v1
Archaea	GCF_000970285.1_ASM97028v1
Archaea	GCF_000970305.1_ASM97030v1
Archaea	GCF_000970325.1_ASM97032v1
Archaea	GCF_000993805.1_ASM99380v1
Archaea	GCF_001006045.1_ASM100604v1
Archaea	GCF_001011115.1_ASM101111v1
Archaea	GCF_001027005.1_ASM102700v1
Archaea	GCF_001190965.1_ASM119096v1
Archaea	GCF_001266655.1_ASM126665v1
Archaea	GCF_001266675.1_ASM126667v1
Archaea	GCF_001266695.1_ASM126669v1
Archaea	GCF_001266715.1_ASM126671v1
Archaea	GCF_001266735.1_ASM126673v1
Archaea	GCF_001305655.1_ASM130565v1
Archaea	GCF_001412615.1_ASM141261v1
Archaea	GCF_001433455.1_ASM143345v1
Archaea	GCF_001458655.1_Mb9
Archaea	GCF_001477655.1_ASM147765v1
Archaea	GCF_001481685.1_ASM148168v1
Archaea	GCF_001484685.1_ASM148468v1
Archaea	GCF_001488575.1_Halobacterium_hubeiense_JI20-1
Archaea	GCF_001548675.1_ASM154867v1
Archaea	GCF_001560915.1_ASM156091v1
Archaea	GCF_001563245.1_ASM156324v1
Archaea	GCF_001577775.1_ASM157777v1
Archaea	GCF_001592435.1_ASM159243v1
Archaea	GCF_001647085.1_ASM164708v1
Archaea	GCF_001719125.1_ASM171912v1
Archaea	GCF_001767315.1_ASM176731v1
Archaea	GCF_001886955.1_ASM188695v1
Archaea	GCF_001889405.1_ASM188940v1
Archaea	GCF_001971705.1_ASM197170v1
Archaea	GCF_001989615.1_ASM198961v1
Archaea	GCF_002078355.1_ASM207835v1
Archaea	GCF_002156705.1_ASM215670v1
Archaea	GCF_002156965.1_ASM215696v1
Archaea	GCF_002197185.1_ASM219718v1
Archaea	GCF_002214165.1_ASM221416v1
Archaea	GCF_002214365.1_ASM221436v1
Archaea	GCF_002214385.1_ASM221438v1
Archaea	GCF_002214465.1_ASM221446v1
Archaea	GCF_002214485.1_ASM221448v1
Archaea	GCF_002214505.1_ASM221450v1
Archaea	GCF_002214525.1_ASM221452v1
Archaea	GCF_002214545.1_ASM221454v1
Archaea	GCF_002214565.1_ASM221456v1
Archaea	GCF_002214585.1_ASM221458v1
Archaea	GCF_002214605.1_ASM221460v1
Archaea	GCF_002215405.1_ASM221540v1
Archaea	GCF_002215445.1_ASM221544v1
Archaea	GCF_002215485.1_ASM221548v1
Archaea	GCF_002215525.1_ASM221552v1
Archaea	GCF_002215565.1_ASM221556v1
Archaea	GCF_002355635.1_ASM235563v1
Archaea	GCF_002355655.1_ASM235565v1
Archaea	GCF_002787055.1_ASM278705v1
Archaea	GCF_002788215.1_ASM278821v1
Archaea	GCF_002813085.1_ASM281308v1
Archaea	GCF_002813655.1_ASM281365v1
Archaea	GCF_002813675.1_ASM281367v1
Archaea	GCF_002813695.1_ASM281369v1
Archaea	GCF_002844335.1_ASM284433v1
Archaea	GCF_002906215.1_ASM290621v1
Archaea	GCF_002906575.1_ASM290657v1
Archaea	GCF_002945325.1_ASM294532v1
Archaea	GCF_002952775.1_ASM295277v1
Archaea	GCF_003052125.1_ASM305212v1
Archaea	GCF_003058365.1_ASM305836v1
Archaea	GCF_003201675.1_ASM320167v1
Archaea	GCF_003201765.1_ASM320176v1
Archaea	GCF_003201835.1_ASM320183v1
Archaea	GCF_003268005.1_ASM326800v1
Archaea	GCF_003342675.1_ASM334267v1
Archaea	GCF_003342695.1_ASM334269v1
Archaea	GCF_003430805.1_ASM343080v1
Archaea	GCF_003430825.1_ASM343082v1
Archaea	GCF_003431325.1_ASM343132v1
Archaea	GCF_003711245.1_ASM371124v1
Archaea	GCF_003852095.1_ASM385209v1
Archaea	GCF_003852135.1_ASM385213v1
Archaea	GCF_003852155.1_ASM385215v1
Archaea	GCF_003852175.1_ASM385217v1
Archaea	GCF_003852195.1_ASM385219v1
Archaea	GCF_003852215.1_ASM385221v1
Archaea	GCF_003856835.1_ASM385683v1
Archaea	GCF_003967175.1_Sacidi_1.0
Archaea	GCF_003990725.1_ASM399072v1
Archaea	GCF_004087835.1_ASM408783v1
Archaea	GCF_004114375.1_ASM411437v1
Archaea	GCF_004126515.1_ASM412651v1
Archaea	GCF_004799605.1_ASM479960v1
Archaea	GCF_004799625.1_ASM479962v1
Archaea	GCF_004799645.1_ASM479964v1
Archaea	GCF_004799665.1_ASM479966v1
Archaea	GCF_004799685.1_ASM479968v1
Archaea	GCF_004803735.1_ASM480373v1
Archaea	GCF_005155585.1_ASM515558v1
Archaea	GCF_005310945.1_ASM531094v1
Archaea	GCF_005406325.1_ASM540632v1
Archaea	GCF_005576615.1_ASM557661v1
Archaea	GCF_005890195.1_ASM589019v1
Archaea	GCF_005954745.1_ASM595474v1
Archaea	GCF_006274605.1_ASM627460v1
Archaea	GCF_006740685.1_ASM674068v1
Archaea	GCF_900012635.1_Pyrococcus_chitonophagus_genome_sequence
Archaea	GCF_900036045.1_Methanoculleus_sp_MAB1
Archaea	GCF_900079115.1_SSOP1
Archaea	GCF_900079125.1_MBBA
Archaea	GCF_900090055.1_C.divulgatum_PM4
Archaea	GCF_900095295.1_MCBB
Archaea	GCF_900095815.1_SIV6
Archaea	GCF_900198835.1_chr_EXT12c
Archaea	GCF_900696045.1_Nitrosocosmicus_franklandus_C13
